# Supplementary material for: Similarities and dissimilarities between psychiatric cluster disorders
Source: Mol Psychiatry. 2021 Jan 27;26(9):4853–63. doi: 10.1038/s41380-021-01030-3 (PMC8313609; doi:10.1038/s41380-021-01030-3)
Supplement: Supplementary file 6 — Supplementary Table 1 [file 41380_2021_1030_MOESM6_ESM.xlsx]

## Sheet: JaccardMatrix (JM)
	22q11 Deletion Syndrome	46,XY partial gonadal dysgenesis	Aase Smith syndrome 2	Abnormal coordination	Abnormality of the cornea	Abortion, Tubal	Absence Seizures	Ache	Acoustic Trauma	Acquired Hypogammaglobulinemia	Acrania	Acrocephaly	Action Myoclonus-Renal Failure Syndrome	Active Hyperemia	Acute Cerebrovascular Accidents	Acute Confusional Senile Dementia	Acute Coronary Syndrome	Acute kidney injury	Acute Lung Injury	Acute Myeloid Leukemia (AML-M2)	Acute Myeloid Leukemia, M1	Acute Promyelocytic Leukemia	Adenocarcinoma	Adenocarcinoma Of Esophagus	Adenocarcinoma of large intestine	Adenocarcinoma of lung (disorder)	Adenocarcinoma of prostate	Adenoid Cystic Carcinoma	Adenoma	Adenomatous Polyposis Coli	Adrenal Cancer	Adrenocortical carcinoma	Adrenoleukodystrophy, Neonatal	Adult Hodgkin Lymphoma	Adult Learning Disorders	Adult Medulloblastoma	Adult T-Cell Lymphoma/Leukemia	Adverse reaction to drug	African Burkitt's lymphoma	Aganglionosis, Colonic	Age related macular degeneration	Age-Related Memory Disorders	Akinetic-Rigid Variant of Huntington Disease	Albinism, Ocular	Albuminuria	Alcohol abuse	Alcohol Use Disorder	Alcohol withdrawal syndrome	Alcoholic Intoxication
22q11 Deletion Syndrome	1	0	0	0	0	0	0	0.0172414	0	0	0	0	0	0	0	0	0	0	0	0	0	0	0	0	0	0	0	0.00917431	0	0	0	0	0	0	0	0	0	0	0	0	0	0.0204082	0	0	0	0.012987	0.0178571	0	0
46,XY partial gonadal dysgenesis	0	1	0	0	0	0	0	0	0	0	0	0	0	0	0	0	0	0	0	0.00847458	0.00854701	0.0192308	0	0	0	0	0	0	0	0	0	0	0	0	0	0	0	0	0	0	0	0	0	0	0	0.0128205	0.0175439	0	0
Aase Smith syndrome 2	0	0	1	0	0	0	0	0	0	0	0	0	0	0	0	0	0	0	0	0	0	0	0	0	0	0	0	0	0	0	0	0	0	0	0	0	0	0	0	0	0	0	0	0	0	0	0	0	0
Abnormal coordination	0	0	0	1	0	0	0.027027	0	0	0	0	0	0	0	0	0	0	0.01	0	0	0	0	0	0	0	0	0	0	0	0	0	0	0	0	0	0	0	0.0106383	0	0	0	0	0	0	0.0263158	0.0121951	0	0	0.0217391
Abnormality of the cornea	0	0	0	0	1	0.0135135	0	0	0	0	0	0	0	0	0.0105263	0	0.0136986	0	0	0	0	0	0	0	0.00735294	0.00401606	0	0	0.0131579	0	0	0	0	0	0	0	0	0	0.0181818	0	0	0	0	0	0	0	0	0	0
Abortion, Tubal	0	0	0	0	0.0135135	1	0.0196078	0.00636943	0	0	0	0	0	0.00826446	0.025	0.021164	0.0070922	0.0209424	0.0078125	0.0140187	0.0140845	0	0.0182648	0	0	0.00632911	0	0.00480769	0.00694444	0	0	0.00793651	0	0.00833333	0.00735294	0	0	0.0216216	0	0	0.015873	0.0136054	0	0	0.00757576	0.0172414	0	0	0
Absence Seizures	0	0	0	0.027027	0	0.0196078	1	0.0647482	0	0	0.016	0	0.00862069	0.046729	0.0266667	0.0701754	0.0153846	0.0220994	0.00847458	0.0147059	0.0147783	0.00714286	0.0240385	0.00892857	0	0.00653595	0	0	0	0.0176991	0.00917431	0	0	0	0.0583333	0	0	0.0346821	0	0	0.00854701	0.0859375	0.0183486	0	0.0423729	0.0844156	0.035461	0.0377358	0.048
Ache	0.0172414	0	0	0	0	0.00636943	0.0647482	1	0	0	0.0131579	0	0	0.0508475	0.04	0.0152672	0.0123457	0.0629921	0.0298507	0.0261438	0.0263158	0.0111111	0.0124224	0	0.00694444	0.0078125	0.0147059	0.00675676	0	0.015625	0	0	0	0.0338983	0.0694444	0	0.025641	0.0238095	0	0.0166667	0	0.0722892	0.0166667	0	0.0138889	0.0540541	0.0212766	0	0
Acoustic Trauma	0	0	0	0	0	0	0	0	1	0	0	0	0	0	0	0	0	0	0	0	0	0	0.0149254	0	0	0.00434783	0	0	0	0	0	0	0	0	0	0	0	0	0	0	0	0	0.030303	0	0	0	0	0	0
Acquired Hypogammaglobulinemia	0	0	0	0	0	0	0	0	0	1	0	0	0	0	0	0	0	0.0104167	0	0	0	0	0.00806452	0	0	0.00456621	0	0	0	0	0	0	0	0	0	0	0.0243902	0	0	0	0	0	0	0	0	0	0	0	0.0238095
Acrania	0	0	0	0	0	0	0.016	0.0131579	0	0	1	0	0	0	0.0121951	0.0275229	0	0.0178571	0	0.00740741	0.00746269	0.0144928	0.0070922	0	0	0.00423729	0	0	0	0	0	0.0222222	0	0	0	0	0.0172414	0.0384615	0	0	0	0.0149254	0	0	0.0196078	0	0	0	0.0169492
Acrocephaly	0	0	0	0	0	0	0	0	0	0	0	1	0	0	0	0	0	0	0	0	0	0	0	0.0344828	0	0.00446429	0	0	0	0	0	0	0	0	0	0	0	0	0	0	0	0	0	0	0	0	0	0	0
Action Myoclonus-Renal Failure Syndrome	0	0	0	0	0	0	0.00862069	0	0	0	0	0	1	0	0	0.00990099	0	0	0	0	0	0	0	0	0	0	0	0	0	0	0	0	0	0	0	0	0	0	0	0	0	0	0	0	0	0	0	0	0
Active Hyperemia	0	0	0	0	0	0.00826446	0.046729	0.0508475	0	0	0	0	0	1	0.0461538	0.0104167	0	0.03125	0.03125	0	0	0	0.016	0.0384615	0	0	0	0	0	0.0357143	0.0434783	0	0	0	0.025	0	0	0.0108696	0	0	0	0.0192308	0	0	0.0571429	0	0	0	0
Acute Cerebrovascular Accidents	0	0	0	0	0.0105263	0.025	0.0266667	0.04	0	0	0.0121951	0	0	0.0461538	1	0.0451128	0.0352941	0.0601504	0.056338	0.00617284	0.00621118	0	0.0432099	0.0147059	0	0.00763359	0	0	0	0.0289855	0.0153846	0	0	0	0.0246914	0.0103093	0	0.0465116	0	0	0	0.0106383	0	0	0.0533333	0.0165289	0.00990099	0	0.0116279
Acute Confusional Senile Dementia	0	0	0	0	0	0.021164	0.0701754	0.0152672	0	0	0.0275229	0	0.00990099	0.0104167	0.0451128	1	0.0263158	0.103896	0.00970874	0.015873	0.0159574	0	0.0645161	0	0.00558659	0.0138408	0	0	0.0169492	0.010101	0	0.02	0	0	0.0769231	0	0	0.0580645	0	0	0.019802	0.0973451	0.0105263	0	0.0384615	0.0555556	0.0234375	0.0106383	0.045045
Acute Coronary Syndrome	0	0	0	0	0.0136986	0.0070922	0.0153846	0.0123457	0	0	0	0	0	0	0.0352941	0.0263158	1	0.0347826	0	0	0	0	0.0425532	0.0217391	0	0.0168067	0	0	0	0.0208333	0	0	0	0.0227273	0	0	0	0	0	0	0.0196078	0	0	0	0.0555556	0.01	0	0	0.031746
Acute kidney injury	0	0	0	0.01	0	0.0209424	0.0220994	0.0629921	0	0.0104167	0.0178571	0	0	0.03125	0.0601504	0.103896	0.0347826	1	0.0392157	0.0104167	0.0104712	0.00787402	0.0582011	0.0204082	0.0167598	0.0137457	0.00952381	0.0108696	0.0166667	0.02	0.0104167	0.0196078	0	0.0315789	0.0178571	0	0.0173913	0.238806	0	0	0.0294118	0.0243902	0	0	0.0377358	0.0405405	0.00757576	0.0104167	0.026087
Acute Lung Injury	0	0	0	0	0	0.0078125	0.00847458	0.0298507	0	0	0	0	0	0.03125	0.056338	0.00970874	0	0.0392157	1	0.00787402	0.00793651	0	0.0229008	0	0	0.00881057	0	0	0	0	0	0	0	0	0	0	0	0.010101	0	0	0	0	0	0	0	0	0	0	0
Acute Myeloid Leukemia (AML-M2)	0	0.00847458	0	0	0	0.0140187	0.0147059	0.0261438	0	0	0.00740741	0	0	0	0.00617284	0.015873	0	0.0104167	0.00787402	1	0.990741	0.0791367	0.0471698	0	0.02	0.02589	0.00787402	0.00970874	0.0212766	0.00813008	0	0.008	0	0.00840336	0.0225564	0.0272109	0.00724638	0.0162162	0.00819672	0	0	0.0136986	0	0	0	0.0114943	0.00649351	0	0
Acute Myeloid Leukemia, M1	0	0.00854701	0	0	0	0.0140845	0.0147783	0.0263158	0	0	0.00746269	0	0	0	0.00621118	0.0159574	0	0.0104712	0.00793651	0.990741	1	0.0719424	0.0473934	0	0.015	0.025974	0.00793651	0.0097561	0.0214286	0.00819672	0	0.00806452	0	0.00847458	0.0227273	0.0273973	0.00729927	0.0163043	0.00826446	0	0	0.0137931	0	0	0	0.0115607	0.00653595	0	0
Acute Promyelocytic Leukemia	0	0.0192308	0	0	0	0	0.00714286	0.0111111	0	0	0.0144928	0	0	0	0	0	0	0.00787402	0	0.0791367	0.0719424	1	0.00645161	0	0.0298507	0.0120968	0.0163934	0	0	0.0357143	0	0	0	0	0	0	0.028169	0.00826446	0	0	0	0	0	0	0	0.00917431	0	0	0
Adenocarcinoma	0	0	0	0	0	0.0182648	0.0240385	0.0124224	0.0149254	0.00806452	0.0070922	0	0	0.016	0.0432099	0.0645161	0.0425532	0.0582011	0.0229008	0.0471698	0.0473934	0.00645161	1	0.0406504	0.0447761	0.0521173	0.0229008	0.0338164	0.048951	0.04	0.0330579	0.03125	0	0	0.0215827	0.0536913	0.0211268	0.0210526	0.0238095	0	0.0230769	0.0266667	0.008	0.0078125	0.037594	0.0167598	0.00625	0.00806452	0.020979
Adenocarcinoma Of Esophagus	0	0	0	0	0	0	0.00892857	0	0	0	0	0.0344828	0	0.0384615	0.0147059	0	0.0217391	0.0204082	0	0	0	0	0.0406504	1	0.0280374	0.0045045	0	0.027027	0.0204082	0.0344828	0.136364	0.0666667	0	0	0	0	0	0.0107527	0.0357143	0	0.03125	0	0	0	0.027027	0.0123457	0	0	0.0222222
Adenocarcinoma of large intestine	0	0	0	0	0.00735294	0	0	0.00694444	0	0	0	0	0	0	0	0.00558659	0	0.0167598	0	0.02	0.015	0.0298507	0.0447761	0.0280374	1	0.0777385	0.0642202	0.0425532	0.03125	0.046729	0.0190476	0.0458716	0	0	0	0.0220588	0.00793651	0	0.0183486	0.00934579	0	0	0	0	0	0.00613497	0	0	0.00787402
Adenocarcinoma of lung (disorder)	0	0	0	0	0.00401606	0.00632911	0.00653595	0.0078125	0.00434783	0.00456621	0.00423729	0.00446429	0	0	0.00763359	0.0138408	0.0168067	0.0137457	0.00881057	0.02589	0.025974	0.0120968	0.0521173	0.0045045	0.0777385	1	0.0223214	0.0369128	0.0165975	0.0227273	0.00456621	0.0271493	0	0	0	0.0202429	0.0041841	0.0248227	0.00448431	0	0	0	0.00454546	0	0.00431035	0.00727273	0.00787402	0	0.00416667
Adenocarcinoma of prostate	0	0	0	0	0	0	0	0.0147059	0	0	0	0	0	0	0	0	0	0.00952381	0	0.00787402	0.00793651	0.0163934	0.0229008	0	0.0642202	0.0223214	1	0.0344828	0	0.0588235	0	0.0555556	0	0	0	0.0327869	0	0	0.0294118	0	0	0	0	0	0	0.0114943	0	0.0333333	0
Adenoid Cystic Carcinoma	0.00917431	0	0	0	0	0.00480769	0	0.00675676	0	0	0	0	0	0	0	0	0	0.0108696	0	0.00970874	0.0097561	0	0.0338164	0.027027	0.0425532	0.0369128	0.0344828	1	0.00740741	0	0.00909091	0.0172414	0	0	0	0.0141844	0	0.00558659	0.00877193	0	0	0.00719425	0	0	0	0	0	0	0.00763359
Adenoma	0	0	0	0	0.0131579	0.00694444	0	0	0	0	0	0	0	0	0	0.0169492	0	0.0166667	0	0.0212766	0.0214286	0	0.048951	0.0204082	0.03125	0.0165975	0	0.00740741	1	0.0196078	0.0681818	0.0384615	0	0	0.0322581	0.025974	0	0.045045	0	0	0	0.0133333	0	0	0	0.00970874	0	0	0.0149254
Adenomatous Polyposis Coli	0	0	0	0	0	0	0.0176991	0.015625	0	0	0	0	0	0.0357143	0.0289855	0.010101	0.0208333	0.02	0	0.00813008	0.00819672	0.0357143	0.04	0.0344828	0.046729	0.0227273	0.0588235	0	0.0196078	1	0.0384615	0.030303	0	0	0	0.0172414	0	0.0105263	0	0	0	0	0	0	0.0526316	0.0120482	0	0	0.0212766
Adrenal Cancer	0	0	0	0	0	0	0.00917431	0	0	0	0	0	0	0.0434783	0.0153846	0	0	0.0104167	0	0	0	0	0.0330579	0.136364	0.0190476	0.00456621	0	0.00909091	0.0681818	0.0384615	1	0.16	0	0	0	0.0188679	0	0.0111111	0	0	0	0	0	0	0.0294118	0	0	0	0.0238095
Adrenocortical carcinoma	0	0	0	0	0	0.00793651	0	0	0	0	0.0222222	0	0	0	0	0.02	0	0.0196078	0	0.008	0.00806452	0	0.03125	0.0666667	0.0458716	0.0271493	0.0555556	0.0172414	0.0384615	0.030303	0.16	1	0	0	0	0.0166667	0	0.0103093	0	0	0	0.0175439	0	0	0	0.0117647	0	0	0.0204082
Adrenoleukodystrophy, Neonatal	0	0	0	0	0	0	0	0	0	0	0	0	0	0	0	0	0	0	0	0	0	0	0	0	0	0	0	0	0	0	0	0	1	0	0	0	0	0	0	0	0	0	0	0	0	0	0	0	0
Adult Hodgkin Lymphoma	0	0	0	0	0	0.00833333	0	0.0338983	0	0	0	0	0	0	0	0	0.0227273	0.0315789	0	0.00840336	0.00847458	0	0	0	0	0	0	0	0	0	0	0	0	1	0	0	0.0487805	0.0222222	0	0	0	0.0196078	0	0	0	0	0	0	0
Adult Learning Disorders	0	0	0	0	0	0.00735294	0.0583333	0.0694444	0	0	0	0	0	0.025	0.0246914	0.0769231	0	0.0178571	0	0.0225564	0.0227273	0	0.0215827	0	0	0	0	0	0.0322581	0	0	0	0	0	1	0	0	0.0188679	0	0	0.0217391	0.283019	0	0	0	0.0105263	0	0	0
Adult Medulloblastoma	0	0	0	0	0	0	0	0	0	0	0	0	0	0	0.0103093	0	0	0	0	0.0272109	0.0273973	0	0.0536913	0	0.0220588	0.0202429	0.0327869	0.0141844	0.025974	0.0172414	0.0188679	0.0166667	0	0	0	1	0.0277778	0	0.0175439	0	0	0.0121951	0	0	0	0	0	0.0188679	0
Adult T-Cell Lymphoma/Leukemia	0	0	0	0	0	0	0	0.025641	0	0.0243902	0.0172414	0	0	0	0	0	0	0.0173913	0	0.00724638	0.00729927	0.028169	0.0211268	0	0.00793651	0.0041841	0	0	0	0	0	0	0	0.0487805	0	0.0277778	1	0	0	0	0	0.0142857	0	0	0	0.0102041	0	0	0.016129
Adverse reaction to drug	0	0	0	0.0106383	0	0.0216216	0.0346821	0.0238095	0	0	0.0384615	0	0	0.0108696	0.0465116	0.0580645	0	0.238806	0.010101	0.0162162	0.0163043	0.00826446	0.0210526	0.0107527	0	0.0248227	0	0.00558659	0.045045	0.0105263	0.0111111	0.0103093	0	0.0222222	0.0188679	0	0	1	0	0	0.0102041	0.00840336	0	0	0.029703	0.0277778	0.016	0	0.037037
African Burkitt's lymphoma	0	0	0	0	0.0181818	0	0	0	0	0	0	0	0	0	0	0	0	0	0	0.00819672	0.00826446	0	0.0238095	0.0357143	0.0183486	0.00448431	0.0294118	0.00877193	0	0	0	0	0	0	0	0.0175439	0	0	1	0.0384615	0	0	0	0	0	0	0	0	0
Aganglionosis, Colonic	0	0	0	0	0	0	0	0.0166667	0	0	0	0	0	0	0	0	0	0	0	0	0	0	0	0	0.00934579	0	0	0	0	0	0	0	0	0	0	0	0	0	0.0384615	1	0	0	0.0434783	0	0	0	0	0	0
Age related macular degeneration	0	0	0	0	0	0.015873	0.00854701	0	0	0	0	0	0	0	0	0.019802	0.0196078	0.0294118	0	0	0	0	0.0230769	0.03125	0	0	0	0	0	0	0	0	0	0	0.0217391	0	0	0.0102041	0	0	1	0.0172414	0	0	0	0.0235294	0	0	0
Age-Related Memory Disorders	0.0204082	0	0	0	0	0.0136054	0.0859375	0.0722892	0	0	0.0149254	0	0	0.0192308	0.0106383	0.0973451	0	0.0243902	0	0.0136986	0.0137931	0	0.0266667	0	0	0	0	0.00719425	0.0133333	0	0	0.0175439	0	0.0196078	0.283019	0.0121951	0.0142857	0.00840336	0	0	0.0172414	1	0	0	0.015873	0.0588235	0.0357143	0	0.0140845
Akinetic-Rigid Variant of Huntington Disease	0	0	0	0	0	0	0.0183486	0.0166667	0.030303	0	0	0	0	0	0	0.0105263	0	0	0	0	0	0	0.008	0	0	0.00454546	0	0	0	0	0	0	0	0	0	0	0	0	0	0.0434783	0	0	1	0	0	0.0126582	0	0	0
Albinism, Ocular	0	0	0	0	0	0	0	0	0	0	0	0	0	0	0	0	0	0	0	0	0	0	0.0078125	0	0	0	0	0	0	0	0	0	0	0	0	0	0	0	0	0	0	0	0	1	0	0	0	0	0
Albuminuria	0	0	0	0.0263158	0	0.00757576	0.0423729	0.0138889	0	0	0.0196078	0	0	0.0571429	0.0533333	0.0384615	0.0555556	0.0377358	0	0	0	0	0.037594	0.027027	0	0.00431035	0	0	0	0.0526316	0.0294118	0	0	0	0	0	0	0.029703	0	0	0	0.015873	0	0	1	0	0	0	0.037037
Alcohol abuse	0.012987	0.0128205	0	0.0121951	0	0.0172414	0.0844156	0.0540541	0	0	0	0	0	0	0.0165289	0.0555556	0.01	0.0405405	0	0.0114943	0.0115607	0.00917431	0.0167598	0.0123457	0.00613497	0.00727273	0.0114943	0	0.00970874	0.0120482	0	0.0117647	0	0	0.0105263	0	0.0102041	0.0277778	0	0	0.0235294	0.0588235	0.0126582	0	0	1	0.455696	0.0128205	0.123596
Alcohol Use Disorder	0.0178571	0.0175439	0	0	0	0	0.035461	0.0212766	0	0	0	0	0	0	0.00990099	0.0234375	0	0.00757576	0	0.00649351	0.00653595	0	0.00625	0	0	0.00787402	0	0	0	0	0	0	0	0	0	0	0	0.016	0	0	0	0.0357143	0	0	0	0.455696	1	0	0.0675676
Alcohol withdrawal syndrome	0	0	0	0	0	0	0.0377358	0	0	0	0	0	0	0	0	0.0106383	0	0.0104167	0	0	0	0	0.00806452	0	0	0	0.0333333	0	0	0	0	0	0	0	0	0.0188679	0	0	0	0	0	0	0	0	0	0.0128205	0	1	0
Alcoholic Intoxication	0	0	0	0.0217391	0	0	0.048	0	0	0.0238095	0.0169492	0	0	0	0.0116279	0.045045	0.031746	0.026087	0	0	0	0	0.020979	0.0222222	0.00787402	0.00416667	0	0.00763359	0.0149254	0.0212766	0.0238095	0.0204082	0	0	0	0	0.016129	0.037037	0	0	0	0.0140845	0	0	0.037037	0.123596	0.0675676	0	1
Alcoholic Intoxication, Chronic	0.00337838	0.003367	0	0.00332226	0.0030581	0.0102041	0.0934844	0.0532915	0	0.003367	0.00961539	0	0	0.010101	0.0208955	0.0334262	0.00946372	0.0191257	0.00655738	0.0102302	0.0102564	0.00611621	0.0229592	0.00333333	0.0105541	0.0226804	0.00986842	0.0078125	0.00310559	0.00331126	0.003367	0.00660066	0	0	0.0227273	0	0.00632911	0.0194444	0.00332226	0	0.00327869	0.0348101	0.0135593	0	0.00974026	0.195286	0.136054	0.0205479	0.0528053
Allergic Reaction	0	0	0	0	0	0.0361446	0.0125	0.037037	0	0	0.0340909	0	0	0.0410959	0.0630631	0.027972	0.0212766	0.0567376	0.0246914	0	0	0.0294118	0.0231214	0	0	0.00369004	0	0	0	0	0	0	0	0	0.0111111	0	0.0217391	0.0437956	0	0	0	0.00980392	0	0	0.0357143	0.00769231	0	0	0.0215054
Allodynia	0.0108696	0	0	0	0	0.0212766	0.0833333	0.178571	0	0	0.00909091	0	0	0.0786517	0.0534351	0.0245399	0.0175439	0.05625	0.019802	0.010582	0.0106383	0.00806452	0.0260417	0.0104167	0.0112994	0.00343643	0	0	0.017094	0.0102041	0.0107527	0.01	0	0	0.0277778	0	0.00884956	0.0251572	0	0.0106383	0	0.0336134	0.0215054	0	0.038835	0.0633803	0.04	0.0107527	0.0176991
Alloxan Diabetes	0	0	0	0	0.00675676	0.0333333	0.0507614	0.0261438	0	0	0.00740741	0	0	0.0431034	0.0723684	0.0909091	0.0291971	0.0898876	0.0491803	0.00934579	0.00938967	0.00671141	0.0521327	0.0166667	0.0149254	0.00955414	0	0.00970874	0.0359712	0.0163934	0.017094	0.008	0	0	0.030303	0.0134228	0.00724638	0.032967	0	0	0.00793651	0.0206897	0.00840336	0	0.0645161	0.017341	0	0.017094	0.037037
Alobar Holoprosencephaly	0.0416667	0	0	0	0	0	0	0	0	0	0.0238095	0	0	0	0	0	0	0	0	0	0	0.0178571	0	0	0	0	0	0	0	0	0	0	0	0	0	0.0175439	0	0	0	0	0	0	0	0	0	0	0	0	0
Alopecia	0	0	0	0	0	0	0.0181818	0.0163934	0	0	0.025	0	0	0	0.0149254	0.0210526	0	0.0102041	0	0	0	0	0.00793651	0	0	0	0.03125	0	0	0	0	0	0	0	0	0.0181818	0	0.021978	0	0	0.0322581	0	0	0	0	0.0125	0	0.0434783	0.0227273
Alopecia Areata	0	0	0	0	0	0.00847458	0	0	0	0	0	0	0	0	0.015625	0	0	0	0	0	0	0	0	0	0	0	0	0	0	0	0	0	0	0	0	0	0.025	0	0	0	0	0	0	0	0	0	0	0	0
alpha-Dystroglycanopathies	0	0	0	0	0	0	0	0	0	0	0	0	0	0	0	0	0	0	0	0	0	0	0	0	0	0	0	0	0	0	0	0	0	0	0	0	0	0	0	0	0	0	0	0	0	0	0	0	0
Amelogenesis Imperfecta	0	0	0	0	0	0.0140845	0	0	0	0	0	0	0	0	0	0	0	0	0	0	0	0	0.00675676	0	0	0.00411523	0	0.00746269	0	0	0	0	0.0638298	0	0	0	0	0	0	0	0	0	0	0	0	0	0	0	0
Amino Acid Metabolism, Inborn Errors	0	0	0	0	0	0	0.00900901	0	0	0	0	0	0	0	0	0	0	0	0	0	0	0	0	0	0	0.0136986	0	0	0	0	0	0	0	0	0	0	0	0	0	0	0	0	0	0	0	0	0	0	0
Amnesia	0	0	0	0	0	0.008	0.0545455	0.118644	0	0	0.0227273	0	0	0.0344828	0.0140845	0.01	0.0204082	0.019802	0	0.0162602	0.0163934	0	0	0	0	0	0	0	0	0	0	0	0	0	0.0714286	0	0.0212766	0.0104167	0	0	0	0.0754717	0	0.0322581	0.025	0.0240964	0.015873	0.037037	0
Amphetamine Abuse	0.0119048	0	0	0	0	0	0.0674847	0.0420168	0	0	0.00980392	0	0	0	0.015625	0.0192308	0.00934579	0.0125786	0.0106383	0.00549451	0.00552486	0.00862069	0	0	0.00588235	0.00353357	0.0106383	0	0	0.0111111	0	0	0	0.0116279	0.00980392	0	0	0.0197368	0	0.0235294	0	0.0550459	0.0116279	0	0	0.0916031	0.0701754	0.0117647	0.0490196
Amyotrophic Lateral Sclerosis	0	0	0	0	0	0	0.027027	0	0	0	0	0	0	0.0153846	0.0188679	0.0148148	0.0361446	0.0220588	0	0	0	0	0.0182927	0.0307692	0.0205479	0.011583	0	0.00657895	0.0113636	0.0298507	0.0322581	0.0142857	0	0.015625	0.0125	0	0	0.0152672	0	0	0.0140845	0.0108696	0	0	0.0266667	0	0	0	0.0365854
AMYOTROPHIC LATERAL SCLEROSIS 1	0	0	0	0.016129	0	0.0129032	0.0137931	0.0210526	0	0	0	0	0	0	0.019802	0.0232558	0.0384615	0.0307692	0	0.00645161	0.00649351	0	0.00621118	0	0	0.00390625	0	0.00680272	0.0120482	0	0	0	0	0	0	0	0	0.024	0	0	0	0	0	0	0.0285714	0.0175439	0	0	0.025641
Amyotrophic Lateral Sclerosis With Dementia	0	0	0	0	0	0	0.0325203	0	0	0	0	0	0	0.025	0.0246914	0.00900901	0.0517241	0.027027	0	0	0	0	0.0215827	0.05	0.00813008	0.00851064	0	0.00787402	0.015873	0.047619	0.0540541	0.0222222	0	0.025641	0.0181818	0	0	0.0188679	0	0	0.0217391	0.0149254	0	0	0.04	0	0	0	0.0526316
Amyotrophic Lateral Sclerosis, Guam Form	0	0	0	0	0	0	0.032	0	0	0	0	0	0	0.0238095	0.0240964	0.00884956	0.05	0.0265487	0	0	0	0	0.0212766	0.047619	0.008	0.00843882	0	0.00775194	0.03125	0.0454545	0.0512821	0.0212766	0	0.0243902	0.0175439	0	0	0.0185185	0	0	0.0208333	0.0144928	0	0	0.0384615	0	0	0	0.0508475
Anaplastic astrocytoma	0	0	0	0	0	0	0.008	0.0133333	0	0	0	0.0238095	0	0	0	0.00909091	0.0169492	0	0.0217391	0.0546875	0.0551181	0.0298507	0.0444444	0	0.025	0.021645	0.0444444	0.00793651	0.0327869	0	0	0.0227273	0	0	0.0185185	0.0144928	0	0	0	0	0	0	0	0	0	0	0	0.027027	0
Anaplastic carcinoma	0	0.00574713	0	0	0.00490196	0.0263158	0.0115385	0.0191388	0	0	0.0105263	0	0	0.00568182	0.0138889	0.0205761	0.0314136	0.0245902	0.010989	0.0342205	0.0343511	0	0.0944882	0.0171429	0.027668	0.033241	0.0222222	0.03125	0.0362694	0.0169492	0.0294118	0.0224719	0	0.017341	0.0052356	0.0247525	0.0103627	0.0338983	0.0170455	0	0.00549451	0.0149254	0	0	0.0107527	0.0220264	0.00956938	0	0.0103093
Anasarca	0	0	0	0	0	0.0227273	0.0504202	0.102941	0	0	0.0188679	0	0	0.114286	0.0519481	0.0280374	0.0350877	0.046729	0.0697674	0	0	0	0.037037	0.025641	0	0.0042735	0	0	0	0.0243902	0.0277778	0	0	0	0	0	0	0.00952381	0	0	0	0.0153846	0	0	0.0869565	0.0107527	0	0	0.0175439
Anemia	0	0	0	0.0222222	0	0.0144928	0.023622	0.0666667	0	0	0.0350877	0	0	0.0232558	0.0361446	0.036036	0.0322581	0.0446429	0	0.0373134	0.037594	0	0.0357143	0	0.00793651	0.0126582	0	0	0.0307692	0.0217391	0	0.0208333	0	0.0487805	0	0.0136986	0.0333333	0.0673077	0	0	0.0204082	0.0142857	0	0	0.0784314	0	0	0	0.05
Anemia, Hemolytic	0	0	0	0	0	0	0	0.0166667	0	0	0	0	0	0	0	0.0212766	0	0.0425532	0	0	0	0	0	0	0	0.00913242	0	0	0	0	0	0	0	0.0434783	0.025641	0	0.0238095	0.010989	0	0	0	0	0	0	0	0	0	0	0
Angioblastic Meningioma	0	0	0	0	0	0	0.00909091	0.0166667	0	0	0	0	0	0	0	0.0105263	0	0.0103093	0	0.00840336	0.00847458	0.0384615	0.016129	0	0.0188679	0.00913242	0.0666667	0.00900901	0	0.037037	0	0.0344828	0	0	0	0	0	0.010989	0	0	0	0	0	0	0	0	0	0	0
Anhedonia	0.030303	0	0	0	0.015625	0	0.0423729	0.0895522	0	0	0	0	0	0	0	0.00934579	0	0	0	0	0	0	0	0	0	0	0	0	0.0169492	0	0	0	0	0	0.04	0	0.0185185	0	0	0	0	0.103448	0	0	0	0.0697674	0.0289855	0	0.0181818
Animal Mammary Neoplasms	0.00657895	0.00653595	0	0	0.00546448	0.0202429	0	0.015873	0.00609756	0	0.00588235	0	0	0.00645161	0.00507614	0.0133929	0.017341	0.0132743	0.00617284	0.0203252	0.0204082	0	0.0753138	0	0.0213675	0.0292398	0.0124224	0.0253165	0.0170455	0.0127389	0.0131579	0.0125786	0	0.00649351	0	0.0333333	0.0116279	0.0182648	0.0128205	0	0	0.0166667	0	0	0.0060241	0.0242718	0.0160428	0	0
Ankylosing spondylitis	0	0	0	0	0	0.00840336	0	0	0	0	0	0	0	0	0	0	0	0	0	0.00847458	0.00854701	0	0.00806452	0	0	0	0	0	0	0	0	0	0	0	0	0	0	0.0111111	0	0	0	0	0	0	0	0	0	0	0
Anorexia	0	0	0	0	0	0.008	0.0357143	0.0819672	0	0	0.0227273	0	0	0.0344828	0.0588235	0.0520833	0.0204082	0.019802	0	0	0	0	0.0234375	0	0	0	0	0	0	0	0	0	0	0.0357143	0.0465116	0	0.0434783	0	0	0	0.0285714	0.0363636	0	0	0.025	0.0240964	0.0322581	0.037037	0
Anoxemia	0	0	0	0	0	0	0.0393701	0.0379747	0	0	0	0	0	0	0.0232558	0.0353982	0.03125	0.0347826	0.0192308	0	0	0	0.027972	0	0	0.0168067	0	0	0	0.0208333	0.0232558	0	0	0	0	0	0	0	0	0	0	0	0	0	0.0178571	0.0306122	0.0126582	0	0.0483871
Anterior Choroidal Artery Infarction	0	0	0	0	0	0	0.00917431	0	0	0	0	0	0	0	0.0645161	0.043956	0	0.0104167	0	0	0	0	0.0162602	0	0.00943396	0	0	0	0	0.0384615	0	0	0	0	0	0	0	0	0	0	0	0.02	0	0	0	0.0394737	0.0357143	0	0.0238095
Antibody Deficiency Syndrome	0	0	0	0	0	0	0	0	0	0	0	0	0	0	0	0	0	0.00980392	0	0	0	0	0	0	0	0	0	0	0	0	0	0	0	0	0	0	0	0.0104167	0	0	0.0909091	0	0	0	0.025	0	0	0	0
Anxiety Disorders	0	0	0	0	0	0	0.078125	0.0864198	0	0	0.0151515	0	0	0	0.0107527	0.0423729	0.0285714	0.0245902	0	0	0	0	0.02	0	0	0	0	0.00724638	0	0	0	0	0	0.02	0.046875	0.0123457	0.0144928	0.017094	0	0	0	0.128571	0.02	0	0.016129	0.07	0.0487805	0	0.0142857
Aortic Aneurysm, Abdominal	0	0	0	0	0	0.017094	0.0283019	0	0	0	0	0	0	0.0952381	0.015625	0.0107527	0.0487805	0	0	0	0	0	0.0247934	0.0434783	0	0.00458716	0	0	0	0.0833333	0.05	0	0	0	0	0	0	0.011236	0	0	0	0	0	0	0.0967742	0	0	0	0.0243902
Aortic Aneurysm, Thoracic	0	0	0	0	0	0.0382166	0	0	0	0	0.0123457	0.0144928	0	0	0	0	0.0116279	0	0.0136986	0.00621118	0.00625	0	0	0.0149254	0.00671141	0	0	0.0198676	0	0	0	0.0140845	0	0	0	0	0	0	0	0	0	0	0	0	0	0.00826446	0	0	0
Aortic Valve Insufficiency	0	0	0	0	0	0.025641	0	0.0344828	0	0	0	0	0	0	0.0153846	0	0	0.0319149	0.0333333	0	0	0	0.0245902	0	0	0	0	0	0	0	0	0	0	0	0	0	0	0	0	0	0	0	0	0	0	0.0128205	0	0	0
Argentaffinoma	0	0	0	0	0	0	0	0	0.0232558	0	0	0	0	0	0	0.00952381	0	0	0	0	0	0	0	0	0	0	0	0	0	0	0	0	0	0	0	0	0	0	0	0	0	0	0	0	0.0222222	0	0.0147059	0	0
Arrhythmogenic Right Ventricular Dysplasia	0	0	0	0	0	0	0	0	0	0	0	0	0	0	0	0	0	0	0	0	0	0	0	0	0.00909091	0.00900901	0	0	0	0	0	0	0	0	0	0	0	0	0	0	0	0	0	0	0	0	0	0	0
Arsenic Encephalopathy	0	0	0	0	0	0.00591716	0.0126582	0.0185185	0	0	0.0113636	0	0	0.0136986	0.0357143	0.0283688	0.032967	0.027972	0.0253165	0.0242424	0.0243902	0.019802	0.0233918	0.0135135	0.00641026	0.00746269	0	0.00625	0.0104167	0.0266667	0.0140845	0.0128205	0	0	0.0229885	0	0	0.00714286	0	0	0	0.01	0	0	0.0240964	0.0078125	0.0188679	0	0.0333333
Arterial Diseases, Common Carotid	0	0	0	0	0	0.0169492	0.0185185	0	0	0	0.0263158	0	0	0.0434783	0.0153846	0.0326087	0.0232558	0.0319149	0.0333333	0	0	0	0.0245902	0.0416667	0.00943396	0	0	0.00909091	0.0217391	0	0.047619	0.0357143	0	0.0454545	0.0263158	0	0	0.0111111	0	0	0.0344828	0	0	0	0.0294118	0.0128205	0	0	0.0238095
Arthritis, Adjuvant-Induced	0	0	0	0.0185185	0	0.0275862	0.0296296	0.0348837	0	0	0.0149254	0	0	0.0816327	0.043956	0.0508475	0.0428571	0.0769231	0.0344828	0.00680272	0.00684931	0.025	0.0405405	0	0.00740741	0.0163265	0.0169492	0	0	0.0181818	0	0.0357143	0	0	0.030303	0.0246914	0.0597015	0.025641	0	0	0.0172414	0.038961	0	0	0.0491803	0.0188679	0	0.02	0.0140845
Arthritis, Psoriatic	0	0	0	0	0	0.0165289	0.00892857	0.016129	0	0	0	0	0	0.0384615	0.0298507	0.0103093	0.0217391	0.0204082	0	0	0	0	0.015873	0	0	0	0	0	0	0	0	0	0	0	0	0	0	0.0107527	0	0	0	0	0	0	0.027027	0	0	0	0.0222222
Arthrogryposis	0	0	0	0	0	0.00826446	0.00564972	0	0	0	0.00352113	0.00367647	0	0	0	0.00294118	0	0.00292398	0	0.00274725	0.00275482	0.00335571	0.0027027	0.0037037	0.00857143	0.010846	0	0.00280899	0	0	0	0.00364964	0.0461538	0	0.00706714	0	0	0	0	0	0.00363636	0	0	0	0	0	0.00330033	0	0.00347222
Asbestosis	0	0	0	0	0	0	0.00892857	0.016129	0	0	0	0	0	0.0384615	0.0298507	0.0103093	0.0444444	0.0416667	0	0	0	0	0.024	0	0	0.0045045	0	0	0	0	0	0	0	0	0	0	0	0.0217391	0	0	0	0	0	0	0.027027	0	0	0	0
Asthma	0	0	0	0	0	0.0163043	0.0231214	0.0325203	0	0	0.00952381	0	0	0.0340909	0.0901639	0.0451613	0.0277778	0.0580645	0.0537634	0.0108696	0.010929	0	0.0434783	0	0.00578035	0.0034965	0.0103093	0.0113636	0.0178571	0	0	0	0	0.011236	0.0495049	0.00833333	0.00925926	0.0128205	0	0	0.0210526	0.0442478	0	0	0.02	0.020979	0.0245902	0.0229885	0.00917431
Asthma, Aspirin-Induced	0	0	0	0	0	0	0.00900901	0	0	0	0	0	0	0.04	0.0149254	0	0	0	0	0	0	0	0.00793651	0.0384615	0	0	0	0	0	0.0357143	0.0434783	0	0	0	0	0	0	0.0108696	0	0	0	0.0192308	0	0	0.0277778	0	0	0	0
Asthma, Occupational	0	0	0	0	0	0.00847458	0.00925926	0.0172414	0	0	0	0	0	0.0454545	0.0483871	0.0107527	0.0238095	0.0212766	0.0344828	0	0	0	0.0333333	0.0434783	0.00952381	0	0	0	0	0.04	0.05	0	0	0	0	0	0	0.011236	0	0	0	0	0	0	0.0625	0	0	0	0
Astrocytoma	0	0	0	0	0	0	0.00787402	0.012987	0	0	0	0.0227273	0	0	0	0.00892857	0.0163934	0	0.0208333	0.0458015	0.0461538	0.0142857	0.0514706	0	0.0330579	0.0258621	0.0425532	0.0078125	0.031746	0	0	0.0217391	0	0	0.0178571	0.0285714	0	0	0	0	0	0	0	0	0	0	0	0.025641	0
Astrocytosis	0	0	0	0	0	0.0162602	0.0176991	0	0	0	0	0	0	0	0.0289855	0.010101	0.0208333	0	0	0	0	0	0	0	0	0	0	0.00869565	0	0	0	0	0	0	0	0	0	0	0	0	0	0	0	0	0	0.0120482	0	0	0.0212766
Asymmetric crying face association	0.818182	0	0	0	0	0	0	0.0172414	0	0	0	0	0	0	0	0	0	0	0	0	0	0	0	0	0	0	0	0.00917431	0	0	0	0	0	0	0	0	0	0	0	0	0	0.0204082	0	0	0	0.012987	0.0178571	0	0
Asymmetric Diabetic Proximal Motor Neuropathy	0	0	0	0	0	0.00819672	0.00892857	0.016129	0	0	0	0	0	0.0384615	0.0147059	0.0208333	0.0444444	0.0204082	0.0625	0.0166667	0.0168067	0	0.00787402	0.037037	0	0	0	0	0	0	0	0	0	0	0	0	0	0	0	0	0.03125	0	0	0	0.027027	0.025	0	0	0
Ataxia, Spinocerebellar	0	0.0227273	0	0.0208333	0	0	0	0	0	0	0	0	0.0196078	0	0	0	0	0	0	0.0070922	0.00714286	0	0	0	0	0.00413223	0	0	0	0	0	0	0	0	0	0	0	0	0	0	0	0	0	0	0	0	0	0	0
Ataxias, Hereditary	0	0.00606061	0	0.0365854	0.00512821	0	0.016	0.00492611	0	0	0.00549451	0	0.0484848	0	0	0.0127119	0	0.00416667	0	0	0	0	0.00373134	0	0	0.0111111	0	0	0.00526316	0	0	0	0.00591716	0	0	0.00507614	0	0	0	0	0	0	0	0	0	0.0045045	0.00497512	0	0
Atherogenesis	0	0	0	0.0147059	0	0.0251572	0.0408163	0.03	0	0	0.025	0	0	0.0634921	0.0792079	0.0615385	0.0740741	0.0769231	0.0422535	0.0125	0.0125786	0.0105263	0.0566038	0.030303	0	0.00766283	0	0	0.011236	0.0294118	0.015625	0.0140845	0	0	0.0123457	0.0104167	0.0240964	0.0229008	0	0	0.0428571	0.032967	0	0	0.0684932	0.042735	0	0.015625	0.0238095
Atrial Fibrillation	0	0	0	0	0	0	0	0.0263158	0	0	0	0	0	0	0.0769231	0.018018	0	0.0267857	0.0208333	0	0	0	0.0141844	0	0	0	0	0	0	0	0	0	0	0	0	0	0	0	0	0	0	0	0	0	0.0192308	0	0.027027	0	0
ATRIAL FIBRILLATION, FAMILIAL, 1 (disorder)	0	0.0322581	0	0	0.0163934	0	0	0.0144928	0.0487805	0	0	0	0	0	0.027027	0	0	0.00943396	0	0	0	0	0.0150376	0	0	0	0	0	0	0	0	0	0	0	0	0	0	0	0	0	0	0	0	0	0	0.0113636	0.0149254	0	0
Atrophic	0	0	0	0	0	0.00847458	0.0186916	0.0172414	0	0	0.027027	0	0.037037	0	0.015625	0.0107527	0	0.0105263	0	0.00854701	0.00862069	0	0.00813008	0	0	0.00458716	0	0	0	0	0	0	0	0	0.027027	0.0192308	0.025	0.0227273	0	0	0	0.0204082	0	0	0	0	0	0	0
Attention Deficit Disorder	0.0333333	0	0	0	0	0	0.025641	0.0447761	0	0	0	0	0	0	0	0.00961539	0	0	0	0	0	0	0	0	0	0	0	0	0	0	0	0	0	0	0	0	0	0	0	0	0	0.0701754	0.03125	0	0	0.0722892	0.0461538	0	0.0192308
Atypical Hemolytic Uremic Syndrome	0	0	0	0	0	0	0	0	0	0	0	0	0	0	0	0	0	0.0105263	0	0	0	0.0196078	0	0	0	0	0	0	0	0	0	0	0	0	0	0	0	0.0227273	0	0	0.16	0	0	0	0	0	0	0	0
Atypical Inclusion-Body Disease	0	0	0	0	0	0	0.00869565	0	0	0	0	0	0.944444	0	0	0.01	0	0	0	0	0	0	0	0	0	0	0	0	0	0	0	0	0	0	0	0	0	0	0	0	0	0	0	0	0	0	0	0	0
Auditory Processing Disorder, Central	0	0	0	0	0	0	0.00917431	0	0	0	0	0.0384615	0	0	0	0	0	0	0	0	0	0	0.00806452	0	0.00943396	0	0.0333333	0.0277778	0	0	0	0	0	0	0	0	0	0	0	0	0	0	0	0	0	0	0	0	0
Aura	0	0	0	0.0277778	0	0.00598802	0.0896552	0.0285714	0	0	0.0116279	0	0.0266667	0	0.0178571	0.0141844	0	0.013986	0.0128205	0.0060241	0.00606061	0.01	0.00581395	0	0.00649351	0.0113208	0.0128205	0	0.0106383	0.0135135	0	0.0131579	0	0	0	0	0	0.0145985	0	0	0	0.0206186	0	0	0	0.0409836	0.0291262	0	0.0224719
Autism Spectrum Disorders	0	0.0126582	0	0	0	0	0.0120482	0.00854701	0	0	0	0	0.0116279	0	0.00813008	0.0268456	0.00990099	0	0	0.0114286	0.0114943	0.00909091	0	0.0121951	0	0	0	0	0	0	0	0	0	0	0	0	0	0	0	0	0	0.00925926	0	0	0	0.0148148	0	0	0.01
Autistic Disorder	0.00803213	0	0	0.0118577	0.00714286	0.0174419	0.0625	0.0320285	0	0	0.00749064	0	0.00387597	0.016	0.0242215	0.0383387	0.0148148	0.0283019	0.00772201	0.0145349	0.0145773	0.0035461	0.0289855	0.00393701	0.0181269	0.0180995	0.00772201	0.014881	0.0297398	0.011811	0.00398406	0.00387597	0	0.00396825	0.0189394	0.0070922	0.0187266	0.0255591	0	0	0	0.029304	0.00796813	0	0.0153257	0.0474576	0.0322581	0.016129	0.0186567
Autoimmune Diseases	0	0	0	0	0	0.0201342	0.0142857	0	0	0	0.0142857	0	0	0	0.0208333	0.00793651	0.027027	0.0403226	0.016129	0.0134228	0.0135135	0.0240964	0.0129032	0	0	0.008	0	0	0	0.0172414	0	0	0	0	0	0.0117647	0.0571429	0.025	0	0	0	0.0121951	0	0	0.0307692	0.0183486	0	0	0.0135135
Autosomal Dominant Juvenile Parkinson Disease	0	0	0	0	0	0	0.0413223	0.027027	0	0	0	0	0	0	0	0.00909091	0	0	0	0	0	0	0.00714286	0	0	0	0	0	0.016129	0	0	0	0	0	0.0377358	0	0	0	0	0.0263158	0	0.0307692	0.0263158	0	0	0.043956	0.0277778	0.027027	0.0172414
Autosomal Dominant Myotubular Myopathy	0	0	0	0	0	0	0	0	0	0	0	0	0	0	0	0.0102041	0	0	0	0	0	0	0.0078125	0	0	0	0	0	0	0	0	0	0	0	0	0	0	0	0	0	0	0	0	0	0	0	0	0	0
Autosomal Recessive Centronuclear Myopathy	0	0	0	0	0	0	0	0	0	0	0	0	0	0	0	0.010101	0	0	0	0	0	0	0.00775194	0	0.00900901	0.00446429	0	0	0	0	0	0	0	0	0	0	0	0	0	0	0	0	0	0	0	0	0	0	0
Autosomal Recessive Primary Microcephaly	0	0	0	0	0	0	0	0	0	0	0	0	0	0	0.0135135	0	0	0	0	0.00787402	0.00793651	0	0	0	0	0	0	0.00840336	0	0	0	0	0	0	0	0.016129	0	0	0	0	0	0	0	0	0	0	0	0	0
Autosome Abnormalities	0	0	0	0	0	0	0	0	0.027027	0	0	0	0	0	0.0142857	0	0.0208333	0.00990099	0	0.0163934	0.0165289	0	0.015625	0	0	0.0135135	0	0.00869565	0	0	0	0	0	0.037037	0	0.0350877	0	0.0105263	0	0	0	0	0.037037	0	0	0	0.016129	0.0384615	0
B-Cell Lymphomas	0	0	0	0	0	0.00833333	0.00909091	0.0166667	0	0	0	0.037037	0	0.0416667	0.0151515	0	0	0.0103093	0	0.0169492	0.017094	0.0188679	0.016129	0.0833333	0.0188679	0.00454546	0	0.00900901	0.0212766	0.037037	0.0952381	0.0344828	0	0.0909091	0	0	0	0.0222222	0	0	0	0	0	0	0.0588235	0	0	0	0.0232558
B-CELL MALIGNANCY, LOW-GRADE	0	0	0	0	0	0	0	0	0	0	0	0	0	0	0	0	0	0.0105263	0	0	0	0	0.0163934	0.0434783	0.0192308	0.00458716	0.0344828	0.0280374	0.0222222	0	0.05	0.037037	0	0	0	0	0	0	0	0	0	0	0	0	0	0	0	0	0.0243902
Bagassosis	0	0	0	0	0	0	0	0	0	0	0	0	0	0	0	0	0	0	0	0	0	0	0.00787402	0	0	0.0045045	0	0	0	0	0	0	0	0	0	0	0.0227273	0	0	0	0	0	0	0	0	0	0	0	0
Bardet-Biedl Syndrome	0	0	0	0	0	0	0	0	0	0	0	0.0263158	0	0	0	0	0	0	0	0	0	0	0	0	0	0	0	0	0	0	0	0	0	0	0	0	0	0	0	0	0	0	0	0	0	0	0	0	0
Barrett Epithelium	0	0	0	0	0	0.00806452	0.0176991	0.031746	0	0	0	0	0	0.0357143	0.0142857	0.010101	0	0.00990099	0.0285714	0.00813008	0.00819672	0	0.0483871	0.0344828	0	0	0	0	0	0.0666667	0.0384615	0	0	0	0	0	0	0.0105263	0	0	0	0	0	0	0.025641	0	0	0	0.0434783
Basal cell carcinoma	0	0	0	0	0	0.00699301	0.0075188	0	0	0	0	0	0	0	0.011236	0	0.0149254	0.0168067	0	0	0	0.0405405	0.0205479	0.0425532	0.0314961	0.0295359	0	0.0384615	0.0142857	0	0.0454545	0.0816327	0	0	0	0.0684932	0	0	0	0	0	0	0	0.0204082	0.0172414	0	0	0	0.0151515
Basal Ganglia Diseases	0	0	0	0	0	0	0.0183486	0.0166667	0	0	0	0	0	0	0	0.0105263	0	0.0103093	0	0	0	0	0.008	0	0	0	0	0	0.0212766	0	0	0	0	0	0.025641	0	0	0.010989	0	0	0	0.0196078	0	0	0	0.038961	0.0172414	0	0
Behavior Disorders	0.047619	0	0	0	0	0	0.0183486	0.0517241	0	0	0	0	0	0	0	0	0	0.0103093	0	0	0	0	0	0	0	0	0	0	0	0	0	0.0344828	0	0.0434783	0	0	0.0238095	0.010989	0	0	0	0.0196078	0.0434783	0	0	0.038961	0.0172414	0	0
Behcet Syndrome	0	0	0	0	0	0	0.00826446	0	0	0	0	0	0	0.0285714	0.0263158	0	0.0181818	0.0186916	0.102564	0.00769231	0.00775194	0.031746	0.0148148	0.0277778	0	0.004329	0	0	0	0	0	0	0	0	0	0	0.0188679	0.00980392	0	0	0.0243902	0	0	0	0	0.0111111	0	0	0.0185185
Benign Neoplasm	0	0	0	0	0	0.0175439	0.0314465	0.0178571	0	0	0	0	0	0.04	0.0169492	0.0275862	0.0315789	0.0342466	0.0119048	0.0176471	0.0177515	0	0.0654762	0.025974	0.0189873	0.0300752	0.0365854	0.0185185	0.01	0.0253165	0.027027	0.0375	0	0	0.021978	0.0188679	0.0105263	0.0431655	0.0126582	0	0.0243902	0.0194175	0	0	0.0229885	0	0.00900901	0.0133333	0.0210526
Benign neoplasm of adrenal gland	0	0	0	0	0	0	0	0	0	0	0	0	0	0	0	0	0	0	0	0.0078125	0.00787402	0	0.00746269	0	0.0173913	0.00436681	0	0	0.0178571	0	0	0.0263158	0	0	0	0	0	0	0.0285714	0.0645161	0	0	0.03125	0.0285714	0	0	0	0	0
Benign neoplasm of bladder	0	0	0	0	0	0	0.00884956	0	0	0	0	0	0.03125	0	0	0	0	0	0	0	0	0.0178571	0.0078125	0	0.0373832	0.0135747	0.0294118	0.036036	0	0	0.04	0.03125	0	0	0	0	0	0	0	0	0	0	0	0	0	0	0	0	0
Benign neoplasm of brain, unspecified	0	0	0	0	0	0	0.00763359	0.0123457	0	0	0	0	0	0	0	0.0173913	0.03125	0.0347826	0	0.00714286	0.00719425	0.0273973	0.05	0.0217391	0.0078125	0.021097	0	0.0230769	0	0.0208333	0.0232558	0.02	0	0	0.0166667	0.0133333	0.015873	0.018018	0	0	0.0196078	0.0138889	0	0	0.0178571	0.01	0	0	0.0483871
Benign neoplasm of stomach	0	0	0	0	0	0	0	0	0	0	0	0.03125	0	0	0.0140845	0	0	0	0	0.00806452	0.00813008	0	0.0314961	0.0333333	0.0970874	0.0319635	0.0882353	0.0263158	0.0192308	0.0645161	0	0.0294118	0	0	0	0.0344828	0	0	0	0	0	0	0	0	0	0	0	0	0
Benign tumor of pancreas	0	0	0	0	0	0	0	0	0	0	0	0	0	0	0	0	0	0.0102041	0	0.00833333	0.00840336	0	0.0409836	0.125	0.0792079	0.0183486	0.0645161	0.0272727	0.0652174	0.0357143	0.0909091	0.0689655	0	0	0	0.037037	0	0	0	0	0	0	0	0	0	0	0	0	0.0227273
Berylliosis	0	0	0	0	0	0.0169492	0.00917431	0.0169492	0	0	0	0	0	0	0.0645161	0.0215054	0.047619	0.0319149	0.0333333	0	0	0	0.0245902	0	0	0	0	0	0	0	0	0	0	0	0	0	0.0243902	0	0	0	0	0.02	0	0	0.09375	0	0	0	0
beta Thalassemia	0	0	0	0	0	0.00840336	0	0	0	0	0	0	0	0	0	0	0	0.0210526	0	0	0	0	0	0	0	0	0	0	0	0	0	0	0	0	0	0	0	0.0111111	0	0	0	0	0	0	0	0	0	0	0
Bilateral Deafness	0	0	0	0	0	0	0.00854701	0	0	0	0.0217391	0	0	0	0	0.00980392	0	0	0	0	0	0	0	0.03125	0.00877193	0	0	0.00847458	0.0185185	0	0	0	0	0	0	0	0	0	0	0	0	0	0	0.030303	0	0.0116279	0	0	0.02
Bilateral Wilms Tumor	0	0.025641	0	0	0	0.0147059	0.00787402	0	0	0	0	0	0	0	0	0.00892857	0	0.00877193	0	0.00735294	0.00740741	0.0289855	0.0214286	0.0487805	0.0162602	0.00421941	0.0208333	0.0403226	0.0483871	0	0.0526316	0.0681818	0	0	0	0.0434783	0	0	0.0232558	0	0	0.0147059	0	0	0	0	0	0	0.0166667
Biliary cirrhosis	0	0	0	0	0	0.0215827	0.00763359	0	0	0.0232558	0	0	0	0	0	0	0	0.017094	0	0	0	0	0.00684931	0	0.0078125	0	0	0	0.0147059	0	0	0	0	0	0	0	0	0.0272727	0	0	0	0	0	0	0	0	0	0	0
Bipolar I disorder	0	0	0	0	0	0	0	0	0	0	0.0227273	0	0	0	0	0.01	0.0204082	0	0	0.00806452	0.00813008	0	0.00769231	0	0	0	0	0	0.0192308	0	0	0	0	0	0.0227273	0	0	0	0	0.0357143	0	0.0178571	0	0	0	0	0	0	0.0208333
Birth Weight	0	0	0	0	0	0.0165289	0	0	0	0	0	0	0	0.0384615	0	0.0103093	0.0217391	0	0	0	0	0	0	0	0	0.0045045	0	0	0	0	0	0	0	0	0	0	0	0	0	0	0	0	0	0	0	0.0123457	0	0	0.0222222
Bladder Neoplasm	0	0	0	0	0	0.0175439	0.0230415	0.0299401	0	0	0.0134228	0	0.00714286	0.00740741	0.0171429	0.035	0.0196078	0.045	0.00704225	0.0405405	0.040724	0.0122699	0.0723982	0.0300752	0.0379147	0.0440252	0.028777	0.0619048	0.0258065	0.0220588	0.0307692	0.0444444	0	0.0227273	0.00666667	0.0246914	0.0131579	0.0357143	0.0147059	0	0	0	0	0	0.0208333	0.010582	0	0.0151515	0.0333333
Body Weight	0	0	0	0	0	0	0.018018	0.016129	0	0	0	0	0	0	0	0.0103093	0	0	0	0	0	0	0	0	0	0	0	0	0	0	0	0	0	0	0	0	0	0	0	0	0	0	0	0	0	0.025	0	0	0.0222222
Bone Diseases, Developmental	0	0	0	0	0	0.00740741	0	0	0	0	0	0	0	0	0	0.00909091	0	0	0	0.00746269	0.0075188	0	0.00714286	0	0	0	0	0	0	0	0	0.0227273	0	0	0	0	0	0	0	0	0	0.0151515	0	0	0	0	0	0	0
Brachycephaly	0	0	0	0	0	0	0	0	0	0	0	0.941176	0	0	0	0	0	0	0	0	0	0	0	0.0333333	0.00892857	0.00892857	0	0	0	0	0	0	0	0	0	0	0	0	0	0	0	0	0	0	0	0	0	0	0
Bradycardia	0	0	0	0	0	0.00746269	0.059322	0.136364	0	0	0	0	0	0.0833333	0.0125	0.0185185	0	0.0275229	0.0222222	0.0075188	0.00757576	0	0.00719425	0	0	0	0	0	0.0333333	0	0.0277778	0	0	0	0.0384615	0	0	0.0192308	0	0.027027	0	0.03125	0	0	0.0204082	0.0804598	0.0428571	0	0
Brain Diseases	0	0	0	0.025641	0	0.0075188	0.0420168	0.0136986	0.0217391	0	0.0192308	0	0.0238095	0	0.025641	0.0186916	0	0.0373832	0.0227273	0.00757576	0.00763359	0.0151515	0.0220588	0	0	0.012987	0	0	0	0	0	0	0	0	0.0392157	0	0.0181818	0.0294118	0	0	0	0.015625	0.0277778	0	0.0208333	0	0	0	0.0178571
Brain Injuries	0	0	0	0	0	0.0289017	0.0566038	0.0535714	0.0111111	0.025641	0.0104167	0	0	0.025	0.0689655	0.0551724	0.0625	0.0763889	0	0.0114286	0.0114943	0	0.0280899	0.0246914	0	0.018315	0	0.00595238	0	0.0240964	0.0126582	0	0	0.0125	0.0319149	0	0.0204082	0.0347222	0	0	0.0352941	0.0283019	0	0	0.0449438	0.0223881	0	0	0.0306122
Brain Ischemia	0	0	0	0	0	0.0180723	0.0529801	0.0283019	0	0.0142857	0.0232558	0	0	0.057971	0.161616	0.0746269	0.0449438	0.0656934	0.025641	0.00598802	0.0060241	0.00990099	0.0545455	0.0277778	0.012987	0.0112782	0	0.00628931	0.0105263	0.0410959	0.0441176	0.0263158	0	0.0140845	0.0232558	0.00980392	0.0224719	0.0294118	0.0135135	0	0	0.0309278	0.0140845	0	0.0632911	0.024	0	0	0.0823529
Brain Neoplasms	0	0	0	0	0	0	0.00729927	0.0114943	0	0	0	0	0	0	0	0.0165289	0.0285714	0.0504202	0	0.0137931	0.0138889	0.0384615	0.0774648	0.0392157	0.0465116	0.0333333	0.0535714	0.0373134	0.0273973	0.0377358	0.0638298	0.0961538	0	0	0.0151515	0.025	0.0144928	0.017094	0	0	0.0175439	0.0128205	0	0	0.016129	0.0190476	0	0	0.0597015
Brain Stem Ischemia, Transient	0	0	0	0	0	0	0.00925926	0	0	0	0	0	0	0	0.015625	0.0107527	0.0238095	0.0212766	0	0	0	0	0.00813008	0	0	0.00458716	0	0	0	0.04	0	0	0	0	0	0	0	0.0344828	0	0	0.0357143	0	0	0	0.030303	0	0	0	0.0243902
Breast adenocarcinoma	0	0	0	0	0	0	0	0.010989	0	0	0	0.0172414	0	0	0.0103093	0.00793651	0	0.0078125	0	0.00666667	0.00671141	0.0119048	0.0536913	0.0555556	0.103175	0.037037	0.166667	0.0671642	0.025974	0.0172414	0.0384615	0.0701754	0	0.0185185	0	0.0238095	0.0136986	0	0.0175439	0	0	0	0	0	0	0	0	0	0.0135135
Breast Cancer, Familial	0	0	0	0	0	0	0	0.0116279	0	0	0	0	0	0	0	0.00826446	0	0	0	0	0	0.0126582	0.027027	0.0196078	0.072	0.0291667	0.137255	0.037594	0	0.0384615	0	0	0	0	0	0.0125	0	0	0	0	0	0	0	0	0	0	0	0	0
Breast Cancer, Familial Male	0	0	0	0	0	0	0	0.0172414	0	0	0	0	0	0	0	0	0	0	0	0	0	0.0196078	0.00813008	0.0434783	0.0192308	0.00921659	0.2	0.0185185	0	0.04	0	0	0	0	0	0.0192308	0	0	0	0	0	0	0	0	0	0	0	0	0
Breast Carcinoma	0.00201613	0.00606061	0.0019802	0.00199601	0.00380228	0.0275862	0.0226876	0.0113208	0.00592885	0	0.00782779	0.00801603	0	0.00806452	0.0130841	0.0306859	0.0176125	0.0324324	0.00595238	0.0276339	0.0259067	0.0153551	0.0713012	0.0100806	0.0429338	0.0481928	0.0242424	0.0298246	0.0175097	0.00801603	0.010142	0.0243408	0	0.00808081	0.00782779	0.0153257	0.0117188	0.0365631	0.00199601	0.00604839	0	0.0134615	0	0	0.0118812	0.0127737	0.0037594	0.00809717	0.0136719
Bright Disease	0	0.025	0	0	0	0.0145985	0.0403226	0.0675676	0	0	0.0357143	0	0	0.0487805	0.0625	0.0363636	0.0327869	0.045045	0.0204082	0.00729927	0.00735294	0.0285714	0.0359712	0	0	0.00420168	0	0	0	0	0	0	0	0	0.0175439	0	0.0517241	0.00917431	0	0	0	0.0144928	0	0	0.08	0.0103093	0	0.025	0.0333333
Brittle diabetes	0	0	0	0.0175439	0	0.0133333	0.0289855	0.010989	0	0	0.0289855	0	0	0.0181818	0.0103093	0.0325203	0.027027	0.075	0.016129	0.0202703	0.0204082	0.0119048	0.0194805	0	0.00724638	0	0	0	0.0128205	0	0	0	0	0	0	0.0117647	0.0571429	0.025	0	0	0	0.0246914	0.0185185	0	0.046875	0.00909091	0	0	0
Bronchial Hyperreactivity	0	0	0	0	0	0	0.00909091	0.0701754	0	0	0.025641	0	0	0.0416667	0.0307692	0	0	0	0.0666667	0	0	0	0	0	0	0	0	0	0	0	0	0	0	0	0.025641	0	0	0	0	0	0	0	0	0	0	0	0	0.0454545	0
Bronchioloalveolar Adenocarcinoma	0	0	0	0	0	0	0	0	0	0	0	0	0	0	0	0	0	0	0	0	0	0	0.00813008	0	0.0192308	0.0186047	0.0344828	0	0.0697674	0	0	0.037037	0	0	0	0.0192308	0	0	0	0	0	0	0	0	0.030303	0	0	0	0
Brugada Syndrome (disorder)	0	0	0	0	0	0	0	0.0135135	0	0	0	0	0	0	0.0125	0	0	0	0	0	0	0	0	0	0	0.0042735	0	0	0	0	0	0	0	0	0	0	0	0	0	0	0	0	0	0	0	0	0	0	0
Burkitt Lymphoma	0	0	0	0	0.0131579	0	0	0	0	0.0217391	0	0	0	0	0	0.00840336	0	0.0166667	0	0.0285714	0.028777	0.012987	0.048951	0.0869565	0.03125	0.00409836	0.0181818	0.0149254	0.0140845	0	0.0444444	0.0384615	0	0.0212766	0	0.025974	0.0151515	0.00869565	0.416667	0.0212766	0	0	0	0	0	0	0	0	0.0149254
Cachexia	0	0	0	0	0	0.017094	0.0283019	0.0172414	0	0	0.027027	0	0	0.0454545	0.0483871	0.0107527	0.0487805	0.0212766	0	0	0	0	0.0333333	0.0434783	0	0	0	0	0	0.04	0.05	0	0	0	0	0	0	0.011236	0	0	0	0	0	0	0.0967742	0	0	0	0.0243902
Cakut	0	0	0	0	0	0.00591716	0	0	0	0	0.0113636	0.0131579	0	0	0	0	0	0	0	0.011976	0.00598802	0.00980392	0	0	0.00641026	0	0	0	0	0.0131579	0	0	0	0.0138889	0	0	0.010989	0.00714286	0.027027	0.0138889	0	0	0.0138889	0	0.0119048	0	0	0	0.0108696
Calcinosis	0	0	0	0	0	0.0347222	0.0220588	0.0113636	0	0	0.0149254	0	0	0.0192308	0.0215054	0.0163934	0.0138889	0.0413223	0.0169492	0.00680272	0.00684931	0.0123457	0.0266667	0	0	0	0	0.00719425	0	0	0	0	0	0	0.030303	0	0	0.025641	0	0	0	0.025641	0	0	0.015873	0.0188679	0	0	0.0140845
Cancer of Head	0	0	0	0	0	0.00757576	0	0.0138889	0	0	0	0	0	0	0	0.0188679	0	0.0185185	0	0.0232558	0.0234375	0.0153846	0.0298507	0	0.00840336	0.0174672	0.0232558	0.00813008	0.0344828	0.025641	0	0.05	0	0.0285714	0.04	0.0151515	0	0.0196078	0	0	0.0238095	0.0322581	0	0	0	0.010989	0	0	0
Cancer of Neck	0	0	0	0	0	0.0075188	0	0.0136986	0	0	0	0	0	0	0	0.0186916	0	0.0183486	0	0.0230769	0.0232558	0.0151515	0.0373134	0	0.00833333	0.0218341	0.0227273	0.00806452	0.0338983	0.025	0	0.0487805	0	0.0277778	0.0392157	0.0149254	0	0.0194175	0	0	0.0232558	0.031746	0	0	0	0.0108696	0	0	0
Cancer, Embryonal	0	0	0	0	0	0	0	0	0	0	0	0	0	0	0	0	0	0	0	0.00819672	0.00826446	0	0	0	0	0.00448431	0	0	0	0	0	0	0	0	0	0	0	0.0106383	0	0	0	0	0	0	0	0	0.0163934	0	0
Cannabis Abuse	0	0	0	0	0	0	0.00925926	0.0350877	0	0	0	0	0	0	0	0.0107527	0	0	0	0	0	0.0196078	0	0	0.0192308	0.00458716	0.0344828	0	0	0.04	0	0.037037	0	0	0	0	0	0.011236	0	0	0	0	0.047619	0	0	0	0	0	0
Cannabis Dependence	0	0	0	0	0	0	0.0263158	0.0983607	0	0	0	0	0	0	0	0.00990099	0	0	0	0	0	0.0169492	0	0	0.0178571	0.00442478	0.027027	0	0	0.030303	0	0.0285714	0	0	0	0	0	0.0103093	0	0.0344828	0	0.0175439	0.0714286	0	0	0.0238095	0.015625	0	0
Carcinogenesis	0	0	0	0	0	0	0	0	0	0	0	0	0	0	0	0	0	0.0103093	0.0322581	0.00840336	0.00847458	0	0.0327869	0.04	0.0384615	0.0184332	0.0322581	0	0.0212766	0	0.0454545	0.0714286	0	0	0	0.0185185	0	0.010989	0	0	0	0	0	0	0	0	0	0	0
Carcinoma in situ of endometrium	0	0	0	0	0	0	0	0	0	0	0	0.030303	0	0	0	0	0	0.00970874	0	0	0	0	0.0232558	0	0.128713	0.0271493	0.117647	0.0172414	0.0188679	0.030303	0.0357143	0.0588235	0	0	0	0.0166667	0	0	0	0	0	0	0	0	0	0.0117647	0	0	0
Carcinoma of bladder	0	0	0	0	0	0	0.00862069	0	0	0	0	0	0.0285714	0	0	0	0	0	0	0	0	0.0169492	0.00763359	0	0.0458716	0.0179372	0.027027	0.0350877	0	0	0.0357143	0.0285714	0	0	0	0	0	0	0	0	0	0	0	0	0	0	0	0	0
Carcinoma of lung	0	0	0	0	0	0	0	0	0	0	0	0	0	0	0	0	0	0.0192308	0	0.015873	0.016	0	0.0551181	0.0625	0.0740741	0.0552995	0.111111	0.025641	0.037037	0.0285714	0.0333333	0.0857143	0	0	0	0.0327869	0	0	0	0	0	0	0	0	0	0.0114943	0.0151515	0	0.0196078
Carcinoma, Neuroendocrine	0	0	0	0	0	0	0	0	0	0	0	0	0	0	0	0	0	0	0	0	0	0	0	0	0.00934579	0	0	0	0.0212766	0	0	0.0344828	0	0	0	0	0	0	0.0384615	0.0434783	0	0	0	0	0	0	0	0	0
Carcinoma, Pancreatic Ductal	0	0	0	0	0	0.00775194	0	0	0	0	0	0	0	0	0	0.00961539	0	0.0288462	0.025	0.0078125	0.00787402	0	0.0384615	0.0294118	0.00862069	0.0132159	0	0.0254237	0.0178571	0	0.0322581	0.0263158	0	0	0.0208333	0	0	0.01	0	0	0.025641	0.0166667	0	0	0	0	0	0	0
Carcinoma, Transitional Cell	0	0	0	0	0	0.0142857	0.0153846	0.0379747	0	0	0	0	0	0.0222222	0.0352941	0.0173913	0.0153846	0.0347826	0	0.0291971	0.0294118	0	0.0729927	0.0681818	0.032	0.0168067	0	0.0813008	0.0147059	0.0208333	0.047619	0.02	0	0.0465116	0	0.0133333	0.015873	0.0272727	0.0212766	0	0	0	0	0	0.0363636	0	0	0	0.015625
Cardiac Arrhythmia	0	0	0	0	0.0169492	0	0.0442478	0.0793651	0	0	0	0	0	0.103448	0.0571429	0.00980392	0	0.0294118	0.0263158	0.00793651	0.008	0	0.0230769	0.03125	0	0	0	0	0.0185185	0.0294118	0.0344828	0	0	0	0.0217391	0.0163934	0	0.0102041	0	0	0	0.0172414	0	0	0.075	0	0.0153846	0	0
Cardiac Hypertrophy	0	0.0120482	0	0	0	0.0282486	0.0424242	0.0608696	0	0	0	0	0	0.0238095	0.0491803	0.0536913	0.0291262	0.0529801	0.0108696	0.0225989	0.0227273	0.0176991	0.0388889	0	0.0304878	0.0107527	0.021978	0.00581395	0.0186916	0.0229885	0	0	0	0	0.020202	0.0175439	0.0196078	0.0408163	0	0	0	0.0272727	0	0	0.0430108	0.0291971	0.0169492	0	0.0294118
Cardiomyopathies	0	0	0	0	0	0.0114943	0.0506329	0.0740741	0	0	0	0	0	0.0810811	0.0517241	0.0202703	0.0638298	0.0551724	0.0481928	0.0174419	0.0175439	0.00925926	0.0342857	0.0125	0.0124224	0.0147059	0.0116279	0	0	0.0375	0.012987	0	0	0	0.0106383	0.00917431	0.0208333	0.027972	0	0	0	0.0288462	0	0	0.0581395	0.0150376	0	0	0.0102041
Cardiomyopathy, Dilated	0	0	0	0	0.0070922	0.00961539	0.010101	0.0204082	0	0	0	0	0	0.00884956	0.00645161	0.0277778	0.0387597	0.0218579	0.0168067	0.0195122	0.0196078	0.00704225	0.0141509	0	0.0154639	0.0264901	0.0168067	0.005	0	0.0173913	0	0.00847458	0	0.00892857	0.0078125	0	0	0.0111732	0	0	0	0.00714286	0	0	0.00806452	0.011976	0.00680272	0	0.0152672
Cardiomyopathy, Familial Idiopathic	0	0	0	0	0	0.00684931	0.00735294	0.0357143	0	0	0	0	0	0.02	0.0108696	0.0252101	0.0597015	0.0163934	0.0357143	0.0138889	0.013986	0	0.0201342	0	0.0229008	0.0291667	0.0357143	0.00729927	0	0.0384615	0	0.0181818	0	0.0204082	0.0153846	0	0	0.00854701	0	0	0	0.012987	0	0	0.0163934	0.00952381	0	0	0.0144928
Cardiomyopathy, Hypertrophic, Familial	0	0	0	0	0	0	0	0	0.0227273	0	0	0	0	0	0	0	0.037037	0	0	0	0	0	0.00735294	0	0.00847458	0.004329	0	0	0	0	0	0	0	0	0	0	0	0	0	0	0	0	0	0	0	0	0	0	0
Cardiovascular Diseases	0	0	0	0	0	0.00694444	0.0305344	0.0365854	0	0	0.0322581	0	0	0.0652174	0.0833333	0.0619469	0.0454545	0.0701754	0.037037	0.00699301	0.00704225	0	0.0273973	0.0204082	0.00763359	0.00409836	0	0	0	0.0196078	0.0217391	0	0	0	0	0	0	0.045045	0	0	0.0185185	0.0133333	0	0	0.0526316	0.0196078	0.0246914	0	0.0461538
Catalepsy	0	0	0	0	0	0	0.0654206	0.0666667	0	0	0	0	0	0.037037	0	0	0	0	0	0.00819672	0.00826446	0	0.0078125	0	0	0	0	0	0.02	0	0	0	0	0	0.0487805	0	0.0222222	0.0106383	0	0	0	0.0185185	0.0384615	0	0.0263158	0.0375	0	0.04	0.0217391
Cataract	0	0	0	0.00581395	0.0815217	0	0.00390625	0	0	0	0	0	0	0	0.00471698	0	0.00526316	0.00411523	0	0.00377358	0.00378788	0	0.00369004	0.00584795	0.00395257	0.0110193	0.00564972	0.0078125	0.00518135	0	0.00595238	0.00571429	0.0745342	0	0	0.0100503	0	0	0	0	0.00568182	0	0	0	0	0	0	0	0
Celiac Disease	0	0	0	0	0	0	0	0	0	0.037037	0	0	0	0	0	0	0	0	0	0.0162602	0.0163934	0	0.00769231	0	0	0	0	0	0	0	0	0	0	0	0	0	0.0434783	0	0	0	0	0.0178571	0	0	0	0	0	0	0
Centriacinar Emphysema	0	0	0	0	0	0.025641	0	0.0169492	0	0	0	0	0	0	0.047619	0.0215054	0.047619	0.0430108	0.0689655	0	0	0	0.0330579	0	0	0	0	0	0	0	0	0	0	0	0.0263158	0	0	0.0224719	0	0	0	0	0	0	0.0294118	0.0128205	0	0	0
Cerebellar Hypoplasia	0	0	0	0	0	0	0	0	0	0	0	0	0	0	0	0.00699301	0	0	0	0	0	0	0	0	0.00645161	0	0	0	0	0	0	0.012987	0	0	0	0	0	0	0	0	0	0	0	0	0	0	0	0	0
Cerebral Astrocytoma	0	0	0	0	0	0	0	0.0136986	0	0	0	0.025	0	0	0	0.00925926	0.0175439	0	0.0227273	0.0390625	0.0393701	0	0.0451128	0	0.0254237	0.0218341	0.0465116	0.00806452	0.0338983	0	0	0.0238095	0	0	0.0192308	0.0149254	0	0	0	0	0	0	0	0	0	0	0	0.0285714	0
Cerebral Hemorrhage	0	0	0	0	0	0	0.00793651	0.0266667	0	0	0	0	0	0	0.0779221	0.0666667	0.0517241	0.0363636	0	0.00740741	0.00746269	0	0.0518519	0	0.00813008	0.00851064	0	0	0.0322581	0	0	0	0	0	0.0566038	0	0	0.0188679	0	0	0.0217391	0.030303	0	0	0.0196078	0.0212766	0	0	0
Cerebrovascular Disorders	0	0	0	0.00970874	0	0.00507614	0.00534759	0.00729927	0	0	0	0	0	0	0.0212766	0.0176471	0	0.0115607	0.00925926	0.0102564	0.0103093	0	0.0201005	0.019802	0.0164835	0.00675676	0.00925926	0.016129	0.00806452	0	0	0	0	0	0.00862069	0	0	0.00595238	0	0	0	0	0	0	0.018018	0	0	0	0
Ceroid lipofuscinosis, neuronal 1, infantile	0	0	0	0	0	0	0	0	0	0	0	0	0	0	0	0.0107527	0	0.0105263	0	0	0	0	0	0	0	0	0	0	0	0	0	0	0	0	0.027027	0	0	0	0	0	0	0.0204082	0	0	0	0.012987	0	0	0
cervical cancer	0	0	0	0	0	0.00729927	0	0	0	0	0.0178571	0	0	0	0.0120482	0.018018	0	0.0267857	0	0.0300752	0.030303	0.0142857	0.0916031	0	0.0245902	0.0393013	0.0425532	0.015748	0.015625	0.0227273	0.025641	0.0681818	0	0	0.0178571	0.0434783	0.0344828	0.00925926	0.0232558	0	0.0212766	0.0454545	0	0	0	0.0104167	0.0133333	0	0.0166667
Charcot-Marie-Tooth Disease	0	0	0	0.00938967	0.00416667	0.00324675	0.0135593	0	0	0	0	0	0.00925926	0	0	0.00353357	0.0130435	0.00350877	0	0.0165016	0.0165563	0.00414938	0.0096463	0.00469484	0.0242215	0.035443	0.00456621	0.00671141	0.00854701	0	0	0.0046083	0	0	0.00440529	0.00413223	0	0.00358423	0	0	0	0.0041841	0.00473934	0	0	0	0.00406504	0.00476191	0
Chemical and Drug Induced Liver Injury	0	0	0	0.00303951	0.0028169	0.0291262	0.0222222	0.0139276	0.0150602	0	0.0147929	0	0	0.0154799	0.0277778	0.0310078	0.0265487	0.075067	0.0120846	0.00475059	0.00476191	0.0056338	0.03125	0.00304878	0.00735294	0.0254403	0	0.00241546	0.0115274	0.00914634	0.00617284	0.0060423	0	0.00925926	0.0058651	0.00280112	0.00874636	0.0881543	0	0.00306749	0.0060241	0.00282486	0.00306749	0	0.018018	0.0159151	0.00835655	0.00307692	0.0146199
Child Development Deviations	0	0	0	0.027027	0	0	0.0517241	0.0140845	0	0	0	0	0	0	0	0	0	0.00925926	0	0	0	0	0.00735294	0	0.00847458	0.00869565	0.0238095	0.00819672	0	0	0	0	0	0	0.0408163	0	0	0	0	0	0	0.016129	0	0	0	0.0111111	0	0	0
Childhood Acute Lymphoblastic Leukemia	0	0	0	0	0	0.00636943	0	0	0	0.0169492	0.0405405	0	0	0	0.0196078	0.00757576	0	0.0227273	0.0147059	0.0397351	0.04	0.0340909	0.0316456	0.0327869	0.00694444	0.00389105	0	0.0136054	0.0493827	0	0.0526316	0.0634921	0	0	0	0.010989	0.0126582	0.0661157	0.015873	0	0	0	0	0	0	0	0	0.0169492	0.0253165
Childhood Ataxia with Central Nervous System Hypomyelinization	0	0	0	0	0	0	0	0	0	0	0.025641	0	0	0	0.0151515	0.0105263	0	0.0208333	0	0.00840336	0.00847458	0	0.008	0	0	0.0137615	0	0	0.0212766	0	0	0	0	0	0	0	0	0.0454545	0	0	0	0	0	0	0	0	0	0	0.047619
Chloracne	0	0	0	0	0	0	0	0	0	0	0	0	0	0	0.0114943	0	0	0.00847458	0	0.00714286	0.00719425	0.0135135	0.00684931	0	0.0078125	0.00414938	0.0192308	0	0	0.0208333	0	0.02	0	0	0	0.0133333	0.015873	0	0	0	0	0	0	0	0	0.01	0	0.0232558	0
Choanal Atresia	0	0	0	0	0	0	0	0	0	0	0.025641	0.037037	0	0	0	0	0	0	0	0	0	0	0	0	0.00934579	0.00913242	0	0	0	0	0	0	0	0	0	0	0	0	0	0	0	0	0	0	0	0	0	0	0
Cholangiocarcinoma	0	0	0	0	0	0.00746269	0.0330579	0	0	0	0	0.0243902	0	0.0540541	0.0384615	0	0.0172414	0.037037	0	0.0307692	0.0310078	0.030303	0.0687023	0.111111	0.0701754	0.0262009	0.0697674	0.0327869	0.0333333	0.05	0.121212	0.1	0	0	0	0.0147059	0	0.00952381	0.025	0	0	0	0	0	0.0416667	0.0107527	0	0	0.0175439
Cholera Infantum	0	0	0	0	0	0.00833333	0.0277778	0.0517241	0	0	0.025641	0	0	0	0.0307692	0.0105263	0	0.0315789	0.103448	0.00840336	0.00847458	0	0.008	0	0	0.00913242	0	0	0	0	0	0	0	0.0434783	0	0	0	0.0574713	0	0	0	0	0	0	0	0.0126582	0	0.0454545	0.047619
Cholestasis	0	0	0	0.00564972	0	0.00740741	0.0314961	0.0143541	0.00543478	0	0.00526316	0	0	0.017341	0.0234742	0.0164609	0.015544	0.0375	0.0223464	0	0	0	0.014652	0	0	0.00813008	0	0.00381679	0.0101523	0	0	0	0.0722892	0.00574713	0	0	0	0.0340426	0	0.00574713	0	0	0	0	0.0163043	0.0221239	0.00478469	0.00578035	0.015625
Cholestasis in newborn	0	0	0	0.01	0	0	0.010929	0	0	0	0	0	0	0	0	0.00591716	0	0.0117647	0.00952381	0	0	0	0.010101	0	0	0.00340136	0	0.00540541	0.00826446	0	0.0104167	0	0.147727	0.0103093	0	0	0	0.0184049	0	0	0	0	0	0	0	0.00653595	0	0	0
Cholestasis, Extrahepatic	0	0	0	0	0	0.046875	0.0247934	0.0136986	0	0	0	0	0	0.027027	0.0526316	0.0283019	0.0740741	0.0471698	0.0227273	0	0	0	0.0296296	0.0263158	0.00833333	0	0	0	0	0	0	0	0	0	0.0192308	0	0	0.00961539	0	0	0.0232558	0.015625	0	0	0.0425532	0.021978	0	0	0.0363636
Chromophobe Renal Cell Carcinoma	0	0	0	0.00724638	0	0.0130435	0.0469484	0.0116959	0.00689655	0	0	0	0.0070922	0.00735294	0.0112994	0.0146341	0.0328947	0.0194175	0	0.0265487	0.0266667	0.0121951	0.0672646	0.0222222	0.0280374	0.0341615	0.00699301	0.022831	0.0191083	0.0144928	0.0150376	0.0142857	0	0.0149254	0.00662252	0.0121212	0.0197368	0.0149254	0	0	0	0.00613497	0.00740741	0.00724638	0.0206897	0.0105263	0	0.00746269	0.0331126
Chromosome Breakage	0	0	0	0	0	0	0.00925926	0	0	0	0	0	0	0.0454545	0	0	0	0.0105263	0.0714286	0.00854701	0.00862069	0	0.00813008	0	0	0.00921659	0.0714286	0.00917431	0	0	0	0	0	0	0	0.0192308	0.025	0.011236	0.0416667	0	0	0	0	0	0	0	0	0.05	0
Chronic active hepatitis	0	0	0	0.0571429	0	0.00769231	0.0168067	0.0289855	0	0	0	0	0	0.0294118	0.0266667	0.00952381	0	0.0384615	0.05	0.023622	0.0238095	0	0.030303	0	0.00854701	0.00434783	0	0	0	0	0	0	0	0.030303	0	0.015625	0.0392157	0.030303	0	0	0	0.0163934	0	0	0.0222222	0	0	0	0
Chronic Airflow Obstruction	0	0	0	0	0	0.0291971	0.0155039	0.0125	0	0	0.0169492	0	0	0.0227273	0.0481928	0.0265487	0.0655738	0.0825688	0.0612245	0	0	0	0.0503597	0.0222222	0.00787402	0.00416667	0.0196078	0.0153846	0.0149254	0	0.0238095	0.0204082	0	0	0.0169492	0	0	0.0275229	0	0	0	0	0	0	0.037037	0.010101	0.0128205	0	0.0322581
Chronic Lung Injury	0	0	0	0	0	0.032	0.017094	0.0147059	0	0	0.0434783	0	0	0	0.0273973	0.0196078	0.06	0.0495049	0	0	0	0	0.0075188	0.030303	0.00869565	0.00438597	0	0	0	0	0	0	0	0	0.0212766	0	0	0.0204082	0	0	0.0263158	0	0	0	0.047619	0.0232558	0	0.0333333	0
Chronic Lymphocytic Leukemia	0	0	0	0	0	0.0123457	0.0131579	0	0	0	0.0121951	0	0	0.0149254	0.0280374	0.0220588	0.0114943	0.0217391	0	0.0124224	0.0125	0	0.0368098	0.0454545	0.0272109	0.019305	0.0416667	0.0264901	0.0224719	0.0142857	0.03125	0.028169	0	0	0.0121951	0.0103093	0.0117647	0.0150376	0.0144928	0	0	0.0106383	0	0	0.0394737	0	0	0	0.0235294
Chronic schizophrenia	0	0	0	0	0	0	0.0183486	0	0	0	0	0	0	0	0.0151515	0.0212766	0	0	0	0	0	0	0.008	0	0	0	0	0.00900901	0	0	0	0	0	0	0	0	0	0	0	0	0	0.0196078	0	0	0.0285714	0	0	0.0454545	0
Ciliopathies	0	0	0	0	0	0	0	0	0	0	0.0060241	0.0197368	0	0	0	0	0	0	0	0	0	0	0	0	0	0.00288184	0	0	0	0	0	0	0	0	0	0.00552486	0	0	0	0	0	0	0	0	0	0	0	0	0
Cirrhosis	0	0	0	0	0.0114943	0.0331126	0.028169	0.0786517	0	0	0	0	0	0.0714286	0.0625	0.0314961	0.038961	0.0555556	0.0151515	0.0197368	0.0198676	0.0113636	0.0454545	0.0338983	0.0214286	0.015873	0.0307692	0.00684931	0	0.05	0.0175439	0	0	0.0172414	0.0416667	0.0227273	0.0263158	0.0409836	0	0	0.0153846	0.0235294	0	0	0.0923077	0.0176991	0	0.0175439	0.025974
Cleft Palate	0.02	0	0	0	0	0.0135135	0.00719425	0	0	0	0	0.0363636	0	0	0.0105263	0.00806452	0	0.016	0.0166667	0.0136054	0.0136986	0	0.0402685	0	0.00735294	0.0245902	0.0166667	0	0.0131579	0	0	0	0	0	0	0.037037	0	0.0254237	0.0181818	0	0	0	0	0	0	0	0	0	0.0138889
Cleft upper lip	0.027027	0	0	0	0	0.00735294	0.00793651	0	0	0	0.0181818	0.047619	0	0	0.0121951	0.0181818	0	0.0178571	0	0.00740741	0.00746269	0	0.0289855	0	0.00813008	0.025974	0.0212766	0	0.0322581	0	0	0	0	0	0	0.0289855	0	0.0485437	0.0238095	0	0.0217391	0	0	0	0	0	0	0	0.0344828
Cocaine Abuse	0.00757576	0	0	0	0	0	0.11	0.0617284	0.00694444	0	0.00666667	0	0	0	0	0.0298507	0	0	0	0.00434783	0.00436681	0	0.0128205	0	0.00921659	0.00606061	0	0	0.00632911	0	0	0	0	0	0.0272109	0.00606061	0	0.015	0.00729927	0.00746269	0	0.0448718	0.0150376	0	0.00684931	0.116959	0.0828025	0.0075188	0.0333333
Cocaine Dependence	0.00671141	0	0	0	0	0	0.111628	0.0617978	0.00621118	0	0.00598802	0	0	0	0	0.0275229	0.00581395	0.00892857	0	0.00404858	0.00406504	0	0.016	0	0.00854701	0.00576369	0	0	0.00571429	0	0	0	0	0.00662252	0.0243902	0.00549451	0	0.0138249	0.00649351	0.00662252	0	0.0465116	0.0201342	0	0.00613497	0.130435	0.0935673	0.00666667	0.0361446
cocaine use	0	0	0	0	0	0	0.0185185	0	0	0	0	0	0	0	0	0	0	0	0	0.00847458	0.00854701	0.0192308	0	0	0	0	0	0	0	0	0	0	0	0	0	0	0	0	0	0	0	0	0	0	0	0	0	0	0.0487805
Cocaine-Related Disorders	0.00826446	0	0	0	0	0	0.110526	0.0662252	0.0075188	0	0.00719425	0	0	0	0	0.0315789	0	0	0	0.00456621	0.00458716	0	0.0134529	0	0.00970874	0.00626959	0	0	0.00680272	0	0	0	0	0	0.0294118	0.00649351	0	0.015873	0.00793651	0.00813008	0	0.0482759	0.0163934	0	0.00740741	0.125	0.0890411	0.00819672	0.0359712
Cognition Disorders	0.0243902	0	0	0	0	0.0143885	0.0737705	0.0519481	0	0	0	0	0.0204082	0.0465116	0.0116279	0.0841121	0	0.0172414	0.0196078	0.00719425	0.00724638	0	0.020979	0.0454545	0.015873	0	0	0	0	0.0212766	0.0238095	0.0204082	0	0	0.0526316	0	0	0.0181818	0	0	0.02	0.107692	0.0232558	0	0.037037	0.0752688	0.025974	0	0.0322581
Colitis	0	0	0	0	0	0.0310078	0.0423729	0.0138889	0	0	0.04	0	0	0.0882353	0.0675676	0.0485437	0.0363636	0.0784314	0	0	0	0.03125	0.0298507	0.027027	0	0	0	0	0.0344828	0.025641	0.0294118	0	0	0	0.04	0	0.0576923	0.029703	0	0	0.0238095	0.0322581	0	0	0.0666667	0.0337079	0	0	0.037037
Colon Carcinoma	0	0	0	0	0	0	0	0	0	0	0	0	0	0	0	0.00980392	0	0.00961539	0.0263158	0	0	0	0.0310078	0.03125	0.0952381	0.027027	0.0263158	0.00847458	0.0377358	0.0606061	0.0344828	0.0571429	0	0	0	0.0333333	0	0	0	0	0	0	0	0	0	0	0	0	0
Colonic Neoplasms	0	0.00653595	0	0.0193548	0	0.0285714	0.034188	0.026738	0	0.00653595	0.0178571	0	0	0.0196078	0.047619	0.055814	0.0232558	0.0552995	0.0124224	0.0371901	0.0373444	0.0164835	0.117391	0.0129032	0.0436681	0.0414201	0.0124224	0.0167364	0.0406977	0.06	0.0198676	0.0387097	0	0	0.0239521	0.0449438	0.0175439	0.0276498	0.0128205	0	0.0125	0.0280899	0.00649351	0	0.0245399	0.00476191	0	0.00653595	0.0233918
Colorectal Carcinoma	0	0.003861	0	0	0.00346021	0.0287356	0.00869565	0.0170648	0.0037037	0	0.0109489	0	0	0.00383142	0.0133333	0.0214724	0.0143885	0.0339506	0.00749064	0.02	0.0200573	0.0104167	0.0835821	0.0233463	0.0747664	0.0528736	0.0189394	0.0174927	0.0516605	0.023166	0.0116732	0.0269231	0	0.00384615	0.00362319	0.0138889	0.0144928	0.0477707	0.00763359	0.00384615	0.0075188	0.00696864	0	0	0.0148699	0.0225806	0.0102389	0.00775194	0.0218182
Colorectal Neoplasms	0	0.00387597	0	0	0.00347222	0.0288184	0.00872093	0.0171233	0.00371747	0	0.010989	0	0	0.00384615	0.0133779	0.0215385	0.0144404	0.0340557	0.0075188	0.0200573	0.0201149	0.010453	0.0838323	0.0234375	0.075	0.0529954	0.0190114	0.0175439	0.0518519	0.0232558	0.0117188	0.027027	0	0.003861	0.00363636	0.0139373	0.0145455	0.0479233	0.00766283	0.003861	0.00754717	0.00699301	0	0	0.0149254	0.0226537	0.010274	0.0077821	0.0218978
Common Variable Immunodeficiency	0	0	0	0	0	0	0.00900901	0	0	0.846154	0	0	0	0	0	0	0	0.0102041	0	0	0	0	0.00793651	0	0	0.00452489	0	0	0	0	0	0	0	0	0	0	0.0232558	0	0	0	0	0	0	0	0	0	0	0	0.0227273
Compensatory Hyperinsulinemia	0	0	0	0	0	0	0.0173913	0	0	0	0.0222222	0	0	0	0	0.0515464	0	0.029703	0	0	0	0	0.00763359	0	0	0	0.027027	0.00854701	0	0	0	0	0	0.0344828	0.0222222	0	0	0.0103093	0	0	0	0.0175439	0	0	0.05	0	0	0.0357143	0
Complex Partial Status Epilepticus	0	0	0	0.0123457	0	0	0.0921053	0.0357143	0	0	0.0106383	0	0	0.038961	0.0338983	0.0486111	0.010101	0.0337838	0.0116279	0.00574713	0.00578035	0	0.0225989	0.0125	0.00617284	0.0222222	0	0	0	0.0121951	0.012987	0	0	0	0.0326087	0	0.0103093	0.0208333	0.0123457	0.025974	0.0117647	0.00943396	0.025974	0	0.0340909	0.0150376	0	0.012987	0.0102041
Condition, Preneoplastic	0	0	0	0	0	0.0188679	0.0248756	0.00645161	0.0238095	0	0	0	0	0.0169492	0.0125	0.0213904	0.0294118	0.0320856	0.00793651	0.0287081	0.0288462	0.0136054	0.052381	0.0168067	0.0304569	0.0160772	0.00793651	0.0147059	0.00704225	0.025	0.0172414	0.0162602	0	0.00847458	0.00746269	0.00671141	0.00729927	0.0108108	0	0	0.008	0.0208333	0	0	0.0314961	0.00574713	0.00653595	0	0.0220588
Conduction disorder of the heart	0	0	0	0	0.00854701	0.00540541	0.00571429	0	0	0	0	0	0	0	0.00763359	0.0254777	0.0280374	0.0124224	0	0.010929	0.010989	0.00847458	0	0	0.00581395	0.0106007	0	0	0	0	0	0	0	0	0.00961539	0	0	0.00641026	0	0	0	0.00862069	0	0	0	0.00694444	0.00813008	0	0.00925926
Cone-rod synaptic disorder, congenital nonprogressive	0	0	0	0	0	0	0.00900901	0	0	0	0	0	0	0	0	0	0	0	0	0	0	0	0	0	0	0	0	0	0	0	0	0	0	0	0	0	0	0	0	0	0	0	0	0	0	0	0	0	0
Congenital Abnormality	0	0	0	0	0	0	0	0	0	0	0.0263158	0	0	0	0	0	0	0	0	0	0	0	0	0	0.00943396	0	0	0.00909091	0	0	0	0	0	0	0	0	0	0	0	0	0	0	0	0	0	0	0	0	0
Congenital anemia	0	0.00465116	0.0873786	0.00917431	0	0.00641026	0.00662252	0	0	0.00465116	0.00431035	0.00454546	0	0	0.0116732	0.00696864	0.012766	0.0139373	0.00446429	0.0538721	0.0505051	0.0510638	0.0257235	0.00921659	0.0343643	0.0222222	0.0273973	0.0409556	0.0168776	0	0.0140845	0.0136364	0.00456621	0	0.00431035	0.00813008	0.00425532	0.0106383	0	0	0	0	0	0	0	0	0	0	0.00851064
Congenital aneurysm of ascending aorta	0	0	0	0.0144928	0.0212766	0.0379747	0.00653595	0	0	0	0.0121951	0	0	0	0	0	0	0	0.0273973	0.00617284	0.00621118	0	0	0.0147059	0.0134228	0.00380228	0	0.00649351	0	0	0	0.0138889	0	0	0	0	0	0	0	0	0	0	0	0	0	0	0	0	0
Congenital diaphragmatic hernia	0	0.111111	0	0	0	0	0	0	0	0	0	0.0294118	0	0	0	0.03	0	0.00961539	0	0.016	0.016129	0.0166667	0.0152672	0	0.00877193	0	0	0	0	0	0	0.0277778	0	0	0	0.0163934	0.0204082	0	0	0	0	0.0172414	0	0	0	0.0116279	0.0153846	0	0
Congenital Disorders of Glycosylation	0	0	0	0	0.0222222	0.00980392	0.00512821	0	0	0	0	0	0	0	0	0	0	0	0	0	0	0	0	0	0	0.00327869	0	0	0	0	0	0	0	0	0	0	0	0	0	0	0	0	0	0	0	0	0	0	0
Congenital Fiber Type Disproportion	0	0	0	0	0	0	0	0	0	0	0	0	0	0	0	0.00980392	0	0	0	0	0	0	0.00757576	0	0	0	0	0	0	0	0	0	0	0	0	0	0	0	0	0	0	0	0	0	0	0	0	0	0
Congenital Heart Defects	0.0666667	0	0	0	0.0128205	0.00684931	0	0.0235294	0	0	0.03125	0	0	0	0.0449438	0.0166667	0	0.0247934	0.0175439	0.00689655	0.00694444	0	0.0133333	0	0	0.00406504	0	0.0147059	0	0	0	0.0181818	0	0	0.0153846	0	0	0.0172414	0	0.0204082	0.0178571	0.012987	0.0204082	0	0.0163934	0	0	0	0.0144928
Congenital hernia of foramen of Bochdalek	0	0.0769231	0	0	0	0	0	0	0	0	0	0.03125	0	0	0	0.0306122	0	0.00980392	0	0.0162602	0.0163934	0.0172414	0.0155039	0	0.00892857	0	0	0	0	0	0	0.0294118	0	0	0	0.0169492	0.0212766	0	0	0	0	0.0178571	0	0	0	0.0119048	0.015873	0	0
Congenital Hypothyroidism	0	0	0	0	0	0	0	0	0	0	0	0	0	0	0.0125	0	0	0	0	0	0	0.0149254	0	0	0	0	0	0	0.0163934	0	0.0571429	0	0	0	0	0.0147059	0	0	0	0	0	0	0	0	0	0	0	0	0
Congenital Intestinal Aganglionosis	0	0	0	0	0	0	0	0.015873	0	0	0	0	0	0	0	0	0	0	0	0	0	0	0	0	0.00909091	0	0	0	0	0	0	0	0	0	0	0	0	0	0.0344828	0.8	0	0	0.0384615	0	0	0	0	0	0
Congenital muscular dystrophy (disorder)	0	0	0	0	0	0.0131579	0	0	0	0	0	0	0	0	0	0	0	0	0	0	0	0	0	0	0	0.00395257	0	0	0	0	0	0	0	0	0.0138889	0	0	0	0	0	0	0	0	0	0	0	0	0	0
Congenital Myasthenic Syndromes, Postsynaptic	0	0	0	0	0	0.00769231	0	0	0	0	0	0	0	0	0	0	0	0	0	0.00775194	0.0078125	0	0	0	0	0	0	0	0	0	0	0	0	0	0	0	0	0	0	0	0	0	0	0	0	0	0	0	0
Congenital Myasthenic Syndromes, Presynaptic	0	0	0	0	0	0.0078125	0.00847458	0	0	0	0	0	0	0	0	0	0	0	0	0.00787402	0.00793651	0	0	0	0	0	0	0	0	0	0	0	0	0	0	0	0	0	0	0	0	0	0	0	0	0	0	0	0.0196078
Congenital myopathy (disorder)	0	0	0	0	0	0.0101523	0	0	0	0	0	0	0	0	0	0.00578035	0	0.00571429	0	0	0	0	0.00492611	0	0.0108696	0.0170068	0	0.005291	0	0	0	0	0	0	0.00854701	0	0	0	0	0	0	0	0	0	0	0	0.00735294	0	0
Congenital neurologic anomalies	0	0	0	0	0.02	0	0	0	0	0	0.027027	0	0	0	0	0	0.0238095	0	0	0	0	0	0	0	0	0	0	0	0	0	0	0	0	0	0	0	0	0	0	0	0	0	0	0	0	0	0	0	0
Congenital Nonbullous Ichthyosiform Erythroderma	0	0	0	0	0	0	0	0	0	0	0	0	0	0	0	0	0	0	0	0	0	0	0	0	0	0	0	0	0	0	0	0	0	0	0	0	0	0	0	0	0	0	0	0	0	0	0	0	0
Congenital ocular coloboma (disorder)	0	0	0	0	0.03	0.00588235	0	0	0	0	0	0	0	0	0	0	0.0106383	0.00680272	0	0	0	0.00970874	0.00571429	0	0	0.00743494	0	0	0	0	0	0	0	0	0	0.00961539	0	0	0	0	0	0	0	0	0	0	0	0	0
Congenital total cataract	0	0	0	0	0.0181818	0	0	0	0	0	0	0	0	0	0	0	0	0	0	0	0	0	0	0	0	0	0	0	0	0	0	0	0	0	0	0	0	0	0	0	0	0	0	0	0	0	0	0	0
Congestive heart failure	0	0	0	0	0	0.0247525	0.0534759	0.0888889	0	0	0.0327869	0	0	0.0673077	0.0774648	0.0581395	0.0564516	0.101796	0.0442478	0.0147783	0.0148515	0.00719425	0.06	0.00900901	0.0104167	0.0165563	0	0	0.0075188	0.0178571	0.00925926	0	0	0.00917431	0.0243902	0.00714286	0.0078125	0.0595238	0	0.0185185	0.00862069	0.0298507	0	0	0.0701754	0.0121951	0.00694444	0	0.023622
CONOTRUNCAL ANOMALY FACE SYNDROME	0.454545	0.03125	0	0	0	0	0	0.0142857	0	0	0	0	0	0	0.0131579	0	0	0	0	0	0	0	0	0	0	0	0	0.00826446	0	0	0	0	0	0	0	0	0	0	0	0	0	0.0163934	0	0	0	0.011236	0.0147059	0	0
Contact Dermatitis	0	0	0	0	0	0.0285714	0	0.00840336	0	0	0	0	0	0	0.016129	0.0197368	0.0196078	0.0680272	0.0111111	0.0228571	0.0229885	0.00892857	0.0220994	0.0119048	0	0.00719425	0	0.00588235	0.0288462	0.0116279	0	0	0	0.0246914	0.03125	0	0	0.0272109	0	0.0121951	0.0227273	0.0277778	0	0	0	0.00724638	0	0.0123457	0.00980392
Conventional (Clear Cell) Renal Cell Carcinoma	0	0	0	0.00632911	0	0.012	0.0474138	0.0104712	0.00606061	0	0	0	0.00621118	0.00641026	0.0101523	0.0133333	0.0290698	0.0176991	0	0.0285714	0.0286885	0.0108696	0.0705394	0.025974	0.038961	0.0412979	0.0123457	0.0338983	0.0169492	0.0126582	0.0130719	0.0125	0	0.012987	0.00584795	0.0163043	0.0174419	0.0135747	0.00632911	0	0	0.00546448	0.00645161	0.00632911	0.0181818	0.00952381	0	0.00649351	0.0292398
Copper-Overload Cirrhosis	0	0	0	0	0	0.00826446	0	0.0163934	0	0	0	0	0	0	0.0149254	0.0104167	0	0.0102041	0.03125	0.0254237	0.025641	0	0.0409836	0	0.00925926	0.00452489	0	0	0	0	0	0	0	0	0	0.0181818	0.0232558	0.0108696	0	0	0	0.0192308	0	0	0	0	0	0	0
Coronary Arteriosclerosis	0	0	0	0	0	0	0.0123457	0.00884956	0.0116279	0	0.021978	0	0	0.012987	0.0526316	0.041958	0.0425532	0.0342466	0.0119048	0	0	0	0.0406977	0.025974	0	0.0110701	0	0.00609756	0	0.0125	0.0133333	0.0121951	0	0	0.0333333	0.00934579	0	0.0211268	0	0	0.0243902	0.0194175	0	0	0.0229885	0.0230769	0.00900901	0	0.0104167
Coronary heart disease	0	0	0	0	0	0.0075188	0.00813008	0	0	0	0.0192308	0	0	0	0.0810811	0.0380952	0.0175439	0.00909091	0	0	0	0	0.0373134	0	0	0	0	0	0	0	0	0	0	0	0	0.0149254	0	0.0194175	0	0	0.0232558	0	0	0	0.0208333	0.021978	0	0	0.0363636
Corpus Luteum Cyst	0	0	0.0188679	0.0204082	0	0	0	0	0	0.0454545	0	0	0	0	0	0	0	0.0168067	0	0	0	0	0.0136054	0	0	0.00411523	0	0	0	0	0	0	0.0204082	0	0	0	0	0	0	0	0	0	0	0	0	0.00980392	0	0	0.0151515
Cortical Dysplasia	0	0	0	0	0	0	0.00900901	0	0	0	0	0	0	0	0	0	0	0	0	0	0	0	0.016	0.0384615	0.0186916	0.00909091	0	0.018018	0	0	0	0	0	0	0	0	0	0	0	0	0	0	0	0	0	0	0	0	0
Craniofacial Abnormalities	0.025	0.00609756	0	0	0.0209424	0	0.0160643	0.0049505	0	0	0.0224719	0.0240964	0	0	0.0145631	0	0.00537634	0.0126582	0.00578035	0.0155039	0.0155642	0.0103093	0.0151515	0.00598802	0.0204082	0.0196629	0.0116279	0.0241935	0.005291	0.00591716	0.00609756	0.0117647	0	0	0.00552486	0.0154639	0.00543478	0	0.00595238	0.00606061	0.00581395	0	0.00606061	0	0.00564972	0.00909091	0	0	0
Craniorachischisis	0	0	0	0	0	0	0.015873	0.012987	0	0	0.965517	0	0	0	0.0120482	0.0272727	0	0.0176991	0	0.00735294	0.00740741	0.0142857	0.00704225	0	0	0.00421941	0	0	0	0	0	0.0217391	0	0	0	0	0.0169492	0.0380952	0	0	0	0.0147059	0	0	0.0192308	0	0	0	0.0166667
Craniosynostosis	0	0	0	0	0	0.00558659	0.00591716	0	0	0	0.0206186	0.225352	0	0	0	0	0.00970874	0	0	0.0112994	0.0113636	0.018018	0.0164835	0.0119048	0.0121212	0.0108303	0	0.0118343	0.00943396	0	0.0123457	0	0	0	0.0102041	0.0178571	0.00990099	0	0	0	0	0.00909091	0	0	0	0	0	0	0
Creutzfeldt-Jakob disease	0	0	0	0	0	0	0	0	0	0	0	0	0.0333333	0	0	0.0104167	0	0	0	0.00833333	0.00840336	0	0	0	0	0	0	0	0	0	0	0	0	0	0	0	0	0	0	0	0	0	0	0	0	0.0125	0	0	0.0227273
Crohn Disease	0	0	0	0	0	0.0268456	0.0141844	0.0108696	0	0	0.0434783	0	0	0.0178571	0.03125	0.0406504	0.0547945	0.0655738	0.015873	0.0133333	0.0134228	0.0238095	0.0128205	0.0175439	0.00719425	0	0	0	0.0126582	0	0	0	0	0	0	0	0.0273973	0.0247934	0	0	0.016129	0	0	0	0.030303	0.0275229	0	0.0185185	0.0133333
Cryptogenic Tonic-Clonic Epilepsy	0	0	0	0	0	0	0.0582524	0.0350877	0	0	0	0	0	0	0	0.032967	0	0.0212766	0	0	0	0	0	0	0	0	0	0	0	0	0	0	0	0	0	0	0	0.0227273	0	0	0	0	0	0	0	0.0263158	0	0.05	0.05
Currarino triad	0	0	0	0	0	0	0	0	0	0	0.0833333	0	0	0	0	0	0	0	0	0	0	0	0	0	0	0	0	0	0	0	0	0	0	0	0	0	0	0	0	0	0	0	0	0	0	0	0	0	0
Cutaneous Melanoma	0	0	0	0	0	0	0.00729927	0.0232558	0	0	0	0	0	0	0	0	0	0.00806452	0	0.0208333	0.0138889	0.0384615	0.0479452	0.06	0.115702	0.0508475	0.0535714	0.0451128	0.0416667	0.0185185	0.0638298	0.0961538	0	0	0.0151515	0.025	0	0	0.0188679	0.02	0	0	0.02	0.0188679	0.016129	0	0	0	0.0142857
Cystic Kidney Diseases	0	0	0	0	0	0	0.0191083	0	0	0	0.0113636	0.0131579	0.0128205	0	0	0.00694444	0	0.00684931	0	0.00595238	0.00598802	0	0.00574713	0	0	0	0	0	0.0104167	0	0	0	0	0	0	0	0	0	0	0	0	0.01	0	0	0.0119048	0	0	0	0
Cytochrome-c Oxidase Deficiency	0	0	0	0	0	0	0	0	0	0	0	0	0	0	0	0	0	0	0	0	0	0	0	0	0	0	0	0	0	0	0	0	0	0	0	0	0	0	0	0	0	0	0	0	0	0	0	0	0.0192308
DEAFNESS, AUTOSOMAL DOMINANT 1 (disorder)	0	0	0	0	0	0.00847458	0	0	0	0	0	0	0.037037	0	0	0	0	0	0	0	0	0	0	0	0	0	0	0	0	0	0	0	0	0	0	0	0	0	0	0	0	0	0	0	0	0	0	0	0
DEAFNESS, AUTOSOMAL RECESSIVE (disorder)	0	0	0	0	0	0	0	0.0149254	0	0	0	0	0	0	0	0	0	0	0	0.00793651	0.008	0	0	0	0.00877193	0	0	0	0	0	0	0	0	0	0	0	0	0	0	0	0	0	0	0	0	0	0	0	0
Deep Vein Thrombosis	0	0	0	0	0	0.00775194	0.00840336	0.0144928	0	0	0.0425532	0	0	0	0.0857143	0.0294118	0.0188679	0.0288462	0	0.015748	0.015873	0.016129	0.0150376	0	0	0.00436681	0	0	0	0.0277778	0	0	0	0	0	0	0	0.0306122	0	0	0	0	0	0	0	0.0113636	0	0	0.0192308
Degenerative Diseases, Central Nervous System	0	0	0	0	0	0.00684931	0.0300752	0.0116279	0	0	0	0	0	0	0.0108696	0.042735	0.0441176	0.0508475	0	0	0	0	0.0201342	0	0	0.00406504	0	0	0.0136986	0.0188679	0	0	0	0	0.0819672	0	0	0.0172414	0	0.0204082	0	0.04	0.0204082	0	0.0333333	0.0192308	0.0119048	0.0425532	0.0144928
Degenerative polyarthritis	0	0	0	0.00980392	0.0078125	0.0154639	0.0274725	0	0	0	0	0	0	0.01	0.00704225	0.0361446	0.0431034	0.0116279	0.0188679	0.00512821	0.00515464	0.00775194	0.0253807	0	0	0.0102041	0	0	0.00813008	0.00970874	0	0	0	0	0.00869565	0.00769231	0.00847458	0.00598802	0	0	0	0.00787402	0	0	0.00900901	0	0	0	0.00840336
Delirium	0	0	0	0	0	0.0347826	0.0380952	0.0350877	0	0	0	0	0	0	0.031746	0.0217391	0.0238095	0.0212766	0	0	0	0	0.0163934	0	0	0	0	0	0.0222222	0	0	0	0	0	0.0555556	0	0	0.011236	0	0	0.0357143	0.0416667	0	0	0.030303	0.0684932	0	0	0.0243902
Depressed mood	0	0	0	0	0	0	0.00900901	0.0163934	0	0	0	0	0	0	0.0149254	0.0104167	0.0222222	0.0102041	0	0.00833333	0.00840336	0	0.016	0	0.00925926	0	0	0	0	0	0	0	0	0	0	0.0181818	0	0	0	0	0	0.0392157	0	0	0.0277778	0.0125	0.0169492	0	0.0465116
Depression, Bipolar	0.016129	0	0	0	0	0.00621118	0.0482759	0.0515464	0	0	0.0253165	0	0	0.0153846	0.00934579	0.0378788	0	0.0296296	0	0.00625	0.00628931	0	0.0060241	0	0.00675676	0.00383142	0	0	0.0113636	0	0	0	0	0	0.0125	0	0	0.0152672	0	0	0	0.0449438	0.015625	0	0.0131579	0.0900901	0.0638298	0	0.0493827
Depression, Neurotic	0	0	0	0	0	0.0136986	0.078125	0.0731707	0	0	0.046875	0.0185185	0	0.0196078	0.0561798	0.0512821	0.0285714	0.0504202	0	0.0208333	0.020979	0	0.013245	0.0192308	0	0.00813008	0	0	0	0.0185185	0.0204082	0	0	0.0408163	0.0151515	0.0123457	0.0144928	0.0530973	0	0	0	0.0533333	0	0	0.0327869	0.07	0.0361446	0	0.0757576
Depressive disorder	0.00332226	0	0	0.00655738	0	0.0177665	0.0983146	0.072327	0	0	0.0126582	0.00653595	0.00323625	0.0234899	0.0389222	0.0681818	0.0124611	0.0470914	0.00321543	0.0204082	0.0204604	0.003003	0.0357143	0.00657895	0.00518135	0.0162272	0.00970874	0.00255755	0.00613497	0.00983607	0.00664452	0.00977199	0	0.00662252	0.038961	0.00600601	0.00623053	0.0391061	0	0.00330033	0.00322581	0.0506329	0.0133333	0	0.0226537	0.0650888	0.0398773	0.0167785	0.0451613
Depressive Symptoms	0	0	0	0	0	0.0145985	0	0.0128205	0	0	0	0	0	0	0.0240964	0.00884956	0.0327869	0.0265487	0.0204082	0	0	0	0.0285714	0	0	0.00843882	0	0	0.0153846	0	0	0	0	0	0	0	0.0338983	0	0	0	0	0.0144928	0	0	0.0188679	0	0	0.025	0
Depressive Syndrome	0.0204082	0	0	0	0	0.0136054	0.0775194	0.0853659	0	0	0.0461538	0.0181818	0	0.0192308	0.0555556	0.0508475	0.028169	0.05	0	0.0206897	0.0208333	0	0.0131579	0.0188679	0	0.00809717	0	0	0	0.0181818	0.02	0	0	0.04	0.0149254	0.0121951	0.0142857	0.0526316	0	0	0	0.0666667	0	0	0.0322581	0.08	0.0481928	0	0.0746269
Dermatitis	0	0	0	0	0	0	0	0	0	0	0	0	0	0	0	0	0	0.0102041	0	0	0	0.0185185	0.016	0	0.00925926	0.00452489	0.03125	0	0	0.0357143	0	0.0333333	0	0	0	0	0	0.0108696	0	0	0	0	0	0	0	0.0125	0	0	0
Dermatitis, Allergic Contact	0	0	0	0	0	0.00571429	0	0.0175439	0	0	0.0106383	0	0	0	0.0166667	0.0134228	0.010101	0.0268456	0.0357143	0.0115607	0.0116279	0.0283019	0.0225989	0	0.0124224	0.00363636	0	0	0.00980392	0	0	0	0	0	0.0106383	0	0.0537634	0.0137931	0	0	0	0.00943396	0	0	0.0111111	0	0.00884956	0	0.0206186
Dermatitis, Atopic	0	0	0	0	0	0.0211268	0.0150376	0	0	0	0.015873	0	0	0.0208333	0.0340909	0.00840336	0.0147059	0.0338983	0	0.00699301	0.00704225	0.012987	0.00671141	0	0	0	0	0	0	0	0	0	0	0	0.015873	0	0.0634921	0.00869565	0	0	0	0.0133333	0	0	0.0344828	0	0	0	0
Dermatologic disorders	0	0	0	0	0	0.0165746	0.0235294	0.0247934	0.0104167	0	0.019802	0.0111111	0	0.0232558	0.0483871	0.0258065	0.0285714	0.0320513	0.0215054	0.0166667	0.0167598	0.00862069	0.0327869	0.0113636	0.00588235	0.0106762	0.0106383	0.00574713	0	0.0340909	0.0117647	0	0	0.0116279	0.03	0	0.00952381	0.0130719	0	0	0	0.0176991	0.0116279	0	0.0421053	0.00704225	0.00826446	0.0117647	0.0190476
Dermatomyositis, Childhood Type	0	0	0	0	0	0.00840336	0.00917431	0.0169492	0	0	0	0	0	0.0434783	0.03125	0.0215054	0.0232558	0.0104167	0	0	0	0	0.0162602	0	0	0	0	0	0	0	0	0	0	0	0.0263158	0	0	0.0111111	0	0	0.0714286	0.02	0	0	0.0294118	0	0	0	0
Diabetes Mellitus	0	0	0	0.0232558	0	0.00729927	0.0322581	0.012987	0	0	0.0178571	0	0	0.105263	0.0243902	0.018018	0.0163934	0.0454545	0.0425532	0	0	0	0.0214286	0.0238095	0	0	0	0	0	0.0227273	0.025641	0	0	0	0	0	0	0.0283019	0	0	0	0.0147059	0	0	0.0816327	0.0319149	0	0	0.0166667
Diabetes Mellitus, Non-Insulin-Dependent	0	0	0	0.00476191	0.00423729	0.00328947	0.0314685	0.00823045	0.0139535	0.00485437	0.0135747	0	0	0.0195122	0.0329218	0.0447761	0.00881057	0.0561798	0.0285714	0.00996678	0.01	0	0.0402685	0	0.0138889	0.0125	0.00934579	0	0.0175439	0.00952381	0	0.00943396	0	0.00483092	0.0135747	0.00843882	0.00442478	0.0260223	0	0.00970874	0.0046729	0.0128755	0.00483092	0	0.0185185	0.0114943	0.00413223	0.0097561	0.0133333
DIABETES MELLITUS, TYPE 2, PROTECTION AGAINST	0	0	0	0	0	0	0	0	0	0	0	0	0	0	0	0.0217391	0	0	0	0	0	0	0	0	0.00952381	0	0	0	0	0	0	0	0	0	0	0	0	0	0	0	0	0	0	0	0	0	0	0	0
Diabetic Angiopathies	0	0	0	0	0	0	0	0.015625	0	0	0.0232558	0	0	0	0.0289855	0.0416667	0	0.0515464	0.0285714	0	0	0	0.00775194	0	0	0.00446429	0	0.00869565	0	0	0	0	0	0	0.0232558	0	0	0.0434783	0	0	0	0	0	0	0	0	0	0	0.0434783
Diabetic Cardiomyopathies	0	0	0	0	0	0.00847458	0.00925926	0.0172414	0	0	0.027027	0	0	0	0.031746	0.032967	0.0238095	0.0549451	0.0344828	0	0	0	0.0247934	0	0	0.00458716	0	0	0.0222222	0	0	0	0	0	0	0	0	0.0227273	0	0	0	0.0204082	0	0	0.0625	0.012987	0	0	0
Diabetic Nephropathy	0	0	0	0	0.0126582	0.0277778	0.0222222	0.0114943	0	0	0.0307692	0	0	0.04	0.032967	0.0512821	0.0285714	0.0775862	0.0535714	0	0	0	0.0479452	0.0192308	0	0.0163934	0	0.00724638	0	0.0185185	0	0	0	0	0.0151515	0	0	0.017094	0	0	0.0175439	0.0394737	0	0	0.0862069	0.00943396	0	0	0.0441176
Diabetic Retinopathy	0	0	0	0	0	0.00840336	0.0185185	0	0	0	0	0	0	0.0434783	0.03125	0.0215054	0.047619	0.0319149	0.0333333	0	0	0	0.00806452	0	0	0	0	0	0	0	0	0	0	0	0.0263158	0	0	0.0111111	0	0	0.0344828	0.02	0	0	0.0294118	0.0128205	0	0	0.0238095
Diaphragmatic Hernia	0	0.0612245	0	0	0.0123457	0.0273973	0.0294118	0.0344828	0	0	0	0	0	0.0188679	0.0666667	0.0330579	0.0277778	0.0672269	0.0517241	0.00675676	0.00680272	0.0121951	0.0264901	0	0	0.00401606	0	0	0.0266667	0	0	0.0172414	0	0	0	0	0	0.00833333	0	0.0192308	0	0.0125	0	0	0.0483871	0.0186916	0.0114943	0	0
Diarrhea	0	0	0	0	0	0.00840336	0	0.0526316	0	0	0.0263158	0	0	0	0.0153846	0.0106383	0	0.0104167	0	0.00847458	0.00854701	0	0	0	0	0	0	0	0	0	0	0	0	0.0952381	0.0263158	0	0.0243902	0.0111111	0	0	0	0	0	0	0	0	0	0	0
Diffuse Large B-Cell Lymphoma	0	0	0	0	0	0.00628931	0.0135135	0	0	0.0163934	0	0.0151515	0	0.015873	0	0.0150376	0.0120482	0.00735294	0.0289855	0.0324675	0.0326797	0.0108696	0.0248447	0.031746	0.0137931	0.0196078	0	0.0202703	0.0235294	0.0151515	0.0163934	0.0298507	0	0	0.0128205	0.0217391	0.0123457	0.0234375	0.0153846	0	0	0.0111111	0	0	0.0135135	0	0	0	0.0121951
Diffuse Mixed-Cell Lymphoma	0	0	0	0	0	0.015625	0	0.0447761	0	0	0.0652174	0	0	0	0.0133333	0.0194175	0	0.0190476	0.025	0.0238095	0.024	0	0.0150376	0	0	0.00877193	0.025	0	0.0178571	0	0	0	0	0.0645161	0.0208333	0	0.0196078	0.0631579	0	0	0	0.0166667	0	0	0	0.0113636	0.0149254	0	0.0192308
DiGeorge Syndrome	0.625	0	0	0	0	0	0	0.015625	0	0	0	0	0	0	0	0	0	0	0	0	0	0	0	0	0	0	0	0.00869565	0	0	0	0	0	0	0	0	0	0	0	0	0	0.0181818	0	0	0	0.0120482	0.016129	0	0
Disease Exacerbation	0	0	0.0254777	0	0.0110497	0.004	0.0211864	0	0.00613497	0	0.00591716	0	0	0.00649351	0.00510204	0.0272727	0.0115607	0.00884956	0.00621118	0.00806452	0.00809717	0.00546448	0.0534979	0.00645161	0.0258621	0.041543	0.0253165	0.021097	0.0171429	0.0128205	0.00657895	0.038961	0	0.00653595	0.00591716	0.0220994	0	0.00909091	0.00641026	0	0.00625	0.00552486	0	0	0.00606061	0.0144928	0	0	0.00578035
Disorders of Sex Development	0	0.142857	0	0	0.0107527	0	0.00662252	0	0	0	0	0	0	0	0	0	0	0	0	0.00625	0.00628931	0.0215054	0.0121212	0	0	0	0.0138889	0.00657895	0	0	0	0	0	0	0.0125	0	0	0	0	0	0	0	0	0	0	0.00833333	0.0204082	0.0322581	0
Distal Muscular Dystrophies	0	0	0	0	0	0	0	0	0	0	0	0	0	0	0	0	0	0	0	0.00746269	0.0075188	0	0	0	0.00819672	0.00854701	0	0	0	0	0	0	0	0	0	0	0	0	0	0	0.0222222	0	0	0	0	0	0.0136986	0	0
Down Syndrome	0	0	0.03125	0	0	0	0	0.016129	0	0	0.0243902	0	0	0	0.0298507	0.0103093	0	0.0309278	0.030303	0	0	0	0.00787402	0	0	0.0045045	0	0	0.0204082	0	0	0	0	0	0	0	0	0.032967	0	0	0	0	0.04	0	0	0	0	0	0.0454545
Drug abuse	0	0	0	0	0	0.00448431	0.0288462	0.0123457	0	0	0	0	0	0	0	0.0153061	0	0.005	0	0.0045045	0.00452489	0	0	0	0.00476191	0.00934579	0	0	0	0	0	0	0	0	0	0	0	0.0103627	0.00775194	0	0	0.0197368	0.016	0.015625	0	0.0280899	0.0253165	0	0.0137931
Drug Allergy	0	0	0	0	0	0	0.0151515	0.0243902	0	0	0.016129	0	0	0.0212766	0.0227273	0.017094	0.030303	0.0431034	0.0185185	0	0	0	0.0205479	0	0	0	0	0	0	0	0	0	0	0.0217391	0	0	0.03125	0.0550459	0	0	0.0188679	0	0	0	0.0350877	0	0	0.0222222	0
Drug Eruptions	0	0	0	0	0	0.00793651	0	0.0307692	0	0	0.0222222	0	0	0.0689655	0.028169	0.02	0	0.04	0.027027	0	0	0	0.0153846	0	0	0.00442478	0	0	0.0188679	0	0	0	0	0	0	0	0.0208333	0.0425532	0	0	0	0.0175439	0	0	0	0.0117647	0.015625	0	0.0638298
Drug Withdrawal Symptoms	0	0	0	0	0	0	0.109489	0.108696	0	0	0	0	0	0.0153846	0.00934579	0.0378788	0.0238095	0.0220588	0	0	0	0	0.0060241	0	0	0	0	0	0.0113636	0	0.015873	0	0	0.015625	0.0253165	0	0.0120482	0.0230769	0	0	0	0.0689655	0.031746	0	0.0131579	0.0803571	0.0526316	0	0.0493827
Drug-induced depressive state	0	0	0	0	0	0.00833333	0.0183486	0.0166667	0	0	0.025641	0	0	0	0.0151515	0.0105263	0.0227273	0.0103093	0	0	0	0.0188679	0	0	0	0.00913242	0	0	0	0	0	0	0	0	0	0	0.0238095	0	0	0	0	0.0196078	0	0	0.0285714	0.038961	0.0172414	0	0.047619
Drug-Induced Stevens Johnson Syndrome	0	0	0	0	0	0.0147059	0.00787402	0.04	0	0	0.0178571	0	0	0.0243902	0.0243902	0	0	0.0267857	0	0.00735294	0.00740741	0.0289855	0.00704225	0.0238095	0.0162602	0.012766	0	0.0078125	0.015625	0	0.0526316	0.0444444	0	0.0512821	0	0.0140845	0.0344828	0.0380952	0	0	0	0.0147059	0	0	0	0	0	0	0
Dysautonomia, Familial	0	0	0	0	0	0	0.00840336	0	0	0	0	0	0.0263158	0	0	0.00961539	0	0.00943396	0	0	0	0	0.00746269	0	0.00862069	0.00436681	0	0	0	0	0	0	0	0	0	0.015873	0	0.01	0	0	0	0	0	0	0	0	0	0.0322581	0
Dyschondroplasias	0	0	0	0	0	0	0.00862069	0	0	0	0	0	0	0	0	0.02	0	0.00970874	0	0.0243902	0.0245902	0.0344828	0.0232558	0	0	0.00888889	0	0	0.0188679	0	0	0	0	0	0.0454545	0	0	0	0	0	0.0277778	0.0357143	0	0	0	0	0	0	0
Dyskeratosis Congenita	0	0	0	0	0	0	0	0	0	0	0	0	0	0	0	0	0	0	0	0	0	0	0	0	0	0.00454546	0	0	0	0	0	0.0344828	0	0	0	0	0	0	0	0	0	0	0	0	0	0	0	0	0
Dyskinesia, Drug-Induced	0	0	0	0	0	0	0.0555556	0.0666667	0	0	0	0	0	0.037037	0	0	0	0	0.0294118	0	0	0	0	0	0	0	0	0	0	0	0	0	0	0	0.0238095	0	0	0.0106383	0	0.0384615	0	0.0185185	0.0384615	0	0	0.0375	0.0163934	0.04	0
Dyslipidemias	0	0	0	0	0	0.015873	0.00854701	0	0	0	0	0	0	0	0	0.019802	0	0.0194175	0.0263158	0	0	0	0.0152672	0	0	0.00440529	0	0	0	0	0	0	0	0	0	0	0	0.0206186	0	0	0.027027	0	0	0	0.0238095	0.0235294	0	0	0
Dystonia	0	0	0	0	0	0.00793651	0.00862069	0.0151515	0	0	0	0	0	0	0	0.00990099	0	0.00970874	0	0	0	0	0	0	0	0	0	0	0	0	0	0	0	0	0.0222222	0	0	0.0103093	0	0	0	0	0	0	0	0	0	0	0
Early infantile epileptic encephalopathy with suppression bursts	0	0	0	0	0	0	0.0183486	0	0	0	0	0	0	0	0	0	0	0	0	0	0	0	0	0	0	0	0	0	0	0	0	0	0	0	0	0	0	0	0	0	0	0	0	0	0	0	0	0	0
Ehlers-Danlos Syndrome	0	0	0	0.0116279	0.0272727	0.0462428	0.0178571	0	0	0	0.010101	0	0.011236	0	0	0	0	0.00636943	0.0222222	0.011236	0.0112994	0	0.00540541	0.0117647	0.0181818	0.00357143	0	0.00584795	0	0	0	0.011236	0	0	0	0	0	0.00662252	0	0	0	0	0	0	0	0	0	0	0
Embolic Infarction, Middle Cerebral Artery	0	0	0	0	0	0.0289855	0.0393701	0.0123457	0	0	0.0166667	0	0	0.0222222	0.0731707	0.0353982	0.0645161	0.0347826	0.0816327	0.00714286	0.00719425	0	0.0352113	0	0	0.00833333	0	0	0.0298507	0.0208333	0	0	0	0	0.0166667	0.0133333	0.015873	0.0272727	0	0	0.0196078	0.0428571	0	0	0.0363636	0.01	0	0.0232558	0.015625
Encephalopathy, Subacute Necrotizing, Infantile	0	0	0	0	0	0	0	0	0	0	0	0	0	0	0	0	0	0	0	0	0	0	0	0	0	0	0	0	0	0	0	0	0	0	0	0	0	0	0	0	0	0	0	0	0	0	0	0	0
Encephalopathy, Toxic	0	0	0	0	0	0.00746269	0.0416667	0	0	0	0	0	0	0	0.0125	0.0185185	0.0172414	0.0181818	0.0222222	0	0	0	0.00719425	0	0	0.0042735	0	0	0.0163934	0	0	0.0232558	0	0	0	0	0	0.0291262	0	0	0.0227273	0	0	0	0	0	0	0.0571429	0.0357143
Endogenous depression	0	0	0	0	0	0.013245	0.075188	0.0689655	0	0	0.0434783	0.0169492	0	0.0178571	0.0531915	0.0578512	0.0266667	0.0483871	0	0.0201342	0.0202703	0	0.0128205	0.0175439	0	0.012	0	0.00699301	0	0.0169492	0.0377358	0	0	0.037037	0.0285714	0.0116279	0.0135135	0.0508475	0	0	0	0.0632911	0	0	0.030303	0.0666667	0.0340909	0	0.0704225
Endometrial Carcinoma	0	0	0	0	0.0181818	0.00558659	0.00591716	0	0.0108696	0	0.0206186	0.0235294	0	0	0.008	0.0264901	0	0.0261438	0.0111111	0.0112994	0.0113636	0.00892857	0.0818713	0.0119048	0.10596	0.0408922	0.0581395	0.0301205	0.0190476	0.0235294	0.0123457	0.0348837	0	0	0.0102041	0.027027	0.00990099	0.0134228	0.0238095	0	0.011236	0.00909091	0	0	0	0.00724638	0	0	0.019802
Endometrial Neoplasms	0	0	0	0	0.0210526	0.00609756	0.00649351	0	0.012987	0	0.0243902	0.0285714	0	0	0.00909091	0.0294118	0	0.0215827	0.0133333	0.0123457	0.0124224	0.0103093	0.0759494	0.0144928	0.0410959	0.0271318	0.0410959	0.0331126	0.010989	0.0140845	0	0.0136986	0	0	0.0120482	0.0206186	0.0116279	0.0149254	0.0289855	0	0.0135135	0.0105263	0	0	0	0	0	0	0.0232558
Endometrioma	0	0.00606061	0	0	0.00512821	0.03125	0.0241935	0.00990099	0	0	0	0	0	0.00598802	0.00478469	0.00843882	0.00534759	0.0168776	0	0.0115385	0.011583	0	0.03861	0.00595238	0.00803213	0.0111111	0.0115607	0.00393701	0.0213904	0.0178571	0.00606061	0.00581395	0	0	0.00549451	0.00507614	0	0.017316	0	0	0	0.00515464	0.0182927	0	0.00561798	0.0136364	0	0.00606061	0.00537634
Ependymoma	0	0	0	0	0	0	0.00909091	0	0	0	0	0	0	0	0	0	0	0	0	0.00840336	0.00847458	0.0188679	0.008	0	0.00934579	0.00454546	0.0322581	0	0	0	0	0	0	0	0	0.0185185	0	0	0	0.0434783	0	0	0.0434783	0	0	0	0	0	0.0232558
Epidermolysis Bullosa	0	0	0	0	0	0.0078125	0	0	0	0	0	0	0	0	0	0	0	0	0	0	0	0	0	0	0	0	0	0.0169492	0	0	0	0	0	0	0	0	0	0	0	0	0	0	0	0	0	0	0	0	0
Epilepsy, Benign Psychomotor, Childhood	0	0	0	0	0	0	0.0338983	0.0588235	0	0	0	0	0	0.0285714	0	0.0190476	0	0.0186916	0	0	0	0	0.0148148	0	0	0.004329	0	0	0	0	0	0	0	0	0.02	0	0	0	0	0	0.0243902	0.0327869	0.0294118	0	0	0.0224719	0.0294118	0	0
Epilepsy, Myoclonic, Infantile	0	0	0	0	0	0	0.00925926	0.0172414	0	0	0	0	0.037037	0	0	0	0	0	0	0	0	0	0	0	0	0	0	0	0	0	0	0	0	0	0	0	0	0	0	0	0	0	0	0	0	0.012987	0	0	0
Epileptic encephalopathy	0	0.00217865	0	0.0175439	0.00616016	0	0.0418251	0.010142	0	0	0.00632911	0	0.0196507	0	0.00198807	0.0113852	0.002079	0.0056391	0	0.00905797	0.00907441	0.00821355	0.00896057	0.0021645	0.0205993	0.0249221	0.00643777	0.0166667	0.00414079	0.00215517	0	0.00430107	0.004329	0	0.00210084	0.00613497	0.00208768	0.00379507	0	0	0	0.00204918	0	0	0.00211864	0.00779727	0.00404858	0.00217865	0.00627615
Epithelial ovarian cancer	0	0	0	0	0	0	0	0	0	0	0	0	0	0	0.0138889	0	0	0.00970874	0	0.008	0.00806452	0	0.0393701	0.0666667	0.0363636	0.0179372	0.027027	0.0350877	0.0384615	0	0.0740741	0.0588235	0	0	0	0.0338983	0	0	0	0	0	0	0	0	0	0.0117647	0	0	0.0204082
Erectile dysfunction	0	0	0	0	0	0	0	0.0350877	0	0	0	0	0	0	0.031746	0.032967	0	0.0322581	0.0714286	0.00854701	0.00862069	0	0.0333333	0	0	0	0	0	0.0697674	0	0	0	0	0	0.0555556	0	0	0	0	0	0.0357143	0.0416667	0	0	0	0.012987	0.0178571	0	0
Erythrokeratoderma	0	0	0	0	0.0121951	0	0	0	0	0	0	0	0	0	0	0	0	0	0	0	0	0	0	0	0	0	0	0	0.012987	0	0	0	0	0	0	0	0	0	0	0	0	0	0	0	0	0	0	0	0
Esophageal atresia with or without tracheoesophageal fistula	0	0	0	0	0	0	0	0	0	0	0.0208333	0	0	0	0	0	0	0	0	0	0	0	0	0	0	0.00436681	0.0789474	0.0168067	0	0	0	0	0	0	0	0.0322581	0	0	0	0	0	0	0	0	0	0	0	0	0
Esophageal Neoplasms	0	0.0119048	0	0	0	0.0223464	0.0297619	0.00819672	0.0105263	0	0.00990099	0	0	0.0235294	0.015748	0.0326797	0.038835	0.0322581	0.0107527	0.0224719	0.0225989	0	0.13253	0.0352941	0.0429448	0.0290909	0.0107527	0.0116279	0.0185185	0.0465116	0.0365854	0.0454545	0	0.0117647	0.00990099	0.00862069	0	0.0198676	0.0113636	0	0.0108696	0.00884956	0	0	0.0315789	0.0215827	0.0168067	0.0119048	0.0392157
Essential Hypertension	0	0	0	0	0	0.0168067	0.0277778	0	0	0	0	0	0	0.0869565	0.0151515	0.0105263	0	0.0208333	0	0.00840336	0.00847458	0	0.008	0	0	0	0	0	0	0	0	0	0	0	0	0	0	0	0	0.0434783	0	0	0	0	0.0285714	0	0	0	0
Etat Marbre	0	0	0	0	0	0	0.079646	0.0746269	0	0	0.02	0	0	0	0	0.0288462	0	0	0	0	0	0	0	0	0	0	0	0	0	0	0	0	0	0	0.0408163	0	0	0.019802	0	0.0294118	0	0.0327869	0.0606061	0	0	0.0581395	0.0294118	0	0.0185185
Experimental Hepatoma	0	0	0	0.0168067	0	0.0141509	0.00985222	0.0130719	0.0756303	0	0.0075188	0	0	0	0.0189873	0.0106383	0.0220588	0.0378378	0.008	0.038835	0.0390244	0.00680272	0.0628019	0.00840336	0.0253807	0.0194175	0.008	0.0248756	0.0441176	0	0.0263158	0.0247934	0	0.00854701	0.0075188	0.0205479	0.00735294	0.021978	0.0168067	0.0172414	0	0.0138889	0	0	0.031746	0.00578035	0.00657895	0.00862069	0.00729927
Experimental Lung Inflammation	0	0	0	0	0	0.0320513	0.0272109	0.0306122	0	0	0.038961	0	0	0.031746	0.0490196	0.0225564	0.0365854	0.0534351	0.0285714	0.00628931	0.00632911	0.032967	0.0246914	0.0153846	0	0.00384615	0	0	0	0	0	0	0	0	0.025641	0	0.0246914	0.0232558	0	0	0.0142857	0.010989	0	0	0.0555556	0.0344828	0	0	0.0120482
Extrahepatic Cholangiocarcinoma	0	0	0	0	0	0.00757576	0.0336134	0	0	0	0	0.025641	0	0.0571429	0.0394737	0	0.0178571	0.0377358	0	0.03125	0.0314961	0.03125	0.0697674	0.117647	0.0619469	0.0219298	0.047619	0.0333333	0.0344828	0.0526316	0.129032	0.0769231	0	0	0	0.0151515	0	0.00970874	0.0263158	0	0	0	0	0	0.0434783	0.010989	0	0	0.0181818
Eye Abnormalities	0	0	0	0	0.0178571	0	0	0	0	0	0	0.0666667	0	0	0	0	0	0	0	0	0	0	0.00775194	0	0.00900901	0.00446429	0	0.00869565	0.0196078	0.0322581	0	0	0	0	0	0.0172414	0	0	0	0	0	0	0	0	0	0	0	0	0
Familial Alzheimer Disease (FAD)	0	0	0	0	0	0.0210526	0.0697674	0.0151515	0	0	0.0272727	0	0.00980392	0.0103093	0.0447761	0.988235	0.026087	0.103226	0.00961539	0.0157895	0.015873	0	0.0641711	0	0.00555556	0.017301	0	0	0.0168067	0.01	0	0.019802	0	0	0.0761905	0	0	0.0576923	0	0	0.0196078	0.0964912	0.0104167	0	0.0380952	0.0551724	0.0232558	0.0105263	0.0446429
Familial aplasia of the vermis	0	0	0	0	0	0	0	0	0	0	0	0	0	0	0	0	0	0	0	0	0	0	0	0	0	0	0	0	0	0	0	0	0	0	0	0	0	0	0	0	0	0	0	0	0	0	0	0	0
Familial Atypical Mole Melanoma Syndrome	0	0	0	0	0	0	0	0	0	0	0	0	0	0	0	0	0	0	0	0	0	0	0.016	0.0384615	0.00925926	0.00909091	0.03125	0.00892857	0	0	0.0434783	0.107143	0	0	0	0	0	0	0	0	0	0	0	0.037037	0	0	0	0	0
Familial dilated cardiomyopathy	0	0	0	0	0	0.00666667	0	0	0	0	0	0	0	0	0	0.016129	0.0416667	0	0	0.00671141	0.00675676	0	0	0	0.00729927	0.0120968	0	0	0	0	0	0	0	0	0.0144928	0	0	0	0	0	0	0.0123457	0	0	0	0	0.0113636	0	0
Familial erythrocytosis	0	0	0	0	0	0.00819672	0	0	0	0	0	0	0	0	0.0147059	0	0	0	0	0.00826446	0.00833333	0	0	0	0	0	0	0	0.0204082	0	0	0	0	0	0	0	0	0	0	0	0	0	0	0	0	0	0	0	0
Familial M√©ni√®re disease	0	0	0	0.00724638	0	0.0130435	0.0324074	0.0176471	0.0138889	0.00746269	0.027027	0	0	0.0223881	0.0346821	0.0348259	0.0328947	0.05	0.00699301	0.00869565	0.00873362	0.00606061	0.0438596	0.0147059	0.00456621	0.0060423	0.00699301	0.00900901	0.0126582	0.0144928	0.00746269	0	0	0.00740741	0.00662252	0.0121212	0.0402685	0.0408163	0	0	0.00704225	0.0186335	0	0	0.0206897	0.0105263	0	0.00746269	0.0469799
Familial Nonmedullary Thyroid Cancer	0	0	0	0	0.00990099	0	0	0	0.0121951	0	0	0	0	0	0	0	0	0	0	0	0	0	0	0	0.0129032	0.00371747	0.0125	0	0	0	0	0.0128205	0	0	0	0	0	0	0.0133333	0.0138889	0	0	0	0	0	0	0	0	0
Familial primary pulmonary hypertension	0	0	0	0	0	0	0	0	0	0	0	0	0	0	0.0153846	0	0	0	0	0	0	0	0	0	0	0	0	0	0	0	0	0	0	0	0	0	0	0	0	0	0	0	0	0	0	0	0	0	0
Fanconi Anemia	0	0	0	0	0	0	0	0.0140845	0	0	0	0	0	0	0.012987	0.00943396	0.0181818	0.00925926	0	0.00769231	0.00775194	0	0.00735294	0	0	0	0.075	0.00819672	0	0	0	0	0	0	0	0.0153846	0	0	0	0	0	0	0	0	0.0217391	0	0	0	0
Fasting Hypoglycemia	0	0	0	0	0	0.017094	0.0283019	0.0172414	0	0	0.027027	0	0	0.0454545	0.031746	0.0561798	0.0487805	0.0322581	0	0	0	0	0.0333333	0	0	0.00458716	0	0	0	0.04	0	0.037037	0	0	0.027027	0	0	0.0227273	0	0	0	0.0638298	0	0	0.0967742	0	0	0	0.0243902
Fatty Liver	0	0	0	0	0	0	0.0277778	0.0227273	0.00934579	0	0.00884956	0	0	0.0102041	0.0291971	0.0365854	0.0347826	0.0487805	0.0192308	0.00518135	0.00520833	0	0.0471204	0.010101	0.00552486	0.0137457	0.0291262	0.00540541	0.0166667	0.00990099	0	0	0	0.0103093	0	0.0078125	0.00862069	0.0310559	0.01	0	0.00961539	0.008	0	0	0.0377358	0.047619	0.0152672	0.0210526	0.026087
Female infertility	0	0	0	0.0238095	0	0.0148148	0.00793651	0	0	0	0.0181818	0	0	0	0.0121951	0.0275229	0.0166667	0.0178571	0	0.00740741	0.00746269	0.0294118	0.0518519	0.0243902	0.00813008	0	0.0212766	0.00787402	0.0322581	0	0.0263158	0.0222222	0	0	0	0.0142857	0	0.0188679	0	0	0	0	0	0	0.0196078	0.0212766	0.0273973	0.0833333	0.0344828
Female Pseudo-Turner Syndrome	0	0	0	0	0	0	0	0	0	0	0	0	0	0	0	0	0	0	0	0.0258621	0.026087	0.0192308	0.0162602	0	0.0490196	0.0328639	0.0333333	0.0183486	0.0217391	0	0	0.0357143	0	0	0	0	0	0	0	0	0	0	0	0	0	0	0	0	0
Female Urogenital Diseases	0	0	0	0	0	0.016	0	0	0	0	0	0	0	0	0	0.02	0	0.00970874	0	0	0	0	0.0232558	0	0	0.00442478	0	0	0.0188679	0	0	0	0	0	0	0	0	0.0103093	0	0	0	0	0	0	0	0.0117647	0	0	0
Fetal Alcohol Spectrum Disorders	0	0	0	0	0	0	0.0185185	0	0	0	0	0	0	0.0434783	0	0.0106383	0	0	0.0333333	0.00847458	0.00854701	0	0.0162602	0.0416667	0.00943396	0.00456621	0	0.00909091	0.0217391	0	0	0	0	0	0.0263158	0.0384615	0	0	0	0	0	0.02	0	0	0	0	0	0	0
Fetal Alcohol Syndrome	0	0	0	0	0	0	0.027027	0.015873	0	0	0	0	0	0.037037	0	0.0102041	0	0	0.0606061	0.00819672	0.00826446	0	0.015748	0.0357143	0.00909091	0.00448431	0	0.00877193	0.02	0	0	0	0	0	0.0238095	0.0357143	0	0	0	0	0	0.0185185	0	0	0	0	0	0	0
Fetal Growth Retardation	0.0384615	0	0	0	0	0.008	0.00869565	0.0153846	0	0	0	0	0	0.0344828	0.0140845	0.0306122	0	0.019802	0	0	0	0	0.00769231	0	0	0	0	0	0	0	0	0.0606061	0	0	0	0	0	0.0210526	0	0	0	0.0363636	0	0	0.0512821	0.0240964	0.015873	0	0.0208333
Fever	0	0	0	0	0	0.0225564	0.0769231	0.117647	0	0	0.0185185	0	0	0.0526316	0.0649351	0.0373832	0.0526316	0.0272727	0	0.0150376	0.0151515	0.0147059	0.0522388	0.025	0	0.00425532	0	0	0.016129	0.0487805	0.027027	0	0	0.0540541	0.0576923	0.0144928	0.0740741	0.0288462	0	0	0	0.046875	0	0	0.0851064	0.0674157	0.0422535	0.027027	0.0350877
Fibrillary Astrocytoma	0	0	0	0	0	0	0.00806452	0.0135135	0	0	0	0.0243902	0	0	0	0.00917431	0.0172414	0	0.0222222	0.046875	0.0472441	0.0149254	0.0447761	0	0.0252101	0.0217391	0.0454545	0.008	0.0333333	0	0	0.0232558	0	0	0.0188679	0.0147059	0	0	0	0	0	0	0	0	0	0	0	0.0277778	0
Fibrosis, Liver	0	0	0	0.0181818	0	0.0456853	0.026178	0.028169	0	0	0.0162602	0.00892857	0	0.00917431	0.0410959	0.0225989	0.015625	0.0701754	0.0173913	0.0199005	0.02	0.00724638	0.0497512	0	0.00520833	0.0166113	0.00862069	0.00510204	0.0152672	0.00892857	0.00934579	0.0176991	0	0	0.00806452	0.00719425	0.00787402	0.0598802	0	0	0.00869565	0.00735294	0.00925926	0	0.034188	0.0185185	0	0	0.0078125
Focal glomerulosclerosis	0	0	0	0	0	0.0148148	0.016	0.0131579	0	0	0	0	0	0.0512821	0.0375	0.00900901	0	0.0458716	0.0434783	0	0	0	0.0289855	0	0	0	0	0	0	0	0	0	0	0	0	0	0	0.0188679	0	0	0	0	0	0	0.0833333	0.0105263	0	0	0
Fracture	0	0	0	0	0	0	0	0	0	0	0	0.0357143	0	0	0	0	0	0	0	0	0	0	0	0	0	0	0	0	0	0	0	0	0	0	0	0	0	0	0	0	0	0	0	0	0	0	0	0	0
Fulminant Hepatic Failure with Cerebral Edema	0	0	0	0.037037	0	0	0.0181818	0.0163934	0	0	0	0	0	0	0.0149254	0.0210526	0.0222222	0.0206186	0	0	0	0	0.00793651	0	0.00925926	0.00452489	0	0.00892857	0	0	0	0	0	0	0	0	0	0.0108696	0	0	0	0	0.0869565	0	0.0277778	0.0519481	0.0344828	0.0434783	0.0465116
gallbladder neoplasm	0	0	0	0	0	0	0	0	0	0	0	0	0	0	0	0.0106383	0	0.0210526	0	0.017094	0.0172414	0	0.0416667	0.0416667	0.0490196	0.0185185	0.0333333	0.00909091	0.0681818	0.0384615	0.047619	0.0740741	0	0	0.0263158	0.0188679	0	0	0	0	0	0.02	0	0	0	0.025974	0.0175439	0	0.0238095
Gastric Adenocarcinoma	0	0	0	0	0	0	0	0	0	0	0	0	0	0	0.010101	0.0078125	0	0	0	0.00657895	0.00662252	0.0116279	0.00632911	0	0.0522388	0.0495868	0.015625	0.00694444	0.0253165	0	0.0181818	0.016129	0	0	0	0.0352941	0	0	0	0	0	0	0	0	0	0	0	0	0
Gastric ulcer	0	0	0	0	0	0.00793651	0.0636364	0.046875	0	0	0.0222222	0	0	0.148148	0.057971	0.0515464	0.0408163	0.0505051	0.027027	0	0	0	0.056	0.0322581	0	0	0	0	0	0.030303	0.0357143	0	0	0	0.0454545	0	0	0.0103093	0	0.0344828	0.0277778	0.0357143	0	0	0.05	0	0	0.0740741	0
Gastrointestinal Neoplasms	0	0	0	0	0	0	0	0.0125	0	0	0	0	0	0	0	0	0	0.00854701	0	0	0	0	0.0428571	0.0697674	0.0940171	0.0299145	0.0833333	0.0393701	0.030303	0.116279	0.0487805	0.0416667	0	0	0	0.056338	0	0	0	0	0	0	0	0	0	0	0	0	0.015873
Gastrointestinal Stromal Sarcoma	0	0	0	0.0163934	0	0	0	0	0	0	0.0135135	0	0	0	0	0	0	0	0	0.0130719	0.00653595	0.0470588	0	0	0.00704225	0	0	0	0	0	0.0175439	0.015625	0	0	0	0.0465116	0	0	0.0163934	0	0	0	0	0	0	0	0	0	0
Gastrointestinal Stromal Tumors	0	0	0	0.0153846	0	0	0	0	0	0	0.0128205	0	0	0	0	0	0	0	0	0.0192308	0.0128205	0.0449438	0.00609756	0	0.0208333	0.00775194	0.0142857	0.00666667	0.0116279	0	0.0163934	0.0298507	0	0	0	0.0444444	0	0	0.0153846	0	0	0	0	0	0	0	0	0	0
Generalized pustular psoriasis	0	0	0	0	0	0	0	0	0	0	0	0	0	0	0	0	0	0	0	0	0	0	0	0	0	0	0	0	0	0	0	0	0	0	0	0	0	0	0	0	0	0	0	0	0	0	0	0	0
Giant Cell Glioblastoma	0	0.0120482	0	0	0	0.0167598	0.0117647	0.0166667	0	0	0	0.0113636	0	0.0117647	0.015873	0.0261438	0.00952381	0.0324675	0.0108696	0.0647059	0.0650888	0.0267857	0.0625	0.0116279	0.0368098	0.0180505	0.021978	0.0236686	0.0380952	0.0229885	0.0120482	0.0224719	0	0.0240964	0.0306122	0.045045	0.0196078	0.00657895	0.0114943	0.0119048	0.010989	0.018018	0.0119048	0	0	0.0217391	0	0	0.0294118
Glaucoma, Open-Angle	0	0	0	0	0	0	0.00909091	0	0	0	0	0	0	0.0416667	0.0151515	0	0	0	0	0	0	0.0188679	0.008	0.04	0	0	0	0	0	0.037037	0.0454545	0	0	0	0	0	0	0.010989	0	0	0	0	0	0	0.0285714	0	0	0	0
Glioblastoma	0	0.0128205	0	0	0	0.0172414	0.0121212	0.0173913	0	0	0	0	0	0.0125	0.0165289	0.0201342	0.01	0.0198676	0	0.060241	0.0606061	0.0185185	0.0581395	0	0.0314465	0.014652	0.0352941	0.0243902	0.029703	0.0243902	0	0.0238095	0	0.0126582	0.0322581	0.0571429	0.0206186	0.00680272	0.0121951	0.0126582	0.0116279	0.0188679	0.0126582	0	0	0.0225564	0	0	0.0204082
Glioblastoma Multiforme	0	0.00884956	0	0	0.00699301	0.0143541	0.0150754	0.0133333	0	0	0	0	0	0.00869565	0.0128205	0.0163043	0.00740741	0.016129	0	0.0603015	0.0606061	0.0283688	0.0585366	0.00862069	0.0473684	0.04	0.0165289	0.0304569	0.0220588	0.017094	0	0.0168067	0	0.00877193	0.0234375	0.0503597	0.0229008	0.00549451	0.0172414	0.00877193	0.00826446	0.0141844	0.00877193	0	0	0.0178571	0	0	0.0150376
Glioma	0	0	0	0	0.00740741	0.0149254	0.0157068	0.00699301	0	0	0	0.00909091	0	0.0188679	0.0204082	0.00561798	0.015873	0.0342857	0.0267857	0.015	0.0150754	0.00735294	0.0502513	0.0380952	0.0852273	0.0519031	0.0550459	0.0483871	0.0314961	0.0277778	0.0291262	0.0560748	0	0.00943396	0.0165289	0.0222222	0.008	0.0294118	0.00917431	0.00943396	0	0.00746269	0.00943396	0	0.017094	0.00617284	0	0	0.00793651
gliosarcoma	0	0	0	0	0	0	0	0	0	0	0	0.0322581	0	0	0	0.0204082	0	0.0408163	0.0285714	0.00813008	0.00819672	0.0175439	0.031746	0.0344828	0.0275229	0.00896861	0.0285714	0.00869565	0.0196078	0.0322581	0.0384615	0.0625	0	0.037037	0.047619	0	0	0	0	0	0.0294118	0.0181818	0	0	0	0.0120482	0	0	0.0212766
Granulomatous Slack Skin	0	0	0	0	0.016129	0	0	0	0	0.03125	0	0	0	0	0	0.00952381	0	0.0188679	0.0243902	0.015625	0.015748	0.0322581	0.0225564	0.0909091	0.0442478	0.00873362	0.05	0.0252101	0.0175439	0	0.0645161	0.0810811	0	0	0	0	0.104167	0	0.0277778	0	0	0	0	0	0	0	0	0	0.0188679
Growth Disorders	0	0	0	0.02	0	0.0211268	0.0227273	0	0	0	0.015873	0	0	0	0	0.0344828	0	0.00826446	0	0.0212766	0.0214286	0.0263158	0.00671141	0.0204082	0.00763359	0.00823045	0	0.0149254	0	0	0	0.0384615	0	0	0.0491803	0	0	0.0265487	0	0	0.0185185	0.027027	0	0	0	0	0	0	0
Hamman-Rich syndrome	0	0	0	0	0.00775194	0.0421053	0.032967	0.0454545	0.0183486	0	0.0173913	0	0	0.0408163	0.0510949	0.0236686	0.0252101	0.0606061	0.0480769	0.0207254	0.0208333	0.00769231	0.0410256	0	0	0.00675676	0	0	0.0245902	0.00961539	0	0.00943396	0	0.01	0.0353982	0	0.00840336	0.05625	0	0	0	0.0078125	0	0	0.0272727	0.0194805	0	0	0.00833333
Head and Neck Carcinoma	0	0	0	0	0	0	0	0	0	0	0	0.0833333	0	0	0	0	0	0.0212766	0	0	0	0	0.0333333	0.0909091	0.0392157	0.0186047	0.0344828	0.0185185	0.0222222	0.04	0.05	0.0769231	0	0	0	0.0192308	0	0	0	0	0	0	0	0	0	0.012987	0	0	0.0243902
Head and Neck Neoplasms	0	0	0	0	0	0.0070922	0	0.0123457	0	0	0	0.0425532	0	0	0	0.0173913	0	0.0258621	0	0.0217391	0.0218978	0.0135135	0.05	0.0444444	0.032	0.0297872	0.0192308	0.0230769	0.0454545	0.0208333	0.0232558	0.0625	0	0.0227273	0.0338983	0.027027	0	0.018018	0	0	0.0196078	0.028169	0	0	0	0.01	0	0	0.015625
hearing impairment	0	0	0	0.03125	0	0.00793651	0.00862069	0	0	0	0	0	0	0	0.0138889	0.00990099	0.02	0.0196078	0	0	0	0	0.0153846	0.0322581	0	0	0	0	0.0188679	0	0	0	0	0	0	0.0166667	0	0.0103093	0	0	0.121212	0	0	0	0	0.0238095	0	0	0
Heart Diseases	0	0	0	0	0	0.00657895	0.028777	0.0333333	0.0153846	0	0	0	0	0.0178571	0.0102041	0.00787402	0.0547945	0.0483871	0	0.00662252	0.00666667	0	0.0193548	0	0	0.012	0	0	0	0	0	0	0	0.0181818	0.0285714	0	0	0.0598291	0	0	0.016129	0.0120482	0.0181818	0	0.0149254	0.00900901	0	0	0.0133333
Heart valve disease	0	0	0	0	0	0.0307692	0.00813008	0	0	0	0.0192308	0	0	0.027027	0.0126582	0.0186916	0	0.0183486	0	0.00757576	0.00763359	0.0151515	0.0220588	0	0	0	0	0.00806452	0	0	0	0	0	0	0.0192308	0	0	0.0294118	0	0	0	0.015625	0	0	0.0208333	0	0	0	0.0178571
Heat Stroke	0	0	0	0	0	0.0166667	0.037037	0.0163934	0	0.0909091	0	0	0	0.04	0.0461538	0.0210526	0.0454545	0.0421053	0	0	0	0	0.0241935	0	0	0	0	0	0	0	0	0	0	0.0416667	0.025	0	0.0232558	0	0	0	0	0.0392157	0	0	0.0571429	0	0	0	0.0227273
Hemangiosarcoma	0	0	0	0	0	0.00793651	0	0.0151515	0	0	0	0	0	0	0	0.00990099	0	0.0196078	0	0.0243902	0.0245902	0	0.056	0.0322581	0.0363636	0.0271493	0.027027	0.026087	0.0588235	0	0.0740741	0.0588235	0	0.0344828	0.0222222	0.0338983	0.0208333	0.0103093	0.03125	0	0.0277778	0.0175439	0	0	0	0	0	0	0.0204082
Hematologic Neoplasms	0	0	0.171717	0	0	0.00487805	0.00512821	0	0	0	0	0	0	0	0.00662252	0	0.00775194	0.00549451	0.00862069	0.056701	0.0569948	0.0220588	0.0144231	0.00909091	0.0265957	0.00657895	0.0353982	0.0154639	0.0152672	0	0.00934579	0.0267857	0	0	0.00806452	0.0218978	0.00787402	0.00568182	0	0	0	0.00735294	0	0	0	0	0	0	0.015748
Hematopoetic Myelodysplasia	0	0	0	0	0	0	0	0.0135135	0	0	0	0.0243902	0	0	0	0.00917431	0	0.0181818	0	0.0551181	0.0555556	0.030303	0.0294118	0.025641	0.0166667	0.012931	0.0222222	0.0243902	0.0333333	0	0.0277778	0.0232558	0	0.027027	0	0.0147059	0	0	0.025	0	0	0	0	0	0	0.0107527	0	0	0.0175439
Hemochromatosis	0	0	0	0.0384615	0	0	0	0.0166667	0	0	0	0.037037	0	0	0.0151515	0.0212766	0.0227273	0.0315789	0	0	0	0	0.008	0	0	0	0	0	0	0	0	0	0	0	0	0	0.0238095	0.0222222	0	0	0	0	0	0	0.0588235	0.0126582	0	0	0
Hemoglobin F Disease	0	0	0	0	0	0.00819672	0	0	0	0	0	0	0	0	0	0	0	0.0309278	0	0	0	0	0	0	0	0	0	0	0	0	0	0	0	0	0	0	0	0.0107527	0	0	0	0	0	0	0	0	0	0	0
Hemorrhage	0	0	0	0	0	0.008	0.0175439	0.03125	0	0	0	0	0	0.0344828	0.0746269	0.020202	0.0204082	0.040404	0	0	0	0	0.0155039	0	0	0	0	0	0	0	0	0	0	0	0	0	0	0.0430108	0	0	0	0	0	0	0.025	0.0240964	0	0.037037	0.0208333
Hepatic Form of Wilson Disease	0	0	0	0.0263158	0	0.0152672	0.0165289	0.0138889	0	0	0.0196078	0	0.0243902	0	0.025974	0.0384615	0.0363636	0.047619	0	0.00763359	0.00769231	0	0.0222222	0	0	0.0130435	0	0	0	0	0	0	0	0	0	0	0.0185185	0.00970874	0	0	0.0238095	0	0	0	0.0666667	0.0222222	0.0142857	0	0.0181818
Hepatitis	0	0	0	0	0	0	0.0178571	0.015873	0	0	0.0487805	0	0	0.037037	0.0144928	0.03125	0	0.0412371	0.0606061	0.00819672	0.00826446	0.0178571	0	0	0	0.0135747	0	0	0	0	0	0.03125	0	0	0.0238095	0	0.0222222	0.0326087	0	0	0	0.0185185	0	0	0.0263158	0.0121951	0.0163934	0	0
Hepatitis B	0	0	0	0	0	0	0.00769231	0.0125	0	0	0.0169492	0	0	0	0	0	0	0.0172414	0	0	0	0.0136986	0.0138889	0	0	0	0	0	0	0	0	0	0	0.0232558	0	0	0.05	0.00900901	0	0	0	0	0	0	0	0	0	0	0
Hepatitis C	0	0	0	0	0	0	0.00884956	0.015873	0	0.04	0.0238095	0	0	0	0	0.0102041	0	0.020202	0	0	0	0.0178571	0.0078125	0	0	0	0	0	0	0	0	0	0	0.0384615	0	0	0.0454545	0	0	0	0	0	0	0	0	0.0246914	0.0163934	0	0.0217391
Hepatitis, Autoimmune	0	0	0	0	0	0.0243902	0.0175439	0.0153846	0	0	0.0465116	0	0	0	0.0285714	0.01	0.0204082	0.03	0.0277778	0	0	0.0172414	0.00769231	0	0	0	0	0	0	0	0	0	0	0	0	0	0.0909091	0	0	0	0	0	0	0	0.025	0	0	0.037037	0.0208333
Hepatoblastoma	0	0	0	0	0	0.00847458	0	0	0	0	0	0	0	0	0	0.0107527	0	0	0	0.00854701	0.00862069	0	0.0420168	0.0434783	0.0495049	0.0138889	0.0344828	0.00917431	0.0454545	0.04	0.05	0.0769231	0	0	0	0.0392157	0	0	0	0	0	0.0204082	0	0	0	0	0	0	0
Hepatomegaly	0	0	0	0	0	0.0133333	0	0	0	0	0.0142857	0	0	0	0	0	0	0	0	0	0	0	0.00641026	0	0	0.00398406	0	0.00704225	0.0128205	0	0	0	0	0	0	0	0	0.0165289	0	0	0	0	0	0	0.0151515	0	0	0	0
Hereditary Breast and Ovarian Cancer Syndrome	0	0	0	0	0	0	0	0	0	0	0	0	0	0	0	0	0	0.010101	0	0	0	0	0.015873	0.037037	0.0185185	0	0.172414	0.027027	0.0204082	0	0.0416667	0.0322581	0	0	0	0.0178571	0	0	0	0	0	0	0	0	0	0	0	0	0.0222222
Hereditary Diffuse Gastric Cancer	0	0.00335571	0.0132013	0	0.00304878	0.0258398	0.0184211	0.012012	0	0	0.00636943	0.00996678	0.00327869	0.0100671	0.0362538	0.0333333	0.0288462	0.0360111	0.00653595	0.0366492	0.0367454	0.0122699	0.145299	0.0202703	0.0378378	0.0463158	0.0165016	0.0210526	0.015674	0.023569	0.0101351	0.013245	0	0.00334448	0.0128205	0.0184615	0.0126984	0.0193906	0.00664452	0	0.00326797	0.00923077	0	0	0.0196078	0.0113636	0.00299401	0	0.0191083
Hereditary hemorrhagic telangiectasia	0	0	0	0	0	0	0	0	0	0	0	0	0	0	0	0	0	0	0	0	0	0	0.00806452	0.0869565	0.0190476	0.00917431	0	0.00909091	0	0	0	0	0	0	0	0	0	0	0	0	0	0	0	0	0	0	0	0	0
Hereditary Motor and Sensory-Neuropathy Type II	0	0	0	0	0	0	0	0	0	0	0	0	0	0	0	0	0	0	0	0	0	0	0	0	0	0.00454546	0	0	0	0	0	0	0	0	0	0	0	0	0	0	0	0	0	0	0	0	0	0	0
Hereditary non-polyposis colorectal cancer syndrome	0	0	0	0	0	0	0	0	0	0	0	0	0	0	0	0	0	0	0.0217391	0.0150376	0.0151515	0	0.0143885	0.025	0.0789474	0.026087	0.0681818	0.0241935	0.016129	0.0238095	0	0	0	0	0	0	0	0	0.0243902	0	0	0	0	0	0	0	0	0	0
Hereditary Nonpolyposis Colorectal Cancer	0	0	0	0	0	0	0	0	0	0	0	0	0	0	0	0	0	0.00877193	0.0208333	0.0223881	0.0225564	0.0142857	0.0214286	0.0238095	0.0869565	0.030303	0.0652174	0.0238095	0.031746	0.0714286	0	0	0	0	0	0.0140845	0	0	0.0232558	0	0	0	0	0	0	0	0	0	0
Hereditary Nonpolyposis Colorectal Neoplasms	0	0	0	0	0	0	0	0	0	0	0	0	0	0	0	0	0	0.00900901	0.0222222	0.0151515	0.0152672	0.0149254	0.00719425	0	0.0608696	0.0217391	0.0697674	0.016129	0.0163934	0.0769231	0	0	0	0	0	0.0147059	0	0	0.025	0	0	0	0	0	0	0	0	0	0
Hidradenitis suppurativa, familial	0	0	0	0	0	0	0	0	0	0	0	0.04	0	0	0	0.0217391	0	0	0	0	0	0	0	0	0	0.00458716	0	0	0	0	0	0	0	0	0.027027	0	0	0	0	0	0	0.0204082	0	0	0	0	0	0	0
HIV Coinfection	0	0	0	0	0	0	0.005	0.0134228	0	0	0.015625	0	0	0	0.0194805	0.00540541	0.0150376	0.038674	0.00826446	0.00961539	0.00966184	0.00699301	0.0140845	0	0.0102041	0.0130293	0	0	0	0	0.00892857	0	0	0	0.00775194	0.00694444	0.0310078	0.0282486	0	0	0	0.0070922	0	0	0	0.00591716	0.00675676	0	0
Hodgkin Disease	0	0	0	0	0	0.00806452	0	0.031746	0	0	0	0	0	0	0	0	0.0208333	0.030303	0	0.00813008	0.00819672	0	0	0	0	0	0	0	0	0	0	0	0	0.75	0	0	0.0444444	0.0212766	0	0	0	0.0181818	0	0	0	0	0	0	0
Holoprosencephaly	0.0357143	0	0	0	0	0	0	0	0	0	0.0217391	0.0294118	0	0	0	0	0	0	0	0	0	0.0166667	0	0	0	0	0	0	0	0	0	0	0	0	0	0.0333333	0	0	0	0	0	0	0	0	0	0	0	0	0
Huntington Disease	0	0	0	0	0	0	0.0181818	0.0163934	0.0294118	0	0	0	0	0	0	0.0104167	0	0	0	0	0	0	0.00793651	0	0	0.00452489	0	0	0	0	0	0	0	0	0	0	0	0	0	0.0416667	0	0	0.923077	0	0	0.0125	0	0	0
Hydrocephalus	0	0	0	0	0.00719425	0	0.00507614	0	0	0	0.0241935	0.0550459	0	0	0	0.00549451	0	0.010929	0	0.0197044	0.019802	0.00714286	0.00947867	0.00892857	0.0209424	0.0131579	0.00847458	0.0153061	0.00746269	0	0	0	0	0	0.00793651	0.0289855	0	0.0112994	0	0	0	0	0	0	0	0.0060241	0	0.00917431	0
Hydrops Fetalis	0	0	0	0.0126582	0	0	0	0	0	0	0	0	0.0121951	0	0	0	0	0	0	0.0176471	0.0177515	0.00943396	0.0112994	0	0.0320513	0.0300752	0.0119048	0.0122699	0.01	0	0	0.0121951	0.176471	0	0	0	0.0105263	0	0	0	0	0	0	0	0	0	0	0	0
Hyperactive behavior	0	0	0	0	0	0	0.0826446	0.0519481	0	0	0	0	0	0	0	0.0175439	0	0	0	0	0	0	0	0	0	0.00416667	0	0	0	0	0	0	0	0	0.0344828	0	0.016129	0.0181818	0	0	0	0.0588235	0	0	0	0.0638298	0.0394737	0.0487805	0.015873
Hyperammonemia	0	0	0	0.00847458	0.00694444	0	0.0049505	0	0	0	0	0	0.0166667	0	0	0.00534759	0	0	0	0	0	0	0	0	0	0.00967742	0	0	0.00719425	0	0	0	0	0	0	0	0	0.0165746	0	0	0	0	0	0	0	0	0	0	0.00740741
Hypercalcemia	0	0	0	0	0	0.0252101	0.00900901	0.0163934	0	0	0	0	0	0	0.030303	0.0104167	0.0454545	0.0206186	0	0	0	0	0.00793651	0	0	0	0	0	0	0	0	0	0	0	0.025	0	0	0	0	0	0	0.0192308	0	0	0.0571429	0	0	0	0
Hypercholesterolemia	0	0	0	0	0	0.00769231	0.0168067	0.0142857	0	0	0	0	0	0	0.0405405	0.0192308	0.0185185	0.00934579	0.0769231	0	0	0	0.00740741	0	0	0	0	0	0	0	0	0	0	0	0	0	0	0	0	0	0.025	0	0	0	0	0.0227273	0	0.03125	0.0188679
Hypercholesterolemia, Familial	0	0	0	0	0	0.00680272	0.00729927	0	0	0	0	0	0	0.0196078	0.0217391	0.0336134	0.0140845	0.00806452	0.0172414	0	0	0	0.0268456	0	0	0.00404858	0	0.00724638	0	0	0	0	0	0	0	0	0	0.00847458	0	0	0.0175439	0	0	0	0.016129	0.0288462	0	0	0.0142857
Hyperglycemia	0	0	0	0	0	0	0.017094	0	0	0	0.0212766	0	0	0.03125	0.0135135	0.029703	0	0.0392157	0.025641	0	0	0	0.0151515	0.030303	0.00869565	0.00438597	0	0	0	0.0285714	0.0333333	0	0	0	0	0.016129	0.02	0.0204082	0	0	0	0.0169492	0	0	0.0731707	0	0	0.0333333	0
Hyperhomocysteinemia	0	0	0	0	0	0	0	0.0169492	0	0	0.0263158	0	0	0	0.03125	0.0215054	0.047619	0.0210526	0	0	0	0	0.0162602	0	0	0	0	0	0.0217391	0	0	0	0	0	0	0	0	0.0224719	0	0	0	0	0	0	0.129032	0	0	0	0.0487805
Hyperinsulinism	0	0	0	0	0	0	0.0245902	0	0	0	0.0188679	0	0	0	0	0.047619	0	0.0275229	0	0	0	0	0.00719425	0	0	0	0.0222222	0.008	0	0	0	0	0	0.027027	0.0188679	0	0	0.00952381	0	0	0	0.0153846	0	0	0.0416667	0	0	0.0277778	0
Hyperlipidemia	0	0	0	0	0	0.008	0.00869565	0	0	0	0	0	0	0.0344828	0	0.020202	0	0.00980392	0	0	0	0	0.0234375	0	0.00892857	0.00444444	0	0	0.0192308	0.03125	0	0	0	0	0	0.0169492	0	0.0104167	0	0	0.0285714	0	0	0	0.025	0.0240964	0	0	0
Hyperlipoproteinemia Type IIa	0	0	0	0	0	0.00806452	0.00877193	0	0	0	0	0	0	0.0357143	0	0.010101	0.0208333	0.00990099	0	0	0	0	0.00775194	0	0	0	0	0	0	0.0322581	0	0	0	0	0	0	0	0.0105263	0	0	0.0294118	0	0	0	0	0.0243902	0	0	0.0212766
Hyperlipoproteinemia Type IIb	0	0	0	0	0	0.00833333	0.00909091	0	0	0	0	0	0	0.0416667	0	0.0105263	0.0227273	0	0	0	0	0	0.008	0	0	0	0	0	0	0	0	0	0	0	0	0	0	0	0	0	0.0333333	0	0	0	0	0.025641	0	0	0.0232558
Hyperplasia	0	0	0	0	0	0.0148148	0.016	0.0131579	0.0204082	0	0	0	0	0.025	0.0246914	0.0181818	0.0166667	0.027027	0.0434783	0.00740741	0.00746269	0.0144928	0.0441176	0.05	0.0163934	0.0215517	0.0212766	0.024	0	0.047619	0.0263158	0	0	0	0.0181818	0.0289855	0	0.0285714	0	0	0	0	0.025641	0	0.0196078	0.0105263	0	0.0263158	0
Hyperpotassemia and Hypertension, Familial	0	0	0	0	0	0	0	0	0	0	0	0	0	0	0	0	0	0	0	0	0	0	0	0	0	0.00458716	0	0	0	0	0.05	0	0	0	0	0	0	0	0	0	0	0	0	0	0	0	0	0	0
Hypertensive disease	0	0	0	0	0.00434783	0.0381944	0.0703704	0.0717489	0	0	0.00925926	0	0	0.0463918	0.0652174	0.0498084	0.0324074	0.0952381	0.0344828	0.0101695	0.0102041	0	0.0592334	0.0149254	0.0106007	0.0204604	0.00961539	0.013986	0.0272727	0.00980392	0.0203046	0.00483092	0	0.01	0.0234742	0	0	0.042471	0	0.01	0.00966184	0.0267857	0	0	0.0439024	0.0403226	0.0128205	0.0100503	0.0230415
Hypertriglyceridemia	0	0	0	0	0	0	0.0181818	0.0163934	0	0	0.025	0	0	0	0	0.0210526	0.0222222	0.0206186	0	0	0	0	0	0	0	0	0	0	0	0	0	0	0	0.0416667	0	0	0.0232558	0.021978	0	0	0	0.0192308	0	0	0.0277778	0	0	0	0.0227273
Hypertrophic Cardiomyopathy	0	0	0	0	0	0	0.0164835	0.0150376	0.00934579	0	0.00884956	0	0	0	0	0.00591716	0.0438596	0.0177515	0	0.026455	0.0265957	0.015873	0.0309278	0.010101	0.0340909	0.0424028	0.0192308	0.0163934	0.00826446	0	0.0104167	0.0196078	0	0	0	0.015748	0	0.00606061	0.01	0	0	0.008	0	0	0.00917431	0.00653595	0	0	0.00854701
Hypertrophy	0	0	0	0	0	0.016	0.0173913	0.0307692	0	0	0	0	0	0.0333333	0.028169	0.02	0	0.0196078	0.027027	0.008	0.00806452	0	0.00763359	0	0.00884956	0.00442478	0.027027	0.00854701	0	0	0	0	0	0.0344828	0	0	0	0.0103093	0	0	0	0.0175439	0	0	0.0243902	0.0361446	0.015625	0	0
Hypodontia	0	0	0	0	0	0	0	0	0	0	0	0.0344828	0	0	0	0	0	0	0	0	0	0	0	0	0.00917431	0	0	0	0	0	0	0	0	0	0	0	0	0	0	0	0	0	0	0	0	0	0	0	0
Hypogonadism	0	0.04	0	0	0	0	0.00884956	0	0	0	0	0	0	0	0	0.0102041	0	0	0	0	0	0	0.015748	0	0	0	0	0	0.02	0	0.0833333	0	0	0	0	0	0	0	0	0	0	0	0	0	0.0263158	0.0375	0.0508475	0.0833333	0
Hypotension	0	0	0	0	0	0.0125	0.109489	0.228916	0	0	0.0253165	0	0	0.1	0.0909091	0.0538462	0.0238095	0.0775194	0.0428571	0	0	0.0106383	0.0372671	0	0	0.00383142	0	0	0.0113636	0	0	0	0	0	0.0384615	0	0.0243902	0.0390625	0	0.015625	0	0.0568182	0.0483871	0	0.084507	0.0431034	0.010101	0	0.0119048
Hypothermia, Accidental	0	0	0	0	0	0.00833333	0.0277778	0.0517241	0	0	0	0	0	0.0416667	0.046875	0.0212766	0.0227273	0.0315789	0	0.00840336	0.00847458	0	0.008	0	0	0	0	0	0	0	0.0454545	0	0	0	0.025641	0	0	0.010989	0	0	0	0	0.0434783	0	0.0285714	0.0126582	0.0172414	0	0
Idiopathic hypogonadotropic hypogonadism	0.0185185	0.0181818	0	0	0	0.00653595	0	0	0	0	0	0.0166667	0	0	0	0.0078125	0	0	0	0.00657895	0.00662252	0.0116279	0	0	0	0.00395257	0	0.00694444	0	0	0.037037	0	0	0	0	0	0	0	0	0	0	0	0	0	0	0.0366972	0.0337079	0	0
Idiopathic pulmonary arterial hypertension	0	0	0	0	0	0	0	0.0147059	0	0	0	0	0	0	0.0135135	0	0	0	0	0	0	0	0	0.030303	0.00869565	0	0	0.00840336	0	0	0	0	0	0	0	0	0	0	0	0	0	0	0	0	0	0	0	0	0
Idiopathic Pulmonary Fibrosis	0	0	0	0	0.0172414	0	0	0	0	0	0	0	0	0	0.0138889	0.00990099	0	0	0	0	0	0	0.00763359	0	0	0.00442478	0	0	0	0	0	0.0285714	0	0	0	0	0	0	0	0	0	0	0	0	0	0	0	0	0
IGA Glomerulonephritis	0	0	0	0	0	0.0214286	0.00757576	0	0	0	0	0	0	0.0217391	0.0348837	0.0172414	0	0.0169492	0.0188679	0.0142857	0.0143885	0.0133333	0.0206897	0	0	0	0	0	0	0.0204082	0	0	0	0	0	0	0.015625	0	0	0	0.0192308	0	0	0	0.0357143	0	0	0	0
Impaired glucose tolerance	0	0	0	0	0	0	0.0258621	0	0	0	0.0212766	0	0	0.03125	0.0135135	0.029703	0	0.0291262	0	0	0	0	0	0	0	0	0	0	0.0181818	0	0	0	0	0	0	0	0	0	0	0	0	0.0169492	0	0	0.0731707	0.0114943	0	0.0333333	0
Inborn Errors of Metabolism	0	0	0	0.0322581	0	0.008	0.00869565	0	0	0	0	0	0	0	0.0140845	0.01	0.0204082	0	0	0	0	0	0.00769231	0	0	0.00444444	0	0	0	0	0	0	0	0	0	0	0	0.0104167	0	0	0	0	0	0	0.025	0	0	0	0
Infantile nystagmus	0	0	0	0.04	0	0	0	0	0	0	0	0	0	0	0	0	0	0	0	0	0	0	0.00806452	0	0	0	0	0	0	0	0	0	0	0	0	0	0	0	0	0	0	0	0	0.444444	0	0	0	0	0
Infantile Refsum Disease (disorder)	0	0	0	0	0	0	0	0	0	0	0	0	0	0	0	0	0	0	0	0	0	0	0	0	0	0	0	0	0	0	0	0	0.866667	0	0	0	0	0	0	0	0	0	0	0	0	0	0	0	0
Infantile Severe Myoclonic Epilepsy	0	0	0	0.037037	0	0	0.00900901	0.0163934	0	0	0	0	0	0	0	0	0	0	0	0	0	0	0	0	0	0	0	0	0	0	0	0	0	0	0	0	0	0	0	0	0	0	0	0	0	0.0384615	0.0169492	0	0.0227273
Infiltrating duct carcinoma of female breast	0	0	0	0	0	0	0	0	0	0	0	0.0277778	0	0	0	0	0	0	0	0	0	0	0	0	0.0446429	0.0176991	0	0	0.0178571	0	0	0	0	0	0	0	0	0	0	0	0	0	0	0	0	0	0	0	0
Inflammation	0	0	0	0	0	0.0264317	0.0619048	0.0745342	0	0	0.0201342	0.00719425	0.0070922	0.0538462	0.0783133	0.0505051	0.0328947	0.0880829	0.0434783	0.0220264	0.0221239	0.0184049	0.0393013	0.0147059	0.00456621	0.0121581	0.00699301	0	0	0.0144928	0.00746269	0	0	0.0149254	0.027027	0.0060241	0.0333333	0.0461538	0	0	0.0141844	0.025	0	0	0.0422535	0.0378378	0.00588235	0.0227273	0.0196078
Inflammatory Bowel Diseases	0	0	0	0	0	0.0145985	0.015748	0.0128205	0	0	0	0	0	0.0238095	0.0625	0.0178571	0.0327869	0.045045	0.0416667	0	0	0.0140845	0.0359712	0.0232558	0.008	0.00420168	0	0	0.0153846	0.0454545	0.025	0	0	0	0	0.028169	0.0166667	0.00917431	0	0	0	0	0	0	0.0588235	0	0	0	0
Influenza	0	0	0	0	0	0.0320513	0	0	0	0	0.0126582	0	0	0	0	0	0	0	0.0140845	0.0126582	0.0127389	0	0	0	0	0.00772201	0	0	0	0	0	0	0	0	0	0	0	0	0	0	0	0	0	0	0	0	0	0	0
Injury wounds	0	0	0	0	0	0.00793651	0.0173913	0.0151515	0	0	0	0	0	0	0.0428571	0.030303	0.0408163	0.0612245	0.0555556	0	0	0	0.0232558	0	0	0	0	0	0	0	0	0	0	0	0.0222222	0	0	0.0315789	0	0	0	0	0	0	0.05	0	0	0	0.0204082
Insulin Resistance	0	0	0	0	0.0108696	0.00625	0.0272109	0.01	0	0	0.0126582	0	0	0.031746	0.0190476	0.0708661	0.0240964	0.0615385	0.0140845	0	0	0	0.0440252	0	0.0206897	0.0116279	0.0434783	0.0133333	0.0114943	0.030303	0.016129	0.0144928	0	0.015873	0.0126582	0.0106383	0	0.0232558	0.0151515	0	0.0142857	0.010989	0	0	0.0704225	0.0169492	0	0.0327869	0.0120482
Intestinal Cancer	0	0	0	0	0	0	0.00909091	0	0.030303	0	0	0	0	0	0	0.0212766	0	0.0103093	0	0.00840336	0.00847458	0	0.0413223	0	0.0384615	0.00913242	0	0	0.0909091	0.037037	0.0454545	0.0344828	0	0	0.025641	0.0377358	0	0	0	0	0	0.0196078	0	0	0	0	0	0	0
Invasive Ductal Breast Carcinoma	0	0	0	0	0	0	0.0185185	0	0	0	0	0	0	0.0434783	0.0153846	0.0106383	0.0232558	0	0	0	0	0	0.0330579	0.0869565	0.0190476	0.00917431	0	0.00909091	0	0.08	0.047619	0	0	0	0	0.0188679	0	0.0111111	0	0	0	0	0	0	0.0606061	0	0	0	0.0238095
Involutional Depression	0	0	0	0	0	0	0.026087	0.030303	0	0	0	0	0	0.0666667	0	0.03	0.0196078	0.00961539	0.0263158	0	0	0	0.00757576	0	0	0.00440529	0	0	0	0.0294118	0	0	0	0	0	0	0.0204082	0	0	0	0	0.0172414	0	0	0.0238095	0.0609756	0.047619	0	0.0625
Ischemia	0	0	0	0.0238095	0	0.0223881	0.0325203	0.0266667	0	0	0	0	0	0	0.0506329	0.0566038	0.0517241	0.0857143	0.0212766	0	0	0	0.0441176	0.0243902	0.0247934	0.00423729	0	0.00787402	0.015873	0.0232558	0.0263158	0.0222222	0	0	0.0181818	0.0142857	0	0.0485437	0	0	0	0.0149254	0	0	0.0833333	0	0	0	0.0526316
Jeune thoracic dystrophy	0	0	0	0	0	0	0	0	0	0	0	0	0	0	0	0	0	0	0	0	0	0	0	0	0	0	0	0	0	0	0	0	0	0	0	0	0	0	0	0	0	0	0	0	0	0	0	0	0
Juvenile arthritis	0.0144928	0.00714286	0	0	0	0.00420168	0.00881057	0.0112994	0	0	0	0	0	0	0.010929	0.014218	0	0.0140845	0.00671141	0.0258621	0.025974	0.00584795	0.0209205	0.00699301	0.00444444	0.00892857	0.00671141	0.00877193	0.00606061	0	0	0.00680272	0	0	0.00636943	0.00581395	0.0125786	0.00961539	0	0.0070922	0	0.00591716	0	0	0	0	0	0	0
Juvenile Myelomonocytic Leukemia	0	0	0	0	0	0	0	0.0147059	0	0	0.0212766	0.0285714	0	0	0.0135135	0	0	0	0	0.0666667	0.0672269	0.0508475	0.0151515	0	0.0175439	0.00881057	0	0	0.037037	0	0	0	0	0	0.0212766	0	0	0.010101	0	0	0	0	0	0	0	0	0	0	0
Juvenile-Onset Still Disease	0.0140845	0.00694444	0	0	0	0.00829875	0.0130435	0.0110497	0	0	0	0	0	0	0.016129	0.0139535	0.0060241	0.0185185	0.00653595	0.0254237	0.0255319	0.00571429	0.0205761	0.00680272	0.00436681	0.00882353	0.00653595	0.00862069	0.00591716	0	0	0.00662252	0	0	0.00621118	0.00568182	0.0122699	0.00943396	0	0.00689655	0	0.0116279	0	0	0.00636943	0	0	0	0
Kallmann Syndrome	0.0285714	0	0	0	0	0.00746269	0	0	0	0	0	0.0243902	0	0	0	0	0	0	0	0.0075188	0.00757576	0	0	0	0.00826446	0.0042735	0	0.008	0	0	0	0	0	0	0	0.0147059	0	0	0	0	0	0	0	0	0	0.0107527	0.0138889	0	0
Kartagener Syndrome	0	0	0	0	0	0	0	0	0	0	0	0	0	0	0	0	0	0	0	0	0	0	0	0	0	0	0	0	0	0	0	0	0	0	0	0	0	0	0	0	0.0178571	0	0	0	0	0	0	0	0
Keloid	0	0	0	0	0	0.0140845	0	0.0120482	0	0	0	0	0	0	0.011236	0	0	0.00833333	0	0.0214286	0.0215827	0	0	0	0	0.0124481	0	0.00746269	0	0	0	0	0	0	0	0.0263158	0	0.00877193	0	0	0	0.0135135	0	0	0	0	0	0	0
Ketotic hypoglycemia	0	0	0	0	0	0	0.00724638	0	0	0	0	0	0.0357143	0	0	0	0	0	0	0	0	0	0	0	0	0.00809717	0	0	0	0	0	0	0	0	0	0	0	0	0	0	0	0	0	0	0	0	0	0	0
Kidney Diseases	0	0	0	0	0	0.0260417	0.0564972	0.0458015	0	0	0.00869565	0.00970874	0	0.0306122	0.0671642	0.0424242	0.0168067	0.122581	0.0285714	0.015544	0.015625	0	0.0358974	0.00990099	0	0.0171233	0	0	0.00813008	0.0196078	0.0102041	0.0192308	0	0.0204082	0.0175439	0	0	0.105263	0	0	0	0.00787402	0	0	0.0873786	0.012987	0	0.0102041	0.0344828
Kidney Failure	0	0	0	0	0	0.0163934	0.0363636	0.0322581	0	0	0.0487805	0	0	0.037037	0.0294118	0.0421053	0.0212766	0.0631579	0.0606061	0.00819672	0.00826446	0.0363636	0.0238095	0.0357143	0	0	0	0	0	0	0	0	0	0.0384615	0	0	0.0454545	0	0	0	0.0625	0.0185185	0	0	0.0833333	0.0246914	0	0	0
Kidney Failure, Chronic	0	0	0	0	0	0.0264901	0.0357143	0.0215054	0	0.0178571	0.0136986	0	0	0.0535714	0.0631579	0.031746	0.0533333	0.0819672	0.03125	0	0	0	0.0322581	0.0169492	0	0.00790514	0	0	0.0123457	0.0163934	0.0178571	0	0	0	0.0136986	0	0	0.0413223	0	0	0	0	0	0	0.0606061	0.00884956	0	0.0178571	0.012987
Kidney Neoplasm	0	0	0	0	0	0.0136054	0.0220588	0.0113636	0	0	0	0	0	0.0192308	0.0106383	0.00813008	0.0138889	0	0	0.0206897	0.0208333	0	0.0198676	0.0188679	0.0225564	0.0204918	0.0344828	0.0144928	0.0133333	0.037037	0.02	0.0545455	0	0	0	0	0.0142857	0.0169492	0	0	0	0	0	0	0.0322581	0	0	0	0.0140845
Kleine-Levin Syndrome	0	0	0	0	0	0	0	0.0172414	0	0	0	0	0	0	0	0	0	0	0	0	0	0	0.00813008	0	0	0.00458716	0	0	0	0	0	0	0	0	0	0.0192308	0	0	0	0	0	0	0	0	0	0	0	0	0.0243902
Large cell carcinoma of lung	0	0	0	0	0	0	0	0	0	0	0	0.0212766	0	0	0	0	0	0	0	0	0	0	0.0138889	0	0.0406504	0.0570175	0	0	0	0	0	0	0	0	0	0	0	0	0	0	0	0	0	0	0	0	0	0	0
Leber Congenital Amaurosis	0	0	0	0	0	0	0	0	0	0	0	0	0	0	0	0	0	0	0	0	0	0	0	0	0	0	0	0	0	0	0	0	0	0	0	0	0	0	0	0	0.0263158	0	0	0	0	0	0	0	0
Left Ventricular Hypertrophy	0	0	0	0	0	0.0230769	0.00819672	0.028169	0	0	0	0	0	0.0277778	0.025974	0.00934579	0.0363636	0.0280374	0.0232558	0.00763359	0.00769231	0	0.0454545	0	0	0.0174672	0.0232558	0	0	0	0	0	0	0	0	0.0151515	0	0.00970874	0.0263158	0	0	0	0	0	0.0666667	0.010989	0	0	0.0181818
Left ventricular noncompaction	0	0	0	0	0	0	0.00892857	0	0	0	0	0	0	0	0	0	0.0217391	0	0	0	0	0	0	0	0	0.0045045	0	0	0	0	0	0	0	0	0	0	0	0	0	0	0	0	0	0	0	0	0	0	0
Left ventricular noncompaction cardiomyopathy	0	0	0	0	0	0	0.00877193	0	0	0	0	0	0	0	0	0	0.0425532	0	0	0	0	0	0	0	0	0.00446429	0	0	0	0	0	0	0	0	0	0	0	0	0	0	0	0	0	0	0	0	0	0	0
Leigh Disease	0	0	0	0	0	0	0.00806452	0	0	0	0	0	0	0	0	0	0	0	0	0	0	0	0	0	0	0	0	0	0	0	0	0	0	0	0	0	0	0	0	0	0	0	0	0	0	0	0	0	0
LEIGH SYNDROME DUE TO MITOCHONDRIAL COMPLEX I DEFICIENCY	0	0	0	0	0	0	0.00884956	0	0	0	0	0	0	0	0	0	0	0	0	0	0	0	0	0	0	0	0	0	0	0	0	0	0	0	0	0	0	0	0	0	0	0	0	0	0	0	0	0	0
Leishmaniasis, Visceral	0	0	0	0	0	0.0166667	0.0181818	0.0333333	0	0	0.0512821	0	0	0.04	0.0461538	0.0319149	0.0697674	0.0531915	0	0.00833333	0.00840336	0.0185185	0.0241935	0	0	0	0	0	0	0	0	0	0	0	0.0512821	0	0.047619	0.021978	0	0	0	0.0192308	0	0	0.0571429	0	0	0	0.0227273
Lens Opacities	0	0	0	0	0.016129	0	0	0	0	0	0	0	0	0	0	0	0.0185185	0	0	0	0	0	0	0	0.00854701	0.00873362	0.0243902	0.00826446	0	0	0	0	0	0	0	0	0	0	0	0	0.025	0	0	0	0	0	0	0	0
leukemia	0	0.015873	0	0	0	0.0125	0	0.00990099	0	0	0	0	0	0	0	0.00735294	0	0.00724638	0	0.0592105	0.0596026	0.0326087	0.04375	0.0151515	0.0347222	0.0234375	0.057971	0.0408163	0.0113636	0	0.015873	0.0441176	0	0.015625	0.0125	0.0105263	0.0120482	0.00757576	0	0	0	0	0	0	0	0	0	0.0322581	0
Leukemia, Monocytic, Chronic	0	0	0	0	0	0	0	0	0	0	0	0	0	0	0	0.00990099	0	0.0196078	0	0.016129	0.0162602	0	0.0153846	0	0.00884956	0	0.027027	0.00854701	0	0	0	0	0	0	0.0222222	0	0	0	0	0	0.0277778	0.0175439	0	0	0	0	0	0.0357143	0
Leukemia, Myelocytic, Acute	0	0.00662252	0	0	0	0.0121457	0.0126582	0.0215054	0	0	0.00595238	0	0	0	0.0103093	0.0135135	0	0.0133929	0.00625	0.765957	0.758865	0.0701754	0.045082	0.00649351	0.0394737	0.0324484	0.0189873	0.0387931	0.0231214	0.00641026	0.00662252	0.0127389	0	0.00657895	0.0180723	0.0222222	0.0117647	0.0137615	0.00645161	0	0	0.0111732	0	0	0	0.00966184	0.00534759	0	0.00581395
Leukemia, Myelomonocytic, Chronic	0	0	0	0	0	0	0	0	0	0	0	0.0384615	0	0	0	0	0	0	0	0.0347826	0.0350877	0.06	0.0162602	0	0.0190476	0.00917431	0	0.00909091	0.0217391	0	0	0	0	0	0	0	0	0	0	0	0	0	0	0	0	0	0	0	0
Leukodystrophy	0	0	0	0.0125786	0.00537634	0	0.00823045	0	0	0	0.00578035	0	0	0	0	0	0.00561798	0.004329	0	0.00395257	0.00396825	0	0.00775194	0.00628931	0	0.0142857	0	0.00408163	0.00552486	0	0	0	0.0454545	0	0	0	0	0	0	0	0.00609756	0	0.00636943	0	0	0	0	0	0
Lewy Body Disease	0	0	0	0	0	0.00793651	0.0263158	0.0151515	0	0	0.0222222	0	0	0	0.0138889	0.0625	0.02	0.0196078	0.027027	0	0	0	0.00763359	0	0.00884956	0.00888889	0	0	0	0.030303	0	0.0588235	0	0	0	0	0	0	0	0	0	0.0357143	0	0	0.05	0.0117647	0.015625	0.0357143	0.0204082
Libman-Sacks Disease	0	0	0	0	0	0.0184049	0.0263158	0	0	0.0461538	0	0	0	0.0294118	0.0275229	0.00714286	0.0227273	0.0214286	0.0131579	0.0122699	0.0123457	0.0102041	0.0118343	0.0142857	0	0	0	0	0.0108696	0.0138889	0.0149254	0.0135135	0	0	0	0	0.0352941	0.0148148	0	0	0.0133333	0	0	0	0.0253165	0	0	0	0
Limb Deformities, Congenital	0	0	0	0	0	0	0	0	0	0	0	0.0322581	0	0	0.0142857	0	0	0	0	0	0	0	0.00775194	0	0	0.00896861	0	0	0	0	0	0	0	0	0	0	0	0	0	0	0	0	0	0	0	0	0	0	0
Lipoidosis	0	0	0	0	0	0	0	0	0	0	0	0	0	0	0	0.00980392	0	0.00961539	0.0263158	0	0	0	0.00757576	0	0	0	0	0	0	0	0	0	0	0	0	0	0	0	0	0	0	0	0	0	0	0	0	0	0
Liver carcinoma	0.00393701	0	0	0.00775194	0	0.0172414	0.0268657	0.0103093	0	0	0.00367647	0	0.00381679	0.00389105	0.0238908	0.0378549	0.0411985	0.044164	0.0192308	0.0382353	0.0383481	0.0177305	0.108025	0.0237154	0.0428135	0.0607477	0.0271318	0.0237389	0.0218182	0.0155642	0.0199203	0.0436508	0	0.00784314	0.00738007	0.0212766	0.00729927	0.0220126	0.00775194	0	0.00763359	0.00706714	0	0	0.0267176	0.019544	0.00689655	0.0118577	0.014652
Liver Cirrhosis, Alcoholic	0	0	0	0	0	0.0145985	0.0238095	0.0128205	0.0196078	0	0	0	0	0.0238095	0.0365854	0.0363636	0.05	0.0357143	0.0416667	0.00729927	0.00735294	0	0.0359712	0	0	0.00420168	0	0	0.0153846	0.0222222	0	0	0	0	0.0175439	0	0	0.00917431	0	0	0	0.0144928	0	0	0.0588235	0.0208333	0.0131579	0	0.0508475
Liver diseases	0	0	0	0.0123457	0	0.0292398	0.0246914	0.0175439	0	0.012987	0.0326087	0	0	0.0126582	0.0338983	0.0202703	0.0204082	0.0625	0.0116279	0.00574713	0.00578035	0	0.0225989	0	0	0.00363636	0	0	0.019802	0	0	0	0	0.0128205	0.0106383	0	0	0.0425532	0	0	0.0117647	0	0	0	0.0111111	0.00746269	0.00884956	0.0263158	0.0102041
Liver Failure, Acute	0	0	0	0	0	0.0155039	0.0168067	0.0923077	0	0	0.0204082	0	0	0	0.0405405	0.0192308	0.0377358	0.0588235	0.05	0.023622	0.0238095	0	0.0149254	0	0	0.00434783	0	0	0	0	0	0	0	0.030303	0.0204082	0	0	0.030303	0	0	0	0.0163934	0	0	0.0454545	0.011236	0	0	0
Liver neoplasms	0	0	0	0.00666667	0	0.0251046	0.00858369	0.0277778	0	0	0.0123457	0	0	0	0.00526316	0.0232558	0.00595238	0.0230415	0.012987	0.042735	0.0429185	0	0.0683761	0.0135135	0.0311111	0.0422961	0.012987	0.0128755	0.0299401	0.00662252	0.0208333	0.047619	0	0.00680272	0.00613497	0.0228571	0.0245399	0.0334928	0.00666667	0	0	0.0114943	0	0	0.00628931	0.00492611	0.00549451	0.0137931	0.00598802
Lobar Holoprosencephaly	0.04	0	0	0	0	0	0	0	0	0	0.0232558	0.0322581	0	0	0	0	0	0	0	0	0	0.0175439	0	0	0	0	0	0	0	0	0	0	0	0	0	0.0172414	0	0	0	0	0	0	0	0	0	0	0	0	0
Long QT Syndrome	0	0	0	0	0	0.00769231	0.00833333	0.0142857	0.047619	0	0	0	0	0	0.0131579	0.00952381	0	0	0	0	0	0	0.0149254	0	0.00854701	0	0.0243902	0.00826446	0.0175439	0	0	0	0	0	0	0	0	0	0	0	0	0	0	0	0	0.011236	0	0	0
Lung diseases	0	0	0	0	0	0.0127389	0.0136054	0.0102041	0	0	0	0	0	0.016129	0.039604	0.072	0.0246914	0.0461538	0.0144928	0.00636943	0	0.010989	0.0512821	0.015873	0.0138889	0.0077821	0	0.00671141	0	0.03125	0.0166667	0.0149254	0	0	0.012987	0.0108696	0	0.015625	0	0	0.0147059	0.011236	0	0	0.0571429	0	0	0	0.025
Lung Neoplasms	0	0.00735294	0	0	0.00330033	0.0276243	0.0254958	0.0162866	0.00706714	0	0.0104167	0.0108696	0	0.010989	0.0291262	0.0327381	0.0206897	0.0543807	0.0179856	0.0305556	0.0306407	0.0166667	0.170807	0.014652	0.0405797	0.058296	0.0253623	0.0225352	0.0418118	0.0108696	0.0148148	0.0255474	0	0.00364964	0.00692042	0.02	0.017301	0.0269461	0.00724638	0.00364964	0.0107527	0.00664452	0.00364964	0.00361011	0.0177305	0.0184615	0.0163934	0.003663	0.0137457
Lupus Erythematosus, Systemic	0	0	0	0	0	0.0180723	0.0258065	0	0	0.0441176	0	0	0	0.028169	0.0267857	0.00699301	0.021978	0.028169	0.0126582	0.0120482	0.0121212	0.00990099	0.0175439	0.0136986	0	0.00373134	0	0	0.0105263	0.0133333	0.0142857	0.012987	0	0	0	0	0.0340909	0.0218978	0	0	0.0128205	0	0	0	0.0243902	0	0	0	0
Lymphatic Diseases	0	0	0	0	0.0166667	0	0	0.0147059	0	0	0	0	0	0	0	0	0	0.00952381	0	0.00787402	0.00793651	0	0.0075188	0	0	0	0	0.00840336	0.0181818	0	0.0333333	0	0	0	0	0	0	0.010101	0	0	0	0	0	0	0	0	0	0	0
Lymphatic Metastasis	0	0	0	0	0	0	0.00884956	0	0	0	0	0	0	0	0	0.0102041	0.0212766	0	0	0.00819672	0.00826446	0	0.032	0.0357143	0.00909091	0.0181818	0	0	0.02	0.0333333	0.04	0	0	0	0	0.0357143	0.0222222	0	0	0	0	0.0185185	0	0	0.0263158	0.0121951	0.0163934	0	0.0217391
Lymphoma	0	0	0	0	0	0	0	0	0.0178571	0.0222222	0.016129	0.02	0	0	0.0227273	0.017094	0.0149254	0.00833333	0.0185185	0.028777	0.0289855	0.0131579	0.0347222	0.0208333	0.0396825	0.0252101	0.0576923	0.0227273	0.0289855	0	0.0222222	0.0192308	0	0	0.016129	0.012987	0	0.0176991	0	0	0	0.0135135	0.0217391	0	0	0	0	0	0.046875
Lymphoma, Follicular	0	0	0	0	0	0	0	0.0147059	0	0	0.0212766	0.0285714	0	0	0.0135135	0.0196078	0	0.0192308	0	0.00787402	0.00793651	0	0.0075188	0	0	0.00881057	0	0.00840336	0.0181818	0	0	0	0	0.0322581	0.0212766	0	0.02	0.0309278	0	0	0	0.0169492	0	0	0	0	0	0	0.04
Lymphoma, Follicular, Grade 1	0	0	0	0	0	0	0	0.015625	0	0	0.0232558	0.0322581	0	0	0.0142857	0.0204082	0	0.02	0	0.00813008	0.00819672	0	0.00775194	0	0	0.00896861	0	0.00869565	0.0196078	0	0	0	0	0.037037	0.0232558	0	0.0217391	0.0322581	0	0	0	0.0181818	0	0	0	0	0	0	0.0434783
Lymphoma, Lymphocytic, Intermediate	0	0	0	0	0	0	0	0	0	0	0	0	0	0	0	0.0106383	0	0.0104167	0	0.00847458	0.00854701	0	0.0245902	0	0.00943396	0.00456621	0	0.00909091	0.0217391	0	0.047619	0.0357143	0	0	0	0.0188679	0	0	0	0	0	0	0	0	0	0	0	0	0
Lymphoma, Non-Hodgkin	0	0	0	0	0	0.0143885	0	0.0384615	0	0	0.0526316	0	0	0	0.0116279	0.0175439	0	0.0172414	0.04	0.037037	0.0373134	0.0277778	0.0138889	0	0.015873	0.0211864	0.04	0.00763359	0.0149254	0	0	0.0204082	0	0.047619	0.0169492	0	0.016129	0.0566038	0	0	0	0.0140845	0	0	0	0.010101	0.0128205	0	0.015873
Lymphoma, Small Noncleaved-Cell	0	0	0	0	0	0.0155039	0	0.0441176	0	0	0.0638298	0	0	0	0.0131579	0.0192308	0	0.0188679	0.0243902	0.031746	0.032	0	0.0225564	0	0	0.0131579	0.05	0	0.0175439	0	0	0	0	0.0625	0.0204082	0.015625	0.0192308	0.0625	0.0277778	0	0	0.0163934	0	0	0	0.011236	0.0147059	0	0.0188679
Lymphoma, T-Cell, Cutaneous	0	0	0	0	0.015873	0	0	0	0	0.030303	0	0	0	0	0	0.00943396	0	0.0186916	0.0238095	0.0155039	0.015625	0.031746	0.0223881	0.0882353	0.0530973	0.0131004	0.0487805	0.025	0.0172414	0	0.0625	0.0789474	0	0	0	0	0.102041	0	0.027027	0	0	0	0	0	0	0	0	0	0.0185185
Majewski Syndrome	0	0	0	0	0	0	0	0	0	0	0	0.0344828	0	0	0	0	0	0	0	0	0	0	0	0	0	0.0045045	0	0	0	0	0	0	0	0	0	0	0	0	0	0	0	0	0	0	0	0	0	0	0
MAJOR AFFECTIVE DISORDER 2	0	0	0	0	0	0	0.00862069	0	0	0	0	0	0	0	0.0138889	0.00990099	0	0	0	0	0	0	0.00763359	0	0.00884956	0	0	0.026087	0	0	0	0	0	0	0	0	0	0	0	0	0	0.0175439	0	0	0.0243902	0	0	0	0
Major Depressive Disorder	0.00746269	0.0037037	0	0	0.00333333	0.025	0.0684524	0.0582192	0.00355872	0	0.0105263	0.00729927	0	0.0186567	0.0194175	0.0455927	0.0138408	0.0516717	0.00719425	0.010989	0.0110193	0.00666667	0.0417827	0.0110701	0.014245	0.0173536	0.00358423	0.00558659	0.00338983	0.010989	0.00743494	0.018315	0.00364964	0	0.0176678	0.00664452	0.0210526	0.0240964	0	0.00369004	0.00359712	0.0309278	0.0187266	0	0.0179211	0.0546624	0.0302013	0.0037037	0.028169
Malaria	0	0	0	0	0	0	0.00847458	0.0147059	0	0	0	0	0	0.03125	0.0416667	0.0196078	0.0392157	0.0392157	0.025641	0	0	0	0.0075188	0	0	0	0	0	0	0	0	0	0	0	0	0	0	0.010101	0	0	0	0	0	0	0.0232558	0	0	0	0
Male infertility	0	0.0178571	0	0	0	0.0130719	0.013986	0	0.0149254	0	0.0136986	0	0	0	0.020202	0.0655738	0.0394737	0.03125	0	0.00653595	0.00657895	0	0.0526316	0.0169492	0.0215827	0.02	0.0153846	0.00689655	0.0512821	0.0163934	0.0363636	0.015873	0	0	0.0136986	0	0	0.0243902	0	0	0	0.0117647	0.0175439	0	0.0294118	0.027027	0.0333333	0.0178571	0.0833333
Malformations of Cortical Development	0	0	0	0	0	0	0.0178571	0	0	0	0	0	0.011236	0	0	0.00645161	0.00961539	0.00636943	0	0.0169492	0.0170455	0.00884956	0.0108696	0.0117647	0.0120482	0.00716846	0	0.0177515	0	0	0	0	0.16	0	0	0	0.00980392	0	0	0	0	0	0	0	0	0	0	0	0
Malignant Glioma	0	0	0	0	0	0.0172414	0.0182927	0.00862069	0	0	0	0.0120482	0	0.0253165	0.025	0.00662252	0.020202	0.033557	0.0352941	0.017341	0.0174419	0.00917431	0.04	0.0379747	0.044586	0.0335821	0.0352941	0.0434783	0.029703	0.0120482	0.0394737	0.0617284	0	0.0126582	0.0212766	0.0183486	0.0102041	0.034965	0	0.0126582	0	0.00934579	0.0126582	0	0.0222222	0	0	0	0.010101
Malignant Head and Neck Neoplasm	0	0	0	0	0	0.00657895	0	0.0108696	0	0	0	0.0344828	0	0	0	0.015873	0	0.023622	0	0.0201342	0.0202703	0.0117647	0.0463576	0.0357143	0.0294118	0.0284553	0.0322581	0.0285714	0.038961	0.0169492	0.0185185	0.0508475	0	0.0181818	0.0285714	0.0235294	0	0.0163934	0	0	0.016129	0.0243902	0	0	0	0.00900901	0	0	0.0133333
Malignant lymphoma, lymphocytic, intermediate differentiation, diffuse	0	0	0	0	0	0	0	0	0	0	0	0	0	0	0	0.010101	0	0.00990099	0	0.00813008	0.00819672	0	0.023622	0	0.0275229	0.00896861	0.0285714	0.0265487	0.0196078	0	0.0384615	0.030303	0	0	0	0.0172414	0	0	0	0	0	0	0	0	0	0	0	0	0
Malignant mesothelioma	0	0.00840336	0	0.00813008	0	0.0139535	0.0196078	0.00636943	0	0	0.0148148	0	0	0	0.0186335	0.0157895	0.0215827	0.0209424	0.0238095	0.0333333	0.0285714	0.0272109	0.0619048	0.0165289	0.0301508	0.022508	0.0078125	0.0145631	0.0211268	0.0162602	0.025641	0.0409836	0	0.00833333	0.00735294	0.0133333	0.0144928	0.016129	0	0	0.00787402	0.0205479	0	0	0.0230769	0.0172414	0.00645161	0.0169492	0.0217391
Malignant neoplasm of brain	0	0	0	0	0	0	0.00704225	0.0108696	0	0	0	0	0	0	0	0.015873	0.0266667	0.0483871	0	0.0133333	0.0134228	0.0361446	0.0821918	0.0357143	0.0852713	0.0454545	0.0491803	0.0359712	0.038961	0.0526316	0.0576923	0.0877193	0	0	0.0140845	0.0357143	0.0135135	0.0163934	0	0	0.016129	0.0120482	0	0	0.0149254	0.0181818	0	0	0.0555556
Malignant neoplasm of esophagus	0	0.0119048	0	0	0	0.0223464	0.0297619	0.00819672	0.0105263	0	0.00990099	0	0	0.0235294	0.015748	0.0326797	0.038835	0.0322581	0.0107527	0.0224719	0.0225989	0	0.13253	0.0352941	0.0429448	0.0253623	0.0107527	0.0116279	0.0185185	0.0465116	0.0365854	0.0454545	0	0.0117647	0.00990099	0.00862069	0	0.0198676	0.0113636	0	0.0108696	0.00884956	0	0	0.0315789	0.0215827	0.0168067	0.0119048	0.0392157
Malignant neoplasm of kidney	0	0	0	0	0	0.0131579	0.0212766	0.0107527	0	0	0	0	0	0.0175439	0.010101	0.0078125	0.012987	0.00769231	0	0.0268456	0.027027	0	0.0392157	0.0350877	0.0444444	0.0200803	0.0655738	0.0283688	0.0253165	0.0338983	0.037037	0.0677966	0	0	0	0.0114943	0.0133333	0.0162602	0	0	0	0	0	0	0.0298507	0	0	0	0.0266667
Malignant neoplasm of liver	0	0	0	0.00645161	0	0.0245902	0.00840336	0.027027	0	0	0.011976	0	0	0	0.00512821	0.0227273	0.00578035	0.0225225	0.0125786	0.0462185	0.0464135	0	0.0759494	0.0197368	0.0440529	0.0447761	0.0189873	0.0168776	0.0290698	0.00641026	0.0201342	0.0460526	0	0.00657895	0.00595238	0.0222222	0.0238095	0.0327103	0.00645161	0	0	0.0111732	0	0	0.00609756	0.00480769	0.00534759	0.0133333	0.00581395
Malignant neoplasm of lung	0	0.00732601	0	0	0.00328947	0.0275482	0.0254237	0.0162338	0.00704225	0	0.0103806	0.0108303	0	0.0109489	0.0290323	0.032641	0.0206186	0.0542169	0.0179211	0.0304709	0.0305556	0.0166113	0.170279	0.0145985	0.0404624	0.0581655	0.0252708	0.0224719	0.0416667	0.0108303	0.0147601	0.0254545	0	0.00363636	0.00689655	0.0199336	0.0172414	0.0268657	0.00722022	0.00363636	0.0107143	0.00662252	0.00363636	0.00359712	0.0176678	0.0184049	0.0163399	0.00364964	0.0136986
Malignant neoplasm of mouth	0	0	0	0	0	0.00617284	0.0268456	0	0	0	0.0123457	0	0.0140845	0.0151515	0.0283019	0.0222222	0.0481928	0.00719425	0.0136986	0.0318471	0.0320513	0	0.0566038	0.0625	0.0273973	0.0478088	0	0.0198676	0.0344828	0.0294118	0.0483871	0.0285714	0	0	0	0	0	0.0151515	0	0	0	0	0	0	0.0263158	0.0166667	0.020202	0	0.0617284
Malignant neoplasm of ovary	0	0.00684931	0	0.00666667	0.0114286	0.0123967	0.012931	0.010929	0	0	0.00613497	0	0	0	0.0159574	0.00917431	0.0242424	0.0230415	0	0.0338983	0.0340426	0.0113636	0.0869565	0.0204082	0.115385	0.0648148	0.0684932	0.026087	0.0299401	0.027027	0.0137931	0.047619	0	0	0.00613497	0.0406977	0.0121212	0.00934579	0.0202703	0	0.0130719	0.00571429	0	0	0.0126582	0.00990099	0	0	0.0181818
Malignant neoplasm of pancreas	0	0.00952381	0	0	0	0.030303	0.0319149	0.0212766	0	0	0	0	0	0.00934579	0.0344828	0.0228571	0.024	0.0402299	0.0176991	0.0410256	0.0412371	0.0223881	0.12973	0.0480769	0.0730337	0.0555556	0.0648148	0.037234	0.0396825	0.0471698	0.0495049	0.0970874	0	0.0288462	0	0.0454545	0.0243902	0.0115607	0.00917431	0	0	0.00746269	0.0190476	0	0.0258621	0.01875	0	0	0.0241935
Malignant neoplasm of salivary gland	0	0	0	0	0	0.00653595	0	0.0107527	0	0	0	0	0	0	0	0	0	0.00769231	0	0.00657895	0.00662252	0	0.0192308	0	0	0.00395257	0.015625	0.435644	0	0	0	0.016129	0	0	0	0	0	0	0	0	0	0	0	0	0	0	0	0	0
Malignant neoplasm of skin	0	0	0	0	0.01	0.0242424	0.0127389	0.0283019	0	0	0	0	0	0.0138889	0.0176991	0.0212766	0.021978	0.035461	0.038961	0.0181818	0.0121212	0.0515464	0.0357143	0.0277778	0.04	0.0228137	0.0126582	0.0191083	0.0322581	0.0410959	0.0289855	0.0263158	0	0.0140845	0	0.00980392	0.0224719	0.0294118	0	0	0	0	0	0	0.0243902	0.00787402	0	0	0.0337079
Malignant neoplasm of stomach	0	0.00327869	0.0129032	0	0.00298507	0.0253807	0.0180879	0.0117647	0	0	0.00623053	0.00974026	0.00320513	0.00983607	0.035503	0.0326975	0.0282132	0.0353261	0.00638978	0.0333333	0.033419	0.012012	0.142458	0.019802	0.0539084	0.0521921	0.0194175	0.0206718	0.0153374	0.0230263	0.00990099	0.0162338	0	0.00326797	0.0125392	0.0180723	0.0124224	0.0190217	0.00649351	0	0.00319489	0.00903615	0	0	0.0191693	0.0111421	0.00293255	0	0.0186916
Malignant neoplasm of tongue	0	0	0	0	0	0	0.0186916	0	0	0	0	0	0	0.0454545	0.015625	0.0107527	0.0238095	0	0	0.00854701	0.00862069	0	0.0163934	0.0434783	0.00952381	0.0186047	0	0.00917431	0	0.0833333	0.05	0	0	0	0	0	0	0.0227273	0	0	0	0	0	0	0.0625	0	0	0	0.0243902
Malignant neoplasm of urinary bladder	0	0	0	0	0	0.0174672	0.0229358	0.0297619	0	0	0.0133333	0	0.0070922	0.00735294	0.0170455	0.0348259	0.0194805	0.0447761	0.00699301	0.0403587	0.0405405	0.0121951	0.0720721	0.0298507	0.0377358	0.0438871	0.0359712	0.0616114	0.025641	0.0218978	0.0305344	0.0441176	0	0.0225564	0.00662252	0.0308642	0.0130719	0.035533	0.0145985	0	0	0	0	0	0.0206897	0.0105263	0	0.0150376	0.0331126
Malignant Neoplasms	0	0	0	0	0.005	0.0112782	0.0277778	0.0145631	0	0	0	0.00571429	0.00564972	0.0176471	0.0141509	0.0209205	0.0157895	0.0379747	0.00558659	0.0387597	0.0348837	0.0150754	0.100402	0.0357143	0.132743	0.0789474	0.0650888	0.0483871	0.037037	0.0414201	0.0301205	0.0532544	0	0.00584795	0.0162162	0.0410256	0.00526316	0.0300429	0.0233918	0.00584795	0.0112994	0.010101	0	0.00574713	0.010989	0.00440529	0.00485437	0.00588235	0.015873
Malignant tumor of colon	0	0.00625	0	0.0185185	0	0.0277778	0.033195	0.0257732	0	0.00625	0.0171429	0	0	0.01875	0.0459184	0.0540541	0.0223464	0.0535714	0.0119048	0.0361446	0.0362903	0.015873	0.118644	0.0123457	0.0468085	0.0466472	0.0240964	0.0162602	0.0391061	0.0573248	0.0189873	0.0434783	0	0	0.0229885	0.0432432	0.0168539	0.0267857	0.0122699	0	0.011976	0.027027	0.00621118	0	0.0235294	0.0046083	0	0.00625	0.0224719
Mammary Ductal Carcinoma	0	0	0	0	0	0	0.0183486	0	0	0	0	0	0	0.0416667	0.0151515	0.0105263	0.0227273	0	0	0	0	0	0.0327869	0.0833333	0.0188679	0.00913242	0	0.00900901	0	0.0769231	0.0454545	0	0	0	0	0.0185185	0	0.010989	0	0	0	0	0	0	0.0588235	0	0	0	0.0232558
Mammary Neoplasms	0.00206186	0.00619835	0.00202429	0.00204082	0.00388349	0.0281195	0.0231317	0.0115607	0.00606061	0	0.008	0.00819672	0	0.00824742	0.0133588	0.0313076	0.018	0.0330882	0.00608519	0.028169	0.0264085	0.0156863	0.0707804	0.00823045	0.0381125	0.0474006	0.0226804	0.0285714	0.0178926	0.00819672	0.0103734	0.0227743	0	0.00618557	0.008	0.0156556	0.00996016	0.0373134	0	0.00618557	0	0.0137525	0	0	0.0121457	0.0130354	0.00383877	0.00828157	0.0139721
Mammary Neoplasms, Experimental	0	0.00606061	0	0	0.00512821	0.0272374	0.00793651	0.00990099	0	0	0.00549451	0	0	0	0.00961539	0.0257511	0.0273224	0.0299145	0.0115607	0.0233463	0.0234375	0.00510204	0.076	0	0.0244898	0.0311615	0.0174419	0.0240964	0.0213904	0.0178571	0.0121951	0.0116959	0	0.0060241	0.00549451	0.0259067	0.0163934	0.0352423	0.0119048	0	0	0.015625	0	0	0.00561798	0.0229358	0.01	0	0.00537634
Mammary Neoplasms, Human	0.00207039	0.00622407	0.00203252	0.00204918	0.00389864	0.0282187	0.0232143	0.0116054	0.00608519	0	0.00803213	0.00823045	0	0.00828157	0.01341	0.0314233	0.0180723	0.0332103	0.00610998	0.0282686	0.0265018	0.015748	0.0710383	0.00826446	0.0382514	0.047546	0.0227743	0.0286738	0.0179641	0.00823045	0.0104167	0.022869	0	0.00621118	0.00803213	0.0157171	0.01	0.0374532	0	0.00621118	0	0.0138067	0	0	0.0121951	0.0130841	0.00385357	0.00831601	0.0140281
Manganese Poisoning	0	0	0	0	0	0.00826446	0.0181818	0.0163934	0	0	0.025	0	0	0.0833333	0.0461538	0.0319149	0.0222222	0.03125	0	0	0	0.0185185	0.016	0	0	0	0	0	0	0	0	0	0	0	0.025	0	0.0232558	0.0108696	0	0	0	0.0192308	0.0416667	0	0.0277778	0.0125	0.0169492	0	0
Manic	0.015625	0	0	0	0	0	0.047619	0.029703	0	0	0.0375	0	0	0.0149254	0.00917431	0.0373134	0.0114943	0.0291971	0	0.00617284	0.00621118	0	0.00595238	0	0.00666667	0.00380228	0	0	0.0111111	0	0	0.0138889	0	0	0	0	0	0.0227273	0	0	0	0.0326087	0	0	0.0128205	0.0603448	0.0515464	0.0153846	0.0609756
Manic Disorder	0.0188679	0	0	0	0	0	0.0437956	0.0333333	0	0	0.0285714	0	0	0.0178571	0.0102041	0.0406504	0	0.031746	0	0.00662252	0.00666667	0	0.00636943	0	0.00719425	0.00396825	0	0	0.0126582	0	0	0	0	0	0	0	0	0.0163934	0	0	0	0.037037	0	0	0.0149254	0.0666667	0.0581395	0	0.0555556
Marfan Syndrome	0	0	0	0	0	0.00724638	0.0238095	0	0	0	0	0	0	0.0487805	0.0240964	0.00884956	0.0327869	0.0175439	0.0416667	0.00729927	0.00735294	0	0.00699301	0	0	0.00420168	0	0.00775194	0	0.0222222	0	0	0	0	0	0	0	0.00917431	0	0	0	0	0	0	0.0188679	0.0103093	0	0	0.0163934
Marijuana Abuse	0.0238095	0	0	0	0	0.0142857	0.047619	0.108108	0	0	0	0	0	0.0454545	0.0232558	0.0263158	0	0.017094	0	0.00714286	0.00719425	0.0135135	0.0425532	0.0444444	0.032	0.0125523	0.0392157	0.00757576	0.0147059	0.0652174	0.047619	0.0625	0	0	0.0166667	0	0	0.018018	0	0.0227273	0	0.057971	0.0465116	0	0.0178571	0.0860215	0.038961	0	0.0483871
Maternally Inherited Leigh Syndrome	0	0	0	0	0	0	0	0	0	0	0	0	0	0	0	0	0	0	0	0	0	0	0	0	0	0	0	0	0	0	0	0	0	0	0	0	0	0	0	0	0	0	0	0	0	0	0	0	0
Maturity onset diabetes mellitus in young	0	0	0	0	0	0	0.0181818	0	0	0	0.025	0	0	0	0	0.0104167	0	0.0102041	0	0	0	0	0	0	0	0	0	0	0	0	0	0	0	0	0	0	0	0	0	0	0	0.0192308	0	0	0.0277778	0	0	0	0
Meckel-Gruber syndrome	0	0	0	0	0	0	0	0	0	0	0	0	0	0	0	0	0	0	0	0	0	0	0	0	0	0	0	0	0	0	0	0	0	0	0	0	0	0	0	0	0	0	0	0	0	0	0	0	0
Medulloblastoma	0	0	0	0	0	0	0	0	0	0	0	0	0	0	0.00961539	0	0	0	0	0.025974	0.0261438	0.010989	0.0512821	0	0.0428571	0.0237154	0.0769231	0.0273973	0.0238095	0.0153846	0.0166667	0.0149254	0	0	0	0.86	0.0253165	0	0.015625	0	0	0.011236	0	0	0	0	0	0.0166667	0
melanoma	0	0	0	0.00396825	0.00359712	0.00872093	0.0150602	0.0286738	0	0	0.00757576	0	0	0.004	0.00687285	0.00940439	0.011194	0.0318471	0.0117647	0.0176471	0.0147059	0.0181818	0.0507463	0.0202429	0.0636943	0.0468384	0.0278884	0.0242424	0.0185874	0.00793651	0.0163265	0.024	0	0.00806452	0.00377358	0.0144404	0.0189394	0.0159744	0.00396825	0.00401606	0.00390625	0	0	0.012	0.0155039	0.00657895	0.00352113	0	0.00371747
MELAS Syndrome	0	0	0	0	0	0.00769231	0.0168067	0	0	0	0	0	0	0.0294118	0.0266667	0.0192308	0.0185185	0.00934579	0	0	0	0	0.0149254	0	0	0.00434783	0	0	0	0.027027	0	0	0	0	0.0204082	0	0	0.00990099	0	0	0	0.0163934	0	0	0.0222222	0	0	0	0.0188679
Melnick-Needles Syndrome	0	0	0	0	0	0	0	0	0	0	0	0	0	0	0	0.0206186	0	0.01	0	0.00819672	0.00826446	0	0.0238095	0	0	0.00900901	0	0	0.02	0	0	0	0	0	0.0487805	0	0	0	0	0	0.030303	0.0377358	0	0	0	0	0	0	0
Meningioma	0	0	0	0	0	0	0.00877193	0.015625	0	0	0	0	0	0	0	0.010101	0	0.00990099	0	0.00813008	0.00819672	0.0357143	0.015625	0	0.0181818	0.00896861	0.0588235	0.0175439	0	0.0322581	0	0.030303	0	0	0	0	0	0.0105263	0	0	0	0	0	0	0	0	0	0	0
Meningiomas, Multiple	0	0	0	0	0	0	0.00869565	0.0153846	0	0	0	0	0	0	0	0.01	0	0.00980392	0	0.0162602	0.0163934	0.0350877	0.0155039	0	0.018018	0.00892857	0.0571429	0.0173913	0	0.03125	0	0.0294118	0	0	0	0.0169492	0	0.0104167	0	0	0	0	0	0	0	0	0	0	0
Mental deficiency	0	0	0	0.0201342	0.00564972	0	0.0305677	0.0108696	0	0	0.00609756	0.00657895	0	0	0.0052356	0.00454546	0.00591716	0	0.0129032	0.00823045	0.00826446	0.00561798	0.00803213	0	0.0174672	0.00874636	0.00641026	0.0171674	0.0116959	0.013245	0.00680272	0	0.00662252	0	0.0185185	0.00558659	0	0	0	0	0	0	0	0	0	0.00490196	0	0	0.00595238
Mental Depression	0.00374532	0	0	0.00738007	0	0.0138122	0.095092	0.0696864	0	0	0.0106007	0.00735294	0	0.0265152	0.0330033	0.0654206	0.0104167	0.0424242	0	0.0138504	0.0138889	0.00671141	0.0247934	0.00740741	0.00568182	0.0152174	0.0145985	0.00280112	0.00341297	0.0110701	0.00749064	0.010989	0	0	0.04	0.00333333	0.00347222	0.0336391	0	0.00371747	0.00362319	0.045614	0.0150376	0	0.0217391	0.0723684	0.0409556	0.0189394	0.0469314
Mental Retardation, X-Linked	0	0	0	0	0	0	0	0	0	0	0	0	0	0	0	0	0	0	0	0	0	0	0	0	0	0	0	0.00819672	0	0	0	0	0	0	0.02	0	0	0	0	0	0	0.016129	0.0294118	0	0	0.0111111	0	0	0
Mental Retardation, X-Linked 1	0	0	0	0	0	0	0.0075188	0	0	0	0	0	0	0	0	0	0	0	0	0	0	0	0	0	0.00769231	0.00411523	0	0	0	0	0	0.0192308	0	0	0.0327869	0	0	0	0	0	0	0.0135135	0	0	0	0	0	0	0
MERRF Syndrome	0	0	0	0	0	0.00826446	0.00900901	0	0	0	0	0	0	0.04	0.0149254	0.0104167	0	0	0	0	0	0	0.00793651	0	0	0	0	0	0	0	0	0	0	0	0.025	0	0	0	0	0	0	0.0192308	0	0	0	0	0	0	0
Mesothelioma	0	0	0	0	0.0126582	0	0.0222222	0	0	0	0.0151515	0	0	0.0196078	0	0.0165289	0.0285714	0.0162602	0.0172414	0	0	0.0125	0.0699301	0.0192308	0.0150376	0.0205761	0.0172414	0.00724638	0.0273973	0.0576923	0.0204082	0.0555556	0	0	0	0.025	0.0144928	0.00847458	0	0	0	0	0	0	0.016129	0.00943396	0	0.0204082	0.0142857
Metabolic Bone Disorder	0	0	0	0	0	0.00819672	0.00892857	0	0	0	0	0	0	0	0	0.0208333	0	0.0309278	0	0	0	0	0.00787402	0	0	0	0	0	0.0204082	0	0	0	0	0	0	0	0	0.0217391	0	0	0	0	0	0	0	0.025	0	0	0
Metabolic Diseases	0	0	0	0	0	0.00847458	0.00925926	0	0	0	0.027027	0	0	0	0	0.0217391	0.0487805	0.0212766	0.0344828	0	0	0	0.00813008	0	0	0.00458716	0	0	0	0	0	0	0	0	0	0	0	0	0	0	0	0.0204082	0	0	0.030303	0.012987	0.0178571	0	0.0243902
Metabolic Syndrome X	0	0	0	0	0	0.00775194	0.025641	0	0	0	0.0425532	0	0	0.030303	0.0133333	0.0294118	0.0588235	0.038835	0	0	0	0	0.0150376	0	0	0	0	0	0	0	0	0	0	0	0	0	0	0	0	0	0	0.0166667	0	0	0.0465116	0.0229885	0.0149254	0.0322581	0.06
Metastatic melanoma	0	0	0	0	0	0	0.00653595	0	0	0	0	0	0	0	0.00917431	0	0	0	0	0.0124224	0.0125	0	0.0180723	0	0.0785714	0.0232558	0.0135135	0.00649351	0	0	0	0	0	0	0	0.0208333	0.0117647	0	0	0	0	0	0	0	0	0.00819672	0	0	0.0116279
Methylmalonic acidemia	0	0	0	0	0	0	0.00925926	0	0	0	0	0	0	0	0	0.0107527	0.0238095	0	0	0	0	0	0.00813008	0	0	0.00921659	0	0	0	0.04	0	0	0	0	0	0	0	0	0	0	0	0	0	0	0.030303	0	0	0	0.0243902
Microcephaly	0	0	0	0.0147059	0.0186335	0	0.0277778	0	0	0	0	0	0	0	0.00564972	0	0	0	0	0.00434783	0.00436681	0	0	0	0	0	0	0.00904977	0	0	0	0	0	0	0.00666667	0.00606061	0	0	0	0	0.0070922	0	0	0	0	0	0	0	0
Microlissencephaly	0	0	0	0.0222222	0	0	0.031746	0	0	0	0	0	0	0	0	0	0	0	0	0	0	0	0	0	0	0	0	0	0	0	0	0	0	0	0	0	0	0	0	0	0.0204082	0	0	0	0	0	0	0	0
Microsatellite Instability	0	0	0	0	0	0	0	0	0	0	0.0238095	0	0	0	0.0144928	0.0206186	0	0.020202	0	0	0	0	0.0078125	0.0357143	0.0277778	0.0135747	0.0606061	0.0176991	0	0.0333333	0	0.03125	0	0	0	0	0	0.0106383	0.0344828	0	0	0	0	0	0.0263158	0	0	0	0.0217391
Migraine Disorders	0	0	0	0	0	0	0	0.0169492	0	0	0	0	0	0	0.03125	0.0215054	0.0232558	0.0104167	0	0	0	0	0.0162602	0	0	0	0	0	0	0	0	0	0	0	0	0	0	0	0	0	0	0	0	0	0.0294118	0.0128205	0.0175439	0	0
MITOCHONDRIAL COMPLEX I DEFICIENCY	0	0	0	0	0	0	0	0	0	0	0	0	0	0	0	0	0	0	0	0	0	0	0	0	0	0	0	0	0	0	0	0	0	0	0	0	0	0	0	0	0	0	0	0	0	0	0	0	0
Mitochondrial Diseases	0	0	0	0.003125	0	0	0.0125	0	0	0	0	0	0.00621118	0.00314465	0.00277778	0.00257069	0.00593472	0.00512821	0	0	0	0	0.00478469	0	0.00249377	0.00782779	0	0	0	0.00311526	0	0	0	0	0.003003	0	0	0	0	0	0	0	0.00315457	0	0.00303951	0	0	0	0.00595238
Mood Disorders	0.0103627	0	0	0.00502513	0	0.0137931	0.0881226	0.0833333	0	0.00512821	0.00471698	0	0.0049505	0.0153846	0.038961	0.0507812	0.0046083	0.0503876	0.0199005	0.00687285	0.00689655	0.00888889	0.0381944	0.0101523	0.00357143	0.0102564	0.0148515	0	0.00913242	0.0100503	0.00512821	0	0	0	0.0339806	0.00884956	0	0.023166	0	0	0.00492611	0.056338	0.0207254	0	0.00966184	0.0858369	0.0497738	0.015544	0.0333333
Mouth Diseases	0	0	0	0	0	0	0.00909091	0	0	0	0	0	0	0.0416667	0.0151515	0	0	0	0	0	0	0	0.008	0.04	0	0	0.0322581	0.00900901	0	0.037037	0.0454545	0	0	0	0	0	0	0.010989	0	0	0	0	0	0	0.0285714	0	0	0	0
Multiple congenital anomalies	0	0	0	0	0	0	0	0	0	0	0	0.0344828	0	0	0	0.0103093	0	0.010101	0	0	0	0	0.024	0	0.0185185	0.0136364	0.030303	0.00884956	0.0204082	0	0.0416667	0.0322581	0	0	0	0.0178571	0	0	0	0	0	0	0	0	0	0	0	0	0
Multiple Epiphyseal Dysplasia	0	0	0	0	0	0.00763359	0	0	0	0	0	0	0	0	0	0.0190476	0	0.00925926	0	0.00769231	0.00775194	0	0.0223881	0	0	0.00869565	0	0	0.0172414	0	0	0	0	0	0.0408163	0	0	0	0	0	0.0243902	0.0327869	0	0	0	0	0	0	0
Multiple Myeloma	0	0	0	0	0	0.0205479	0.0145985	0.0348837	0	0.02	0.030303	0	0	0	0.0106383	0.0163934	0.028169	0.0243902	0.0169492	0.0571429	0.057554	0.0123457	0.0405405	0.0188679	0.030303	0.0289256	0.0344828	0.0144928	0.0410959	0.0181818	0.02	0.0545455	0	0.04	0.0149254	0.0246914	0.0289855	0.0169492	0.0185185	0	0	0.0126582	0	0	0.0322581	0	0	0.02	0.0140845
Multiple Sclerosis	0	0	0	0	0	0.0133333	0.0441176	0.0337079	0	0	0.0142857	0	0	0.0181818	0.0315789	0.0241935	0	0.0238095	0.016129	0	0	0.0240964	0.0129032	0	0.00724638	0	0	0	0	0	0	0	0	0	0.0289855	0	0.0277778	0.0165289	0	0	0.0163934	0.0246914	0.0185185	0	0.0151515	0.0277778	0	0	0.0135135
Muscular Atrophy	0	0	0	0	0	0.00819672	0	0.0327869	0	0	0	0	0	0	0.0298507	0.0315789	0.0217391	0.0416667	0	0	0	0.0181818	0.015873	0	0.0185185	0.00904977	0.030303	0	0.0416667	0.0344828	0.0416667	0.0322581	0	0	0	0.0178571	0	0.0217391	0	0	0	0	0	0	0.027027	0.0123457	0	0	0
Muscular Dystrophies, Limb-Girdle	0	0	0	0	0	0.013245	0	0	0	0	0	0	0	0	0	0	0	0	0	0	0	0	0	0	0.00719425	0.00796813	0	0	0	0	0	0	0	0	0	0	0	0	0	0	0	0	0	0	0	0	0	0	0
Muscular Dystrophy, Facioscapulohumeral	0	0	0	0	0.0188679	0	0	0	0	0	0	0	0	0	0	0	0	0	0	0	0	0	0	0	0	0	0	0	0	0	0	0	0	0	0	0	0	0	0	0	0	0	0	0	0	0	0	0	0.0227273
Myasthenic Syndromes, Congenital	0	0	0	0	0.0144928	0.00729927	0.00787402	0	0	0	0	0	0	0	0	0	0	0	0	0.00735294	0.00740741	0	0	0	0	0	0	0	0	0	0	0	0	0	0	0	0	0	0	0	0	0	0	0	0	0	0	0	0.0166667
Myasthenic Syndromes, Congenital, Slow Channel	0	0	0	0	0	0.00806452	0	0	0	0	0	0	0	0	0	0	0	0	0	0.00813008	0.00819672	0	0	0	0	0	0	0	0	0	0	0	0	0	0	0	0	0	0	0	0	0	0	0	0	0	0	0	0
MYCOBACTERIUM TUBERCULOSIS, PROTECTION AGAINST	0	0	0	0	0	0	0	0	0	0	0.0540541	0	0	0	0	0	0	0.0210526	0	0	0	0.0192308	0	0	0	0	0	0	0	0	0	0	0	0	0	0	0.0243902	0.0111111	0	0	0	0	0	0	0	0.0128205	0	0	0
MYELODYSPLASTIC SYNDROME	0	0	0	0	0	0	0	0.0113636	0	0	0	0.0181818	0	0	0.0106383	0.00813008	0	0.016129	0	0.0724638	0.0729927	0.0379747	0.033557	0.0188679	0.0225564	0.0121951	0.0169492	0.0218978	0.027027	0	0.02	0.0175439	0	0.0196078	0	0.0246914	0	0	0.0185185	0	0	0	0	0	0	0.00934579	0	0	0.0140845
Myeloid Leukemia, Chronic	0	0.0263158	0	0	0	0.00735294	0	0.0131579	0	0	0	0	0	0	0	0	0.0166667	0.0178571	0	0.030303	0.0305344	0.0606061	0.0142857	0	0.0163934	0.0128205	0.0212766	0	0.015873	0	0	0.0454545	0	0.0526316	0	0.0142857	0.0350877	0	0	0	0	0	0	0	0	0	0	0	0.0169492
Myocardial Infarction	0	0.0104167	0	0	0	0.0263158	0.0393258	0.0305344	0	0	0	0	0	0.0421053	0.128	0.0828025	0.0818182	0.0955414	0.0291262	0.00518135	0.00520833	0.00787402	0.0638298	0	0.0111111	0.010274	0.00952381	0.00540541	0.0166667	0.02	0	0	0	0.0103093	0.027027	0	0.0173913	0.0375	0	0	0.00961539	0.016129	0	0	0.0576923	0.033557	0.0152672	0	0.0172414
Myocardial Ischemia	0	0	0	0	0.00952381	0.025641	0.026616	0.0280374	0	0	0.00505051	0	0	0.0222222	0.0272727	0.0282258	0.030303	0.0489796	0.0159574	0.0257353	0.0258303	0.00471698	0.0363636	0	0	0.0215054	0	0.00743494	0.0147059	0.00537634	0	0.00531915	0	0.0110497	0.0153061	0	0	0.0203252	0.00540541	0	0.005291	0.00956938	0	0	0.0263158	0.0127119	0.0046083	0	0.0049505
Myocardial Reperfusion Injury	0	0	0	0	0.00806452	0.00520833	0.0223464	0.0230769	0.06	0	0.00900901	0	0	0.0659341	0.0296296	0.0243902	0	0.0559006	0.029703	0.0052356	0.00526316	0.008	0.0206186	0	0.011236	0.00342466	0.00970874	0.00546448	0.00840336	0	0	0	0	0	0.00900901	0	0	0.025	0	0.0105263	0.00980392	0.00813008	0.0105263	0	0.0188679	0.00662252	0	0	0
Myoclonic Astatic Epilepsy	0	0	0	0	0	0	0.0186916	0.0172414	0	0	0	0	0.037037	0	0	0	0	0	0	0	0	0	0	0	0	0	0	0	0	0	0	0	0	0	0	0	0	0	0	0	0	0	0	0	0	0.012987	0	0	0
Myopathy	0	0	0	0	0	0.0225564	0.016129	0.0555556	0	0	0.0185185	0	0	0.025641	0.0379747	0.0183486	0	0.0272727	0.0217391	0.00746269	0.0075188	0	0.0143885	0.025	0.0165289	0.0128755	0	0	0	0	0	0	0	0.0263158	0.0576923	0	0	0.038835	0	0	0	0.046875	0.0263158	0	0.02	0.0106383	0	0	0
Myopia	0	0	0	0	0	0	0	0	0	0	0	0.0333333	0	0	0	0	0	0	0	0	0	0	0	0	0	0	0	0	0	0	0	0	0	0	0	0	0	0	0	0	0	0	0	0	0	0	0	0	0
NADH:Q(1) Oxidoreductase deficiency	0	0	0	0	0	0	0	0	0	0	0	0	0	0	0	0	0	0	0	0	0	0	0	0	0	0	0	0	0	0	0	0	0	0	0	0	0	0	0	0	0	0	0	0	0	0	0	0	0
Narcolepsy	0	0	0	0	0	0	0.00877193	0.0655738	0	0	0	0	0	0.0357143	0	0	0	0	0	0.0163934	0.0165289	0	0	0	0	0	0	0	0	0	0	0	0	0	0.0232558	0	0	0	0	0	0	0	0	0	0	0	0	0	0
Nasopharyngeal carcinoma	0	0	0	0	0	0	0.00840336	0	0	0	0	0	0	0	0	0.00961539	0.0188679	0.00943396	0	0.0078125	0.00787402	0	0.0714286	0.129032	0.0540541	0.0267857	0.025	0.0431034	0.0363636	0.0277778	0.0666667	0.0833333	0	0.03125	0	0.015873	0	0	0.0285714	0	0	0	0	0	0.0227273	0.0113636	0.0149254	0	0.0392157
Neck Neoplasms	0	0	0	0	0	0.0075188	0	0.0136986	0	0	0	0	0	0	0	0.0186916	0	0.0183486	0	0.0230769	0.0232558	0.0151515	0.0373134	0.0263158	0.00833333	0.0173913	0.0227273	0.00806452	0.0338983	0.025	0.0285714	0.075	0	0.0277778	0.0392157	0.0149254	0	0.0194175	0	0	0.0232558	0.031746	0	0	0	0.0108696	0	0	0
Necrosis	0	0	0	0	0	0.0316456	0.0479452	0.03	0	0	0.025	0	0.0140845	0.0634921	0.0686275	0.0534351	0.0740741	0.0606061	0.0422535	0.0188679	0.0189873	0.0212766	0.0306748	0	0	0.015444	0	0.00653595	0.011236	0.0144928	0.015625	0.0140845	0	0.0153846	0.0512821	0.0104167	0.0119048	0.046875	0	0	0	0.032967	0.0153846	0	0.0540541	0.0252101	0.01	0	0.0238095
Necrotizing Enterocolitis	0	0	0	0	0	0	0.0175439	0	0	0	0	0	0	0.0344828	0.0140845	0.0306122	0.0638298	0.040404	0	0	0	0	0.0234375	0.0333333	0	0.00892857	0	0	0	0.03125	0	0	0	0	0	0	0	0	0	0	0.0285714	0	0	0	0.025	0.0365854	0.015873	0	0.0652174
Neoplasm Invasiveness	0	0	0	0	0.00938967	0.0328467	0.0224719	0.0182648	0.00512821	0	0.00497512	0.005291	0	0.0108108	0.0269058	0.0445344	0.040201	0.04	0.0210526	0.0143885	0.0144404	0.00465116	0.0627306	0.0162162	0.0188679	0.0295699	0.0104167	0.0223881	0.0144928	0.0106383	0.010929	0.015873	0	0	0.0150754	0.0140187	0	0.0200803	0	0.0108696	0.0104712	0.00943396	0	0	0.0206186	0.034188	0.0137615	0.00543478	0.00980392
Neoplasm Metastasis	0	0	0	0	0	0.0325733	0.0132013	0.0239044	0.0176991	0	0.00425532	0.00448431	0.00444444	0.00913242	0.0273438	0.0318021	0.0299145	0.0613718	0.0178571	0.0394737	0.039604	0.00806452	0.0878378	0.0183486	0.0410959	0.0503778	0.0133333	0.0165016	0.0252101	0.0181818	0.0186047	0.0226244	0	0.00456621	0.00425532	0.0203252	0.00843882	0.0359712	0.0045045	0	0.00888889	0.00813008	0	0	0.0311111	0.0184502	0.00393701	0.00921659	0.0212766
Neoplasm of uncertain or unknown behavior of ovary	0	0	0	0	0.0135135	0	0	0.0121951	0	0	0	0	0	0	0	0.00854701	0	0.00840336	0	0.0070922	0.00714286	0.0133333	0.0571429	0.0434783	0.171171	0.0519481	0.173913	0.0387597	0.0447761	0.0204082	0.0465116	0.0612245	0	0	0	0.0547945	0	0	0.0425532	0	0.0192308	0	0	0	0	0	0	0	0.0153846
Neoplasm Recurrence, Local	0	0	0	0	0	0	0.0147059	0	0.0166667	0	0	0	0	0.0196078	0.0217391	0.025	0	0.0162602	0	0.0352113	0.028169	0.08	0.0408163	0.0192308	0.0227273	0.0205761	0.0350877	0.00724638	0	0.0377358	0.0204082	0.0178571	0	0	0.0151515	0.0123457	0	0.017094	0	0	0.0175439	0.0128205	0	0	0.016129	0.00943396	0	0.0204082	0
Neoplasms, Experimental	0	0	0	0	0	0.0242424	0.00632911	0.0283019	0.0123457	0	0.0114943	0	0.012987	0	0.00877193	0.0212766	0.0108696	0.028169	0	0.037037	0.0372671	0.02	0.0481928	0	0.0331126	0.0267176	0.0126582	0.0191083	0.0105263	0	0.0142857	0.04	0	0	0.0114943	0.00980392	0.0224719	0.00719425	0	0	0.0128205	0.010101	0	0	0.0120482	0	0	0.0142857	0.010989
Neoplastic Cell Transformation	0	0	0	0.00714286	0.0060241	0.0217391	0.0273973	0.0115607	0.0136986	0.00735294	0	0	0	0.0145985	0.0284091	0.0243902	0.0324675	0.0392157	0.020979	0.0218341	0.0219298	0	0.0714286	0.00719425	0.0325581	0.0244648	0.020979	0.0462963	0.0253165	0.0142857	0.00735294	0.0140845	0	0	0.0131579	0.0242424	0.0129032	0.00487805	0.00714286	0.00729927	0	0.0184049	0	0.00714286	0.0204082	0.00518135	0.00581395	0	0.025974
Neoplastic Processes	0	0	0	0	0	0	0	0	0	0	0	0	0	0	0	0	0	0	0	0.00854701	0.00862069	0	0	0	0.00952381	0.00921659	0	0.00917431	0	0	0	0	0	0	0	0	0	0	0	0	0	0	0	0	0	0	0	0	0
Nephritis, Interstitial	0	0	0	0	0.02	0	0.00925926	0.0172414	0	0	0.027027	0	0	0	0.015625	0.0107527	0.0238095	0.0322581	0	0	0	0	0	0	0	0.00458716	0	0	0	0	0	0	0	0	0	0	0	0.0344828	0	0	0	0	0	0	0	0	0	0.05	0
Nephroblastoma	0	0.0227273	0	0	0	0.0141844	0.00757576	0	0	0	0	0	0	0	0	0.00854701	0	0.00840336	0	0.0070922	0.00714286	0.027027	0.0206897	0.0434783	0.023622	0.00829875	0.0384615	0.0387597	0.0447761	0	0.0465116	0.0612245	0	0	0	0.0405405	0	0	0.0208333	0	0	0.0136986	0	0	0	0	0	0	0.0153846
Nephrosis	0	0	0	0	0	0	0.00884956	0.0322581	0	0	0	0	0	0.037037	0.0769231	0.0102041	0.0212766	0.0306122	0.0606061	0	0	0.0178571	0	0	0	0.00448431	0	0	0	0	0	0	0	0	0	0	0	0.0326087	0	0.0384615	0	0	0	0	0.0833333	0.0121951	0	0	0.0217391
Nephrotic Syndrome	0	0	0	0	0	0.015625	0.0169492	0.0294118	0	0	0	0	0	0	0.027027	0.0294118	0.0384615	0.038835	0.025	0	0	0.016129	0.0150376	0	0	0.0132159	0	0	0	0.0277778	0	0	0	0	0	0	0.0196078	0.020202	0	0	0	0	0	0	0.125	0.0113636	0.0149254	0	0.0192308
Nerve Degeneration	0	0	0	0.0106383	0	0.016129	0.0848485	0.015748	0.00990099	0	0.0188679	0	0	0	0.0305344	0.115646	0.018018	0.0573248	0.010101	0.0217391	0.0218579	0.0166667	0.0430108	0	0.0114943	0.0104895	0	0.00558659	0.0357143	0.0212766	0.0111111	0.0208333	0	0	0.0384615	0.0165289	0.00909091	0.025641	0	0	0.0102041	0.0526316	0.0222222	0	0.029703	0.0496454	0.00793651	0.0224719	0.0181818
Nerve Pain	0	0	0	0	0	0	0.00884956	0.0491803	0	0	0	0	0	0.037037	0.0144928	0.0102041	0.0212766	0.01	0	0	0	0	0.0078125	0	0.00909091	0	0	0	0	0	0	0	0	0	0	0	0	0.0106383	0	0	0	0	0	0	0.0263158	0.0246914	0.0163934	0	0.0217391
nervous system disorder	0	0	0	0.030303	0	0.0125	0.0780142	0.030303	0	0	0.0125	0	0	0.0153846	0.0384615	0.0378788	0.0117647	0.0296296	0.0138889	0.00625	0.00628931	0	0.0182927	0.0151515	0	0.011583	0	0.013245	0.0470588	0.0147059	0.015873	0.0142857	0	0.015625	0.0125	0	0	0.127119	0.0149254	0	0	0.021978	0	0	0.0266667	0.0168067	0	0.015873	0.0240964
Neurobehavioral Manifestations	0	0	0	0	0	0	0.0377358	0	0	0	0	0	0	0	0	0.0106383	0	0	0	0	0	0	0	0	0	0	0	0.00909091	0	0	0	0	0	0	0	0	0	0	0	0	0.0344828	0.0408163	0	0	0	0	0	0.1	0
Neuroblastoma	0	0	0	0	0	0.00657895	0.0141844	0.0108696	0	0	0	0	0	0	0	0.015873	0	0	0	0.0482759	0.0486111	0.0117647	0.0463576	0.0357143	0.0447761	0.0326531	0.0491803	0.0359712	0.0126582	0	0.0377358	0.0689655	0	0	0.0140845	0.0235294	0	0.0163934	0.0350877	0	0	0	0	0	0	0	0	0	0.0133333
Neurodevelopmental Disorders	0	0	0	0	0	0	0.0180723	0	0	0	0	0	0	0	0.00806452	0	0	0	0	0.0229885	0.0231214	0.00900901	0.0337079	0.0120482	0.0310559	0.00359712	0.011236	0.0240964	0.00952381	0	0.0125	0.0114943	0	0	0.0103093	0.00892857	0	0	0	0	0	0	0	0	0	0	0	0	0
Neuroendocrine Tumors	0	0	0	0	0	0.00840336	0.00917431	0	0	0	0	0	0	0	0	0	0	0	0	0	0	0	0	0	0.00943396	0.0138249	0.0333333	0.00909091	0	0	0	0.16	0	0	0	0	0	0.0111111	0	0	0	0	0	0	0	0	0	0	0
Neurofibromatosis 1	0	0	0	0	0	0	0	0	0	0	0	0	0	0	0	0	0	0	0	0.0149254	0.0150376	0	0.0070922	0	0.0508475	0.0215517	0.0666667	0.00787402	0.015873	0	0.0263158	0.0222222	0	0	0.0181818	0.0142857	0	0.00934579	0	0	0	0	0	0	0	0	0	0	0
Neurogenic Inflammation	0	0	0	0	0	0	0.0277778	0.0701754	0	0	0	0	0	0.0869565	0.0307692	0.0212766	0.0227273	0.0208333	0	0	0	0	0.016129	0.04	0	0	0	0	0	0.037037	0.0454545	0	0	0	0.0526316	0	0	0.010989	0	0	0	0.04	0	0	0.0588235	0.025641	0.0172414	0.0454545	0
Neutropenia	0	0	0	0	0	0.016129	0.00869565	0.047619	0	0	0.0465116	0	0	0.0344828	0.0285714	0.020202	0	0.03	0	0.0245902	0.0247934	0	0.0155039	0	0	0	0	0	0	0	0	0.0294118	0	0.115385	0.0227273	0	0.0212766	0.0543478	0	0	0.0285714	0.0178571	0	0	0	0	0	0	0.0208333
Nicotine Dependence	0	0	0	0	0	0.0165289	0.0560748	0.016129	0	0	0	0	0	0	0.0147059	0.0208333	0.0217391	0.010101	0	0	0	0	0.015873	0	0	0.0045045	0	0	0	0	0	0	0	0	0	0	0	0	0	0	0	0.0384615	0	0	0.027027	0.0512821	0.0338983	0	0.0454545
Night blindness, congenital stationary	0	0	0	0	0	0	0.00884956	0	0	0	0	0	0	0	0	0	0	0	0	0	0	0	0	0	0	0	0	0	0	0	0	0	0	0	0	0	0	0	0	0	0	0	0	0	0	0	0	0	0
Night blindness, congenital stationary, type 1	0	0	0	0	0	0	0.00909091	0	0	0	0	0	0	0	0	0	0	0	0	0	0	0	0	0	0	0	0	0	0	0	0	0	0	0	0	0	0	0	0	0	0	0	0	0	0	0	0	0	0
Non-alcoholic Fatty Liver Disease	0	0	0	0	0	0.0202703	0.00714286	0.0111111	0	0	0.0294118	0	0	0.0185185	0.0319149	0.0243902	0.0135135	0.0406504	0.0508475	0.0204082	0.0205479	0	0.0196078	0	0	0.004	0	0	0	0	0	0	0	0.0188679	0	0	0.0138889	0.0608696	0	0	0	0	0	0	0.0153846	0.0377358	0.0113636	0.0392157	0
Non-Small Cell Lung Carcinoma	0	0	0	0	0	0.0168067	0.0131004	0.0111111	0	0.00699301	0.00625	0.0136054	0	0.00689655	0	0.0140187	0.0246914	0.0379147	0.02	0.04329	0.038961	0.0233918	0.117647	0.0208333	0.0801887	0.103226	0.0337838	0.0309735	0.0180723	0.0275862	0.0212766	0.0633803	0	0.013986	0.0125786	0.0352941	0.0186335	0.0240385	0.0206897	0.00694444	0.00662252	0.0176471	0	0	0.0194805	0.0100503	0.011236	0.00699301	0.0185185
Nonorganic psychosis	0.0111111	0	0	0	0	0.005291	0.0227273	0.00775194	0	0	0.00925926	0.0104167	0	0	0.00740741	0.00609756	0.00884956	0.0121212	0.01	0	0	0	0.00515464	0	0.0114286	0.013986	0.01	0	0	0	0	0.0102041	0	0.0108696	0	0	0	0	0	0	0	0.00833333	0.0108696	0	0	0.00675676	0.015873	0.010989	0.00892857
Noonan Syndrome	0	0	0	0	0	0	0	0	0	0	0	0	0	0	0	0	0	0	0	0.0241935	0.0243902	0.0166667	0.0152672	0	0.0454545	0.0363636	0.0263158	0.017094	0.0185185	0	0	0.0277778	0	0	0	0	0	0	0	0	0	0	0	0	0	0	0	0	0
Nuclear cataract	0	0	0	0	0.0172414	0	0	0	0	0	0	0	0	0	0	0	0	0	0	0	0	0	0	0	0	0	0	0	0	0	0	0	0	0	0	0	0	0	0	0	0	0	0	0	0	0	0	0	0
Obesity	0	0	0	0.00526316	0.00462963	0.0178571	0.0496183	0.0227273	0.00507614	0	0.02	0.0052356	0	0.016129	0.0358744	0.0569106	0.0295567	0.0396825	0.0103093	0.00353357	0.0035461	0.00925926	0.0357143	0.005291	0.0111524	0.0294118	0.00512821	0.010989	0.00473934	0.015873	0.0108108	0.00518135	0	0.00534759	0.00990099	0	0	0.0322581	0	0	0.00515464	0.0140845	0.0107527	0	0.0416667	0.042735	0.0229358	0.0163043	0.0196078
Occupational Diseases	0	0	0	0	0	0.025641	0	0.0169492	0	0	0	0	0	0	0.03125	0.0215054	0.0232558	0.0543478	0.0333333	0	0	0	0.00806452	0	0	0.00456621	0	0	0	0	0	0	0	0	0	0	0	0.0224719	0	0	0	0	0	0	0	0	0	0.047619	0.0487805
Odontome	0	0	0	0	0.0408163	0	0	0	0	0	0	0.04	0	0	0.031746	0	0	0	0	0	0	0	0	0	0	0.00458716	0	0	0	0	0	0	0	0	0	0	0	0	0	0	0	0	0	0	0	0	0	0	0
Oligodontia	0	0	0	0	0	0	0	0	0	0	0	0.037037	0	0	0	0	0	0	0	0	0	0	0	0	0.00934579	0	0	0	0	0	0	0	0	0	0	0	0	0	0	0	0	0	0	0	0	0	0	0	0
Oligospermia	0	0.05	0	0	0	0	0	0	0	0	0	0	0	0	0	0.0107527	0	0	0	0	0	0	0.00813008	0	0	0	0	0	0	0	0	0	0	0	0	0	0	0	0	0	0	0	0	0	0	0.012987	0.0178571	0	0
Omenn Syndrome	0	0	0	0	0	0.00813008	0	0	0	0	0	0	0	0.037037	0	0	0	0	0	0	0	0	0	0	0	0	0	0	0	0	0	0	0	0	0	0	0	0	0	0	0	0	0	0	0	0	0	0	0
Optic Atrophy, Hereditary, Leber	0	0	0	0	0	0.00813008	0.00884956	0	0	0	0	0	0	0.037037	0.0144928	0.0102041	0	0	0	0	0	0	0.0078125	0	0	0	0	0	0	0	0	0	0	0	0.0238095	0	0	0	0	0	0	0.0185185	0	0	0	0	0	0	0
Oral Submucous Fibrosis	0	0	0	0	0.0178571	0.0245902	0.0176991	0.015625	0	0	0.0232558	0	0	0.0357143	0.0441176	0.0204082	0.0425532	0.030303	0.0285714	0.00813008	0.00819672	0.0175439	0.023622	0.0344828	0	0	0	0	0	0.0322581	0.0384615	0	0	0	0	0	0.0444444	0.0212766	0	0	0	0	0	0	0.0526316	0.0120482	0	0	0
Osteogenesis Imperfecta	0	0.00546448	0	0	0.00469484	0.0180505	0.00369004	0	0	0	0.0100503	0.0216216	0	0	0.00440529	0.0239044	0.00487805	0.00387597	0	0.0107914	0.0108303	0.0141509	0.0141343	0	0.0150943	0.0296496	0	0.0263158	0.00966184	0	0.00546448	0.010582	0	0	0	0	0	0.00396825	0	0	0.0052356	0	0	0	0	0.0083682	0.00456621	0	0
Osteogenesis imperfecta type III (disorder)	0	0	0	0	0	0.0169492	0	0	0	0	0	0	0	0	0	0	0	0	0	0	0	0	0	0	0	0	0	0.00909091	0	0	0	0	0	0	0	0	0	0	0	0	0	0	0	0	0	0	0	0	0
Osteogenesis imperfecta type IV (disorder)	0	0	0	0	0	0.017094	0	0	0	0	0	0	0	0	0	0	0	0	0	0.00854701	0.00862069	0	0	0	0	0	0	0.00917431	0	0	0	0.037037	0	0	0	0	0	0	0	0	0	0	0	0	0	0	0	0	0
Osteoporosis	0	0	0	0	0.010101	0.0306748	0.025974	0.00934579	0	0	0	0	0	0	0.027027	0.0214286	0.108434	0.013986	0.0128205	0.0121212	0.0121951	0.01	0.0297619	0	0	0.0151515	0	0	0	0.0135135	0	0	0	0	0.0116279	0	0	0.0220588	0	0	0	0.0102041	0	0	0.0375	0.00793651	0	0.0144928	0.0224719
Osteosarcoma	0	0.0185185	0	0	0	0.00657895	0	0.0108696	0.0153846	0	0.0140845	0.0169492	0	0	0	0.015873	0.0131579	0.04	0	0.0201342	0.0202703	0.0238095	0.0394737	0.0175439	0.0294118	0.012	0.0666667	0.0140845	0.0126582	0.0344828	0.0377358	0.0508475	0	0.0181818	0.0140845	0.0235294	0	0.00813008	0.0172414	0	0.016129	0.0120482	0	0	0	0.0275229	0	0	0.0133333
Ovarian Carcinoma	0	0	0	0	0.0133333	0	0	0.0120482	0	0	0	0	0	0	0	0.00847458	0	0.00833333	0	0.00704225	0.0070922	0.0131579	0.0567376	0.0425532	0.169643	0.0517241	0.170213	0.0465116	0.0441176	0.02	0.0454545	0.06	0	0	0	0.0540541	0	0	0.0416667	0	0.0188679	0	0	0	0	0	0	0	0.0151515
Ovarian Mucinous Adenocarcinoma	0	0	0	0	0	0	0	0	0	0	0	0	0	0	0	0	0	0	0.02	0	0	0	0.00694444	0	0.0409836	0.0212766	0	0	0	0	0	0	0	0	0	0	0	0	0	0	0	0	0	0	0	0	0	0	0
ovarian neoplasm	0	0.0075188	0	0.00729927	0.0123457	0.0131004	0.0136986	0.0117647	0	0	0.00666667	0	0	0	0.0171429	0.0097561	0.0263158	0.0245098	0	0.03125	0.0313901	0.0122699	0.0921659	0.0223881	0.117347	0.0675241	0.075188	0.0276498	0.0258065	0.0220588	0.0151515	0.0522388	0	0	0	0.0440252	0.0131579	0.00995025	0.0222222	0	0.0142857	0.00617284	0	0	0.0137931	0.010582	0	0	0.0197368
Ovarian Serous Adenocarcinoma	0	0	0	0	0	0.00763359	0.00826446	0	0	0	0	0.0263158	0	0	0	0	0	0	0	0.00769231	0.00775194	0	0	0	0.0438596	0.0265487	0	0	0.0172414	0	0	0	0	0	0	0	0	0	0	0	0	0	0	0	0	0	0	0	0
Pain Disorder	0	0	0	0	0	0	0.00813008	0.0277778	0	0	0	0	0.0238095	0	0	0.00925926	0	0.0183486	0	0.00757576	0.00763359	0	0	0	0.00833333	0.00862069	0	0	0	0	0	0	0	0.0277778	0	0	0.0181818	0.00961539	0	0	0	0	0	0	0	0	0	0.0285714	0
Pancreatic carcinoma	0	0	0	0	0	0	0.00877193	0	0	0	0	0	0	0	0	0.010101	0.0208333	0.00990099	0	0.00813008	0.00819672	0	0.0483871	0.111111	0.0873786	0.0273973	0.0909091	0.0265487	0.0612245	0.0666667	0.08	0.0967742	0	0	0	0.0350877	0	0	0	0	0	0	0	0	0.025641	0	0	0	0.0434783
Pancreatic Ductal Adenocarcinoma	0	0	0	0	0	0	0	0	0	0	0	0	0	0.0434783	0	0	0	0	0	0	0	0	0	0	0	0.00456621	0	0	0	0	0	0	0	0	0	0	0	0	0	0	0	0	0	0	0	0	0	0	0
Pancreatic Neoplasm	0	0.00961539	0	0	0	0.0304569	0.0320856	0.0214286	0	0	0	0	0	0.00943396	0.0347222	0.0229885	0.0241935	0.0404624	0.0178571	0.0412371	0.0414508	0.0225564	0.130435	0.0485437	0.0734463	0.0557491	0.0654206	0.0374332	0.04	0.047619	0.05	0.0980392	0	0.0291262	0	0.0458015	0.0245902	0.0116279	0.00925926	0	0	0.0075188	0.0192308	0	0.026087	0.0188679	0	0	0.0243902
Pancreatitis	0	0	0	0	0	0.00571429	0.0310559	0.0357143	0.0595238	0	0.0215054	0	0	0.0126582	0.0166667	0.0134228	0	0.02	0	0.0115607	0.0116279	0.00925926	0.0111732	0.0125	0	0.00729927	0	0	0	0.0121951	0.012987	0	0	0	0	0	0	0.0137931	0	0	0	0.00943396	0.0128205	0	0.045977	0.00746269	0	0.012987	0.0206186
Papillary thyroid carcinoma	0	0	0	0	0.008	0	0	0	0.00943396	0	0	0	0	0	0	0.00595238	0	0.00588235	0.00961539	0.0104712	0.0105263	0.00793651	0.0101523	0	0.0342857	0.0243902	0.00961539	0.00543478	0.00833333	0	0	0.00980392	0	0	0	0	0	0	0.010101	0.0104167	0	0	0	0	0	0	0	0	0
Papilloma	0	0	0	0	0	0.00833333	0.0183486	0	0	0	0	0	0	0.0416667	0.0307692	0.0105263	0.0227273	0.0315789	0.0322581	0	0	0	0.05	0.04	0.0285714	0.0184332	0.0322581	0.0181818	0	0.12	0.0454545	0.0344828	0	0	0	0.0185185	0	0.010989	0	0	0	0	0	0	0.0588235	0.0126582	0	0.0454545	0.0232558
Paranoia	0	0	0	0	0	0	0.00917431	0	0	0	0	0	0	0	0	0	0	0	0	0	0	0	0	0	0.00943396	0	0	0	0	0	0	0	0	0	0	0	0	0	0	0	0	0.02	0	0	0	0.0128205	0	0	0
Paranoid Schizophrenia	0	0	0	0	0	0	0	0.0153846	0	0	0.0227273	0	0	0	0	0.01	0	0.00980392	0	0	0	0.0172414	0	0	0	0.00444444	0	0	0	0	0	0	0	0	0	0	0.0666667	0	0	0	0	0	0	0	0	0.0240964	0.0322581	0	0
Parkinson Disease	0	0	0	0.00813008	0	0.00925926	0.04	0.0326797	0	0	0.00735294	0	0	0	0.025	0.0782123	0.0289855	0.0597826	0.0078125	0.00930233	0.00934579	0	0.0136364	0	0.00490196	0.00315457	0	0	0	0.00806452	0	0.0241935	0	0.00833333	0.0148148	0	0	0.0327869	0	0.00833333	0	0.0347222	0.034188	0.00813008	0.0390625	0.0411765	0.012987	0.025641	0.0143885
PARKINSON DISEASE, LATE-ONSET	0	0	0	0	0	0	0	0	0	0	0	0	0	0	0	0.0106383	0	0	0	0	0	0	0	0	0	0	0	0	0	0	0	0	0	0	0.0263158	0	0	0	0	0	0	0.02	0	0	0	0.0128205	0.0175439	0	0.0238095
Pathological accumulation of air in tissues	0	0	0	0	0.0192308	0.00833333	0.0183486	0	0	0	0	0	0	0.0416667	0.0151515	0.0105263	0	0.0425532	0.0322581	0.00840336	0.00847458	0.0188679	0.0243902	0.04	0.00934579	0.00454546	0	0.00900901	0.0212766	0	0.0454545	0.0344828	0	0	0.025641	0	0	0.0222222	0	0	0.0333333	0.0196078	0	0	0	0.0126582	0	0	0.0232558
PEELING SKIN SYNDROME	0	0	0	0	0	0	0	0	0	0	0	0	0	0	0	0	0	0	0	0	0	0	0.008	0	0	0.00454546	0	0	0	0	0	0	0	0	0	0	0	0	0	0	0	0	0	0	0	0	0	0	0
Periodic Fever Syndrome	0	0	0	0	0.0142857	0	0.0078125	0.025974	0	0	0	0	0	0	0.0365854	0.0178571	0.016129	0.0265487	0.0204082	0.00729927	0.00735294	0	0.00699301	0	0	0.00420168	0	0	0	0	0	0	0	0	0.0545455	0	0	0.0377358	0	0	0	0.0294118	0	0	0	0.0103093	0	0	0
Peripheral Neuropathy	0	0	0	0	0	0.0189873	0.0342466	0.01	0	0	0	0	0	0	0.0190476	0.030303	0.0493827	0.0222222	0.0140845	0.0126582	0.0127389	0.0107527	0.0310559	0.0153846	0.00680272	0.0116279	0.0140845	0.00662252	0.0114943	0.0149254	0.016129	0.0447761	0	0.0322581	0	0	0.0121951	0.0393701	0	0	0.0142857	0.010989	0	0	0.027027	0.0169492	0.0206186	0.016129	0.0120482
Peritoneal Neoplasms	0	0.05	0	0.0416667	0	0	0.00925926	0	0	0	0	0	0	0	0	0	0.0238095	0	0	0.00854701	0.00862069	0.0196078	0.00813008	0	0.00952381	0.00458716	0	0	0.0222222	0	0.05	0.037037	0	0	0	0.0192308	0	0	0	0	0	0	0	0	0	0	0	0	0
Peroxisomal Disorders	0	0	0	0	0	0	0	0	0	0	0	0	0	0	0	0	0	0	0	0.00699301	0.00704225	0.012987	0	0	0	0	0	0	0.0140845	0	0	0	0.378378	0	0	0	0	0	0	0	0	0	0	0	0	0	0	0	0
Peroxisome biogenesis disorders	0	0	0	0	0	0	0	0	0	0	0	0	0	0	0	0	0	0	0	0	0	0	0	0	0	0	0	0	0	0	0	0	0.733333	0	0	0	0	0	0	0	0	0	0	0	0	0	0	0	0
Pheochromocytoma	0.0384615	0	0	0	0	0	0	0.0153846	0	0	0	0	0	0	0	0.01	0	0	0	0.00806452	0.00813008	0	0	0	0.00892857	0	0	0	0.0392157	0	0	0	0	0	0.0465116	0	0	0	0.0322581	0.0740741	0	0.0178571	0.115385	0	0	0.0240964	0.015873	0	0
Pheochromocytoma, Extra-Adrenal	0.04	0	0	0	0	0	0	0.015625	0	0	0	0	0	0	0	0.010101	0	0	0	0.00813008	0.00819672	0	0	0	0.00900901	0	0	0	0.04	0	0	0	0	0	0.047619	0	0	0	0.0333333	0.0769231	0	0.0181818	0.12	0	0	0.0243902	0.016129	0	0
Pigmented Basal Cell Carcinoma	0	0	0	0	0	0.00735294	0.00793651	0	0	0	0	0	0	0	0.0121951	0	0.0166667	0.0178571	0	0	0	0.0294118	0.0215827	0.05	0.0333333	0.025974	0	0.0406504	0.015873	0	0.0540541	0.0952381	0	0	0	0.0757576	0	0	0	0	0	0	0	0.0238095	0.0196078	0	0	0	0.0169492
Pilocytic Astrocytoma	0	0	0	0	0	0	0	0.0133333	0	0	0	0.0238095	0	0	0	0.00909091	0.0169492	0	0.0217391	0.0384615	0.0387597	0	0.0444444	0	0.025	0.026087	0.0444444	0.00793651	0.0327869	0	0	0.0227273	0	0	0.0185185	0.0144928	0	0	0	0	0	0	0	0	0	0	0	0.027027	0
Pleural Diseases	0	0	0	0	0	0.0258621	0.00925926	0	0	0	0.0555556	0	0	0	0.0483871	0	0.0238095	0.0212766	0.0344828	0	0	0.0196078	0.0163934	0	0	0	0	0	0	0	0	0	0	0	0	0	0.0512821	0	0	0	0	0	0	0	0.030303	0	0	0	0
Poisoning	0	0	0	0	0	0.00806452	0.0176991	0.031746	0	0	0	0	0	0	0.0142857	0.0416667	0	0.0408163	0	0.0163934	0.0165289	0	0.00775194	0.0344828	0.00900901	0.0135135	0	0.00869565	0	0	0.0384615	0.0625	0	0.037037	0.0232558	0	0	0.0666667	0	0	0	0.0181818	0	0	0	0	0	0	0.0212766
Polycystic Ovary Syndrome	0.0131579	0	0	0	0.00543478	0.0160643	0.00829875	0.00520833	0	0	0.00584795	0	0	0	0	0.0178571	0	0.00877193	0	0.008	0.00803213	0	0.015748	0	0.0041841	0.0202312	0	0.0252101	0.00558659	0	0.00649351	0.00621118	0	0	0.00584795	0	0.00574713	0	0	0.00645161	0	0.010989	0	0	0.00598802	0.00473934	0.00526316	0.0197368	0
Polydactyly	0	0	0	0	0	0	0	0	0	0	0.0135135	0.0454545	0	0	0.00568182	0	0	0	0	0.00436681	0.00438597	0.0123457	0.00854701	0.00740741	0.0139535	0.0122324	0.0070922	0.00909091	0	0	0	0	0	0	0	0	0	0	0	0	0	0	0	0	0	0	0	0	0
Prader-Willi Syndrome	0	0	0	0	0	0	0	0	0	0	0	0	0	0	0	0	0	0	0	0	0	0	0	0	0	0	0	0	0	0	0	0	0	0	0	0	0	0	0	0	0	0	0	0	0	0	0	0	0
Pre-Eclampsia	0	0	0	0.0333333	0	0	0.00877193	0.015625	0	0	0	0	0	0.0357143	0.0289855	0.0309278	0	0.0408163	0.0588235	0.00813008	0.00819672	0	0.015625	0	0	0.00896861	0	0	0	0	0	0	0	0	0.0232558	0	0	0.0212766	0	0	0	0	0	0	0.0810811	0	0	0	0
Precursor B-cell lymphoblastic leukemia	0	0	0	0	0	0	0	0	0	0.0322581	0	0	0	0	0	0	0	0.00943396	0	0.0238095	0.024	0.016129	0.0305344	0.09375	0.00862069	0	0	0.00833333	0.0178571	0	0.0666667	0.0540541	0	0.03125	0	0.015873	0.0196078	0.01	0.0588235	0	0	0	0	0	0	0	0	0	0.0192308
Precursor B-Cell Lymphoblastic Leukemia-Lymphoma	0	0	0	0	0	0	0	0	0	0.0454545	0	0	0	0	0	0	0	0	0	0.0169492	0.017094	0	0.016129	0	0	0	0	0.00900901	0	0	0	0	0	0.0434783	0	0.0185185	0.0487805	0	0.0384615	0	0	0.0196078	0	0	0	0	0	0	0
Precursor Cell Lymphoblastic Leukemia Lymphoma	0	0	0	0	0	0.0121212	0	0	0	0.0147059	0.0361446	0	0	0	0.0272727	0.0070922	0	0.0212766	0.012987	0.0440252	0.0443038	0.0309278	0.0299401	0.0285714	0.0131579	0.0113636	0	0.0326797	0.0444444	0	0.0454545	0.0555556	0	0	0	0.01	0.0113636	0.0615385	0.0138889	0	0	0	0	0	0	0	0	0.0147059	0.0227273
Precursor T-Cell Lymphoblastic Leukemia-Lymphoma	0	0	0.0142857	0	0	0	0	0	0	0	0	0	0	0	0	0.0225564	0	0.00729927	0	0.025641	0.0258065	0.0217391	0.0310559	0.0153846	0.0206897	0.00384615	0.0140845	0.0340136	0.0232558	0	0.016129	0.0144928	0	0	0.0126582	0.0215054	0.0121951	0.00763359	0.0307692	0	0	0.010989	0	0	0	0	0	0	0
Premature Birth	0	0	0	0	0	0.00847458	0.0380952	0.0350877	0	0	0	0	0	0.0952381	0.0655738	0.0217391	0.102564	0.0322581	0.0714286	0	0	0	0.0247934	0.0434783	0	0.00458716	0	0	0	0.0833333	0.05	0	0	0	0	0	0.025	0.011236	0	0	0	0	0	0	0.133333	0	0	0	0.0243902
Prenatal Exposure Delayed Effects	0	0	0	0	0	0	0.0185185	0	0.03125	0	0	0	0	0	0	0.0106383	0.0232558	0.0104167	0	0	0	0	0.0162602	0	0.00943396	0.00917431	0.0333333	0.00909091	0	0	0	0	0	0	0.0263158	0	0	0.0224719	0	0	0	0.02	0.0952381	0	0	0.0128205	0	0	0.0238095
Prenatal Injuries	0	0	0	0.04	0	0	0.0185185	0	0.03125	0	0.0540541	0	0	0	0	0.0106383	0	0	0	0	0	0	0.00806452	0	0	0.00456621	0	0	0	0	0	0	0	0	0.0263158	0	0	0.0111111	0	0	0	0.02	0.0454545	0	0	0	0	0	0
Primary biliary cirrhosis	0	0	0	0	0	0.0208333	0.00735294	0	0	0.0208333	0	0	0	0	0	0	0	0.0163934	0	0	0	0	0.00662252	0	0.0075188	0	0	0	0.0136986	0	0	0	0	0	0	0	0	0.026087	0	0	0	0	0	0	0	0	0	0	0
Primary microcephaly	0	0	0	0	0	0.0046083	0.00483092	0	0	0	0	0	0	0	0.00613497	0.0104712	0	0.00515464	0	0.00462963	0.00465116	0	0.0045045	0	0.00985222	0.00632911	0.0238095	0.0295567	0.013986	0	0.00840336	0.016	0	0	0	0.027027	0	0.00531915	0	0	0.00787402	0	0	0	0	0.00568182	0	0	0
Prostate cancer, familial	0	0	0	0	0	0	0	0	0	0	0	0	0	0	0	0	0	0	0	0	0	0	0.0075188	0	0.0265487	0.00438597	0.212121	0.025641	0	0	0	0	0	0	0	0.016129	0	0	0	0	0	0	0	0	0	0	0	0	0
Prostatic Intraepithelial Neoplasias	0	0	0	0	0	0	0	0	0	0	0	0	0	0	0	0.0106383	0.0232558	0.0104167	0	0	0	0	0.0330579	0	0.0190476	0	0.0689655	0.0183486	0	0	0	0	0	0.0454545	0	0.0384615	0	0	0	0	0	0	0	0	0	0	0	0.047619	0
Proteinuria	0	0	0	0	0	0.0206897	0.037594	0.0352941	0	0	0.0151515	0	0	0.04	0.0561798	0.025	0	0.0504202	0.0350877	0.00684931	0.00689655	0.0125	0.0337838	0.0192308	0	0.00404858	0	0	0	0.0185185	0.0204082	0	0	0	0.0307692	0	0.0144928	0.0720721	0	0	0.0357143	0.0128205	0	0	0.105263	0.0190476	0	0.0204082	0.0142857
Psoriasis	0	0	0	0.0140845	0	0.0246914	0.04	0.0192308	0	0	0.0119048	0	0	0.0447761	0.037037	0.0444444	0.0465116	0.0514706	0.0266667	0.0185185	0.0186335	0	0.06875	0.0142857	0.013245	0.00757576	0	0.00641026	0.0108696	0.0138889	0.0149254	0.0135135	0	0.0298507	0.0240964	0.010101	0.0232558	0.0300752	0	0	0.027027	0.0430108	0	0	0.0657895	0.00806452	0	0	0.0348837
Psychoses, Drug	0	0	0	0	0	0	0.0344828	0.0294118	0	0	0.0208333	0	0	0	0.0133333	0.0294118	0.0384615	0.00943396	0	0	0	0.016129	0.0305344	0	0.0173913	0.00877193	0.025	0	0	0.0571429	0	0	0	0.03125	0.0208333	0	0	0.01	0	0	0	0.0517241	0	0	0.0465116	0.0470588	0.030303	0	0.0392157
Psychoses, Substance-Induced	0	0	0	0	0	0	0.0357143	0.03125	0	0	0.0227273	0	0	0	0.0140845	0.0306122	0.0416667	0.00980392	0	0	0	0.0172414	0.0314961	0	0.018018	0.00892857	0.0277778	0	0	0.0645161	0	0	0	0.0357143	0.0227273	0	0	0.0104167	0	0	0	0.0555556	0	0	0.0512821	0.0493827	0.0322581	0	0.0425532
Psychosis, Brief Reactive	0	0	0	0	0	0	0.0272727	0.0327869	0	0	0	0	0	0	0	0.0103093	0	0.010101	0	0	0	0	0.00787402	0	0.00917431	0	0	0	0	0	0	0	0	0	0	0	0	0	0	0	0	0.0188679	0	0	0	0.025	0.0166667	0	0.0454545
Psychotic Disorders	0.00793651	0	0	0	0	0.00444444	0.0334928	0.0184049	0	0	0.00694444	0.00757576	0	0	0.00584795	0.0100503	0.00671141	0.0201005	0.00735294	0	0	0	0.0131579	0	0.0142857	0.0124224	0.00735294	0	0	0	0	0.0150376	0	0.0078125	0	0	0	0.0154639	0	0	0	0.0129032	0.015748	0	0	0.0393258	0.0379747	0.015873	0.0275862
Pulmonary arterial hypertension	0	0	0	0	0	0	0	0.0153846	0	0	0	0	0	0	0.0140845	0	0	0	0	0	0	0	0	0.0333333	0.00892857	0	0	0.00862069	0	0	0	0	0	0	0	0	0	0	0	0	0	0	0	0	0	0	0	0	0
Pulmonary Embolism	0	0	0	0	0	0	0.00909091	0	0	0	0.025641	0	0	0.0416667	0.0634921	0.0212766	0	0.0208333	0.0322581	0	0	0.0188679	0.008	0	0	0	0	0	0	0	0	0	0	0	0	0	0	0.0337079	0	0	0	0	0	0	0	0	0	0	0.0232558
Pulmonary Fibrosis	0	0	0	0	0.00847458	0.0446927	0.0350877	0.0495868	0.0204082	0	0.0192308	0	0	0.045977	0.0555556	0.0253165	0.0277778	0.0649351	0.0537634	0.021978	0.0220994	0.00840336	0.0434783	0	0	0.0034965	0	0	0.027027	0.0107527	0	0	0	0.011236	0.0392157	0	0.00925926	0.0604027	0	0	0	0.00854701	0	0	0.030303	0.020979	0	0	0.00917431
Pulmonary Hypertension	0	0	0	0.0192308	0.0128205	0	0.0148148	0.0357143	0	0	0.0153846	0	0	0	0.0333333	0.0338983	0.0289855	0.0247934	0.0175439	0.00689655	0.00694444	0	0.0340136	0	0	0.00406504	0	0	0.0136986	0.0188679	0	0	0	0	0	0.0125	0	0.00854701	0	0.0204082	0	0.012987	0	0	0.0508475	0.00952381	0.0119048	0	0.0447761
Pyemia	0	0	0	0	0.015625	0.0230769	0.0165289	0.057971	0	0	0.0196078	0	0	0.0277778	0.0394737	0.0285714	0.0555556	0.0679612	0.0232558	0.00763359	0.00769231	0.0153846	0.0222222	0.027027	0	0	0	0	0	0	0	0	0	0.0588235	0	0	0.0576923	0.029703	0	0	0.0238095	0.015873	0	0	0.0212766	0.010989	0	0	0.0181818
Rachischisis	0	0	0	0	0	0	0	0	0	0	0.111111	0.037037	0	0	0.0151515	0.0105263	0.0227273	0.0103093	0	0	0	0	0	0	0	0.00454546	0	0	0	0	0	0	0	0	0	0.0185185	0	0.010989	0	0	0	0	0	0	0	0	0	0	0.047619
Radial club hand	0	0	0.184615	0	0	0	0	0	0	0	0	0.0136986	0	0	0.00892857	0	0	0	0	0	0	0	0.00584795	0	0.0198676	0.0113636	0.0540541	0.025974	0	0	0	0	0	0	0	0.01	0	0	0	0	0	0	0	0	0	0	0	0	0
Radiation Injuries, Experimental	0	0	0	0	0	0.00840336	0.0280374	0.0169492	0	0	0.0263158	0	0	0.0434783	0.047619	0.0326087	0.047619	0.0210526	0	0	0	0.0192308	0.0330579	0	0	0.00456621	0	0	0	0.0384615	0	0	0	0	0.0263158	0	0.0243902	0.0111111	0	0	0	0.02	0	0	0.0606061	0	0	0	0.0487805
Renal dysplasia and retinal aplasia (disorder)	0	0	0	0	0	0	0	0	0	0	0	0	0	0	0	0	0	0	0	0	0	0	0	0	0	0	0	0	0	0	0	0	0	0	0	0	0	0	0	0	0	0	0	0	0	0	0	0	0
Renal tubular acidosis	0	0	0	0	0	0	0	0	0	0	0	0	0	0	0	0	0	0	0	0	0	0	0.0078125	0	0	0.00900901	0	0	0	0	0	0	0	0	0	0	0	0	0	0	0	0	0	0	0	0	0	0	0
Reperfusion Injury	0	0	0	0	0	0.0154639	0.0685714	0.0300752	0	0	0.0175439	0	0	0.0520833	0.075188	0.0617284	0.0614035	0.0875	0.0485437	0.0208333	0.0209424	0	0.0978261	0.02	0.010989	0.0102041	0.00934579	0.00534759	0.0247934	0.0196078	0.0102041	0.00952381	0	0	0.0265487	0.00769231	0.017094	0.037037	0.00980392	0	0.00943396	0.024	0	0	0.046729	0.012987	0	0	0.0434783
Respiratory Depression	0	0	0	0	0	0	0.0373832	0.0338983	0	0	0	0	0	0	0.0151515	0.0212766	0	0	0	0.00840336	0.00847458	0	0	0	0	0	0	0	0	0	0	0.0344828	0	0	0.0810811	0	0	0	0	0	0	0.0196078	0	0	0	0.025641	0.0350877	0	0.0232558
Respiratory Distress Syndrome, Adult	0	0	0	0	0	0.00609756	0.0197368	0.0194175	0	0	0.0120482	0	0	0	0.0183486	0.00719425	0.0229885	0.0215827	0.0133333	0	0	0.0103093	0.0179641	0	0.00662252	0.0192308	0	0.00645161	0.010989	0.0285714	0.0151515	0	0	0	0	0.0206186	0	0.0225564	0	0	0	0	0	0	0.0126582	0	0	0	0.0114943
Respiratory Hypersensitivity	0	0	0	0	0	0.00787402	0.00854701	0.030303	0	0	0	0	0	0	0.0277778	0.019802	0.0612245	0.0294118	0	0	0	0	0.00757576	0.03125	0	0	0	0	0	0	0	0	0	0	0	0	0.0204082	0	0	0	0.027027	0	0	0	0.075	0.0116279	0	0	0
Retinal Degeneration	0	0	0	0.030303	0	0	0.00854701	0	0	0	0.0217391	0	0	0	0.0136986	0.00980392	0	0.0194175	0	0.00793651	0.008	0	0.00757576	0	0	0	0	0	0.0185185	0	0	0	0	0	0.0217391	0	0	0.0206186	0	0.0333333	0.0555556	0.0172414	0.0333333	0	0.0238095	0	0	0	0
Retinal Diseases	0	0	0	0	0.0153846	0	0.0163934	0.0277778	0.0217391	0	0	0	0	0.027027	0.038961	0.0283019	0.0545455	0.0673077	0.0227273	0	0	0	0.0145985	0	0	0	0	0	0	0	0	0	0	0.0277778	0.0392157	0	0.0181818	0.00961539	0	0	0.0232558	0.015625	0	0	0.0208333	0.0108696	0	0	0.0178571
Retinitis Pigmentosa	0	0	0	0	0.00735294	0	0	0	0	0	0	0	0	0	0.00666667	0	0	0	0	0	0	0	0	0	0	0	0	0	0	0	0	0	0	0	0	0	0	0	0	0	0.0267857	0	0	0	0	0	0	0	0
Rhabdomyolysis	0	0	0	0	0	0	0.013245	0	0	0	0.0123457	0	0	0	0	0.00729927	0	0.0144928	0	0	0	0	0	0	0.00671141	0.00766283	0	0	0	0	0	0	0	0	0	0	0	0.0075188	0	0	0	0.0107527	0	0	0.012987	0	0	0	0
Rhabdomyosarcoma	0	0	0	0	0	0.00813008	0.00884956	0.015873	0	0	0	0	0	0	0	0.0206186	0	0.01	0	0	0	0	0.0078125	0	0.0183486	0.022831	0	0.0176991	0.02	0	0	0.03125	0	0	0.0238095	0.0175439	0	0	0	0	0.030303	0.0377358	0.0384615	0	0	0	0	0	0
Rheumatoid Arthritis	0	0	0	0.00531915	0	0.0253623	0.0263158	0.0182648	0	0	0.0150754	0	0	0.0274725	0.0409091	0.032	0.0298507	0.0483871	0.0157068	0.0143885	0.0144404	0.00465116	0.0285714	0.00534759	0.011236	0.0132275	0	0.00735294	0.00961539	0.0106383	0.00543478	0.0052356	0	0.0108696	0.0150754	0.00462963	0.0353535	0.0627615	0	0	0.00520833	0.0239234	0.00540541	0	0.0259067	0.0125523	0	0	0.03
Romano-Ward Syndrome	0	0	0	0	0	0	0	0	0.0571429	0	0	0	0	0	0.0144928	0.0102041	0	0	0	0	0	0	0.0078125	0	0	0	0	0	0.02	0	0	0	0	0	0	0	0	0	0	0	0	0	0	0	0	0	0	0	0
Russell-Silver syndrome	0	0	0	0	0	0.0347826	0	0	0	0	0	0	0	0	0	0.032967	0	0.0212766	0	0	0	0	0.00813008	0	0	0	0	0.00917431	0.0222222	0	0	0.0769231	0	0	0	0	0	0.0227273	0	0	0	0.0204082	0	0	0	0.012987	0	0	0
Saldino-Noonan Syndrome	0	0	0	0	0	0	0	0	0	0	0	0.0357143	0	0	0	0	0	0	0	0	0	0	0	0	0	0.00452489	0	0	0	0	0	0	0	0	0	0	0	0	0	0	0	0	0	0	0	0	0	0	0
Salivary Gland Neoplasms	0	0	0	0	0	0.00645161	0	0.0105263	0	0	0	0	0	0	0	0	0	0.00757576	0	0.00649351	0.00653595	0	0.0254777	0	0.00704225	0.00787402	0.0151515	0.427184	0.0121951	0	0.0175439	0.031746	0	0	0	0.011236	0	0	0	0	0	0	0	0	0	0	0	0	0
Sarcoma	0	0	0	0	0	0	0	0.0277778	0	0	0.06	0	0	0	0.0126582	0.00925926	0.0357143	0.0277778	0	0.0152672	0.0153846	0.0151515	0.0220588	0.0540541	0.034188	0.012987	0	0.0330579	0.0338983	0	0.0588235	0.0487805	0	0.0277778	0.0192308	0.030303	0.0181818	0.00961539	0.025641	0	0.0232558	0	0	0	0.0208333	0	0	0	0.0178571
Sarcoma, Epithelioid	0	0	0	0	0	0	0	0.0333333	0	0	0.0789474	0	0	0	0.0149254	0.0104167	0.0454545	0.03125	0	0.0168067	0.0169492	0.0185185	0.0241935	0.08	0.0186916	0.00909091	0	0.0272727	0.0425532	0	0.0434783	0.0333333	0	0.0416667	0.025	0.0181818	0.0232558	0.0108696	0.037037	0	0	0	0	0	0.0277778	0	0	0	0.0227273
Schizoaffective Disorder	0	0	0	0	0	0.0070922	0.0393701	0.025	0	0	0	0	0	0	0	0.0353982	0	0.017094	0	0	0	0	0.0137931	0	0.015748	0.00414938	0	0	0	0	0	0	0	0	0.0166667	0	0	0.00892857	0	0	0	0.028169	0	0	0	0.0520833	0.0526316	0	0.031746
Seasonal Affective Disorder	0	0	0	0	0	0	0.00877193	0	0	0	0	0	0	0	0	0.010101	0	0	0	0	0	0	0	0	0	0	0	0	0	0	0	0	0	0	0	0	0	0	0	0	0	0.037037	0	0	0	0.05	0.05	0	0.0434783
Secondary Trigeminal Neuralgia	0	0	0	0	0	0.00833333	0.0183486	0.0338983	0	0	0	0	0	0.0416667	0.0307692	0.0212766	0.0227273	0.0103093	0	0	0	0	0.016129	0	0.00934579	0	0	0	0	0	0	0	0	0	0.025641	0	0	0	0	0	0	0.0196078	0	0	0.0285714	0	0	0	0
Sensorineural Hearing Loss (disorder)	0	0	0	0	0	0	0	0	0	0	0	0	0	0	0	0	0	0.0104167	0	0	0	0	0	0	0	0	0	0	0	0	0	0	0	0	0	0	0	0	0	0	0	0	0	0	0	0	0	0	0
Severe Congenital Microcephaly	0	0	0	0.0232558	0	0	0.0322581	0	0	0	0	0	0	0	0	0	0	0	0	0	0	0	0	0	0	0	0	0	0	0	0	0	0	0	0	0	0	0	0	0	0.0212766	0	0	0	0	0	0	0	0
Sezary Syndrome	0	0	0	0	0.0149254	0	0	0	0	0	0	0	0	0	0	0	0	0.00892857	0	0.0150376	0.0151515	0.0298507	0.0367647	0.0789474	0.025	0.00854701	0.0444444	0.0409836	0.016129	0	0.0857143	0.097561	0	0	0	0	0.0943396	0	0.05	0	0	0	0	0	0	0	0	0	0.0172414
Sicca Syndrome	0	0	0	0	0	0	0	0	0	0	0	0	0	0	0	0	0	0	0	0.00833333	0.00840336	0	0	0	0	0	0	0	0	0	0	0	0	0	0	0	0	0	0	0	0	0	0	0	0	0	0	0	0
Situs ambiguus	0	0	0	0	0	0	0	0	0	0	0	0	0	0	0	0	0	0	0	0	0	0	0	0	0	0	0	0	0	0	0	0	0	0	0	0	0	0	0	0	0	0	0	0	0	0	0	0	0
Situs Inversus	0	0	0	0	0	0	0	0	0	0	0	0	0	0	0	0	0	0	0	0	0	0	0	0	0	0	0	0	0	0	0	0	0	0	0	0	0	0	0	0	0	0	0	0	0	0	0	0	0
Skin Abnormalities	0	0	0	0	0.02	0	0.00925926	0	0	0	0	0.04	0	0	0	0.0107527	0.0238095	0	0	0	0	0	0.0163934	0	0	0.0138889	0	0	0	0.04	0	0	0	0	0	0	0	0	0	0	0	0	0	0	0.030303	0	0	0	0.0243902
Small cell carcinoma of lung	0	0	0	0	0	0.00617284	0	0.03	0	0	0	0.0144928	0	0	0	0	0.0116279	0.0218978	0.0136986	0.0318471	0.0254777	0.0212766	0.0306748	0.0149254	0.056338	0.0354331	0.0422535	0.0266667	0.011236	0.0294118	0.031746	0.0434783	0	0.0153846	0	0.0104167	0.0119048	0.0075188	0.0147059	0	0	0.0107527	0	0	0	0.00826446	0	0	0.0117647
Spastic Paraplegia, Hereditary	0	0	0	0	0.00763359	0	0	0	0	0	0	0	0.0186916	0	0	0.00574713	0.00813008	0	0	0	0	0	0.00985222	0.00961539	0	0.00671141	0	0	0	0	0	0	0	0	0.00847458	0	0	0	0	0	0	0.00769231	0	0	0	0	0	0	0
Spermatogenic Failure, Nonobstructive, Y-Linked	0	0	0	0	0	0	0	0	0	0	0	0	0	0	0	0	0	0	0	0	0	0	0	0	0	0	0	0	0	0	0	0	0	0	0	0	0	0	0	0	0	0	0	0	0	0	0	0	0
Spina Bifida	0	0	0	0	0	0	0	0	0	0	0.125	0.03125	0	0	0.0140845	0.01	0.0204082	0.00980392	0	0	0	0	0	0	0	0.00444444	0	0	0	0	0	0	0	0	0	0.0169492	0	0.0104167	0	0	0	0	0	0	0	0	0	0	0.0425532
Spinocerebellar Ataxia Type 4	0	0.0222222	0	0.0204082	0	0	0	0	0	0	0	0	0.0192308	0	0	0	0	0	0	0.00704225	0.0070922	0	0	0	0	0.00411523	0	0	0	0	0	0	0	0	0	0	0	0	0	0	0	0	0	0	0	0	0	0	0
Splenomegaly	0	0	0	0	0	0.0162602	0.00877193	0.015625	0	0	0.0232558	0	0	0	0	0.0416667	0	0.00990099	0	0.0247934	0.025	0.0357143	0.023622	0	0.0275229	0.0227273	0	0.00869565	0.04	0.0322581	0	0	0	0	0.0731707	0.0172414	0	0.0105263	0	0	0.0294118	0.0566038	0	0	0	0.0120482	0	0	0
Squamous cell carcinoma	0	0.0075188	0	0	0	0.0131004	0.0230415	0.0177515	0	0.0075188	0.0134228	0.00724638	0.00714286	0.00740741	0.0171429	0.0197044	0.04	0.0346535	0.0214286	0.0547945	0.0550459	0.0185185	0.117925	0.0300752	0.0478469	0.0957096	0.0362319	0.0469484	0.0192308	0.0296296	0.0229008	0.0217391	0	0.00746269	0.00666667	0.0184049	0.033557	0.0201005	0.00729927	0	0.0070922	0.0124224	0	0.00729927	0.027972	0.00526316	0	0.0075188	0.0197368
Squamous cell carcinoma of esophagus	0	0.01	0	0	0	0.00505051	0.016129	0	0	0	0	0	0	0.019802	0.00694444	0.0116279	0.0165289	0.0232558	0.00917431	0.00507614	0.00510204	0	0.0680628	0.029703	0.0276243	0.0381944	0.00917431	0.0497238	0.0243902	0.0291262	0.0520833	0.0485437	0	0	0	0.00757576	0	0.0365854	0	0	0	0	0	0	0.0178571	0.0193548	0.0148148	0.01	0.0338983
Squamous cell carcinoma of lung	0	0	0	0	0	0	0	0	0	0	0	0.0434783	0	0	0	0.00869565	0	0.00854701	0	0.0144928	0.0145985	0	0.020979	0	0.0666667	0.0570175	0.0196078	0.0153846	0.0149254	0.0212766	0	0.0416667	0	0	0	0	0.016129	0	0	0	0	0	0	0	0	0.0204082	0	0	0.015873
Squamous cell carcinoma of the head and neck	0	0.0192308	0	0	0	0	0.0291971	0.0111111	0	0	0	0	0	0.0185185	0.0104167	0.008	0.0135135	0.024	0.0163934	0.0204082	0.0205479	0.0120482	0.0684932	0.0769231	0.0697674	0.0203252	0.0508475	0.0289855	0.0263158	0.0740741	0.06	0.0714286	0	0	0	0.0119048	0.0138889	0.0517241	0	0	0	0.0123457	0	0	0.03125	0.00917431	0	0	0.0277778
Stevens-Johnson Syndrome	0	0	0	0	0	0.0145985	0.0078125	0.0394737	0	0.025	0.0175439	0	0	0.0238095	0.0240964	0	0	0.0265487	0	0.00729927	0.00735294	0.0285714	0.00699301	0.0232558	0.016129	0.0127119	0	0.00775194	0.0153846	0	0.0512821	0.0434783	0	0.05	0	0.0138889	0.0338983	0.0377358	0	0	0	0.0144928	0	0	0	0	0	0	0
Stomach Carcinoma	0	0	0	0	0	0	0	0	0	0	0	0.0277778	0	0	0.0133333	0	0	0	0.025	0.015748	0.015873	0	0.0465116	0.0294118	0.103774	0.040724	0.0789474	0.0254237	0.0363636	0.0571429	0	0.0263158	0	0	0	0.0322581	0	0	0	0	0	0	0	0	0	0	0	0	0
Stomach Neoplasms	0	0.00331126	0.0130293	0	0.00301205	0.0255754	0.0182292	0.0118694	0	0	0.00628931	0.00983607	0.00323625	0.00993378	0.0358209	0.032967	0.028481	0.0356164	0.00645161	0.0335917	0.0336788	0.0121212	0.143662	0.02	0.0486486	0.0503145	0.0196078	0.0208333	0.0154799	0.0232558	0.01	0.0163934	0	0.00330033	0.0126582	0.0182371	0.0125392	0.0191781	0.00655738	0	0.00322581	0.00911854	0	0	0.0193548	0.011236	0.00295858	0	0.0188679
Substance abuse problem	0	0	0	0	0	0.00442478	0.028436	0.0121212	0	0	0	0	0	0	0	0.0150754	0	0.0149254	0	0.00444444	0.00446429	0	0	0	0.00469484	0.00925926	0	0	0	0	0	0	0	0	0	0	0	0.0153846	0.00757576	0	0	0.0193548	0.015625	0.0152672	0	0.0276243	0.0248447	0	0.0135135
Substance Use Disorders	0	0	0	0	0	0.00446429	0.0287081	0.0122699	0	0	0	0	0	0	0	0.0152284	0	0.00497512	0	0.00448431	0.0045045	0	0	0	0.00473934	0.00931677	0	0	0	0	0	0	0	0	0	0	0	0.0103093	0.00769231	0	0	0.0196078	0.015873	0.0155039	0	0.0337079	0.0316456	0	0.0136986
Systemic Scleroderma	0	0	0	0	0	0.00826446	0	0	0	0	0	0	0	0	0	0	0	0.0102041	0	0	0	0	0.00793651	0	0	0	0	0	0	0	0	0	0	0	0	0	0	0	0	0	0	0	0	0	0	0.0125	0	0	0
T-Cell Lymphoma	0	0	0	0	0	0	0	0.0163934	0	0	0	0	0	0	0	0.0104167	0	0.0206186	0.03125	0.00833333	0.00840336	0.0377358	0.0325203	0.08	0.0283019	0.00909091	0.03125	0.0366972	0.0208333	0.0357143	0.0434783	0.0333333	0	0	0	0.0181818	0.0232558	0	0.037037	0	0	0.0192308	0	0	0	0	0	0	0.0227273
Tachyarrhythmia	0	0	0	0	0	0.00793651	0.0446429	0.0806452	0	0	0.0222222	0	0	0.0333333	0.028169	0.0408163	0.02	0.029703	0.027027	0.008	0.00806452	0	0.00763359	0	0	0.00442478	0	0	0	0	0.0740741	0	0	0	0.0222222	0	0	0.0103093	0	0	0	0.0357143	0	0	0.05	0.0361446	0.031746	0.0357143	0.0204082
Testicular Germ Cell Tumor	0	0	0	0	0	0	0	0	0	0	0	0	0	0	0	0	0	0	0	0.00840336	0	0.0188679	0.008	0	0.0188679	0.00913242	0.0322581	0	0	0	0	0	0	0	0	0	0	0	0	0	0	0	0	0	0	0.0126582	0	0	0
Tetralogy of Fallot	0.04	0.08	0	0	0	0	0	0	0	0	0	0	0	0	0.0142857	0	0	0	0	0	0	0	0	0	0	0	0	0.00869565	0	0	0	0	0	0	0	0	0	0	0	0	0	0	0	0	0	0.0120482	0.016129	0	0
Thrombocythemia, Essential	0	0	0	0	0	0.0168067	0.00909091	0.0166667	0	0	0	0	0	0	0.0307692	0	0	0.0315789	0.0322581	0.00840336	0.00847458	0.0188679	0.016129	0.04	0.00934579	0	0	0.00900901	0.0212766	0	0.0454545	0.0344828	0	0.0434783	0	0.0185185	0.0238095	0	0	0	0	0	0	0	0	0	0	0	0.0232558
Thrombocytopenia	0.030303	0	0.0238095	0	0	0.00757576	0	0.057971	0	0	0.04	0	0	0	0.0533333	0.00934579	0.0178571	0.0377358	0	0.0232558	0.0234375	0	0.00729927	0	0	0.00431035	0	0	0	0	0	0.0243902	0	0.0588235	0	0	0.0185185	0.0505051	0	0	0.0238095	0	0	0	0	0	0	0	0.0181818
Thromboembolism	0	0	0	0	0	0.00833333	0	0	0	0	0	0	0	0	0.0806452	0.0212766	0	0.0103093	0	0.00840336	0.00847458	0	0.008	0	0	0	0	0.00900901	0	0.037037	0	0	0	0	0	0	0	0	0	0	0	0	0	0	0	0.0126582	0	0	0
Thrombosis	0	0	0	0	0	0	0.0140845	0.032967	0	0	0	0	0	0.0545455	0.0869565	0.032	0.04	0.0564516	0	0.013245	0.0133333	0.0357143	0.0192308	0.0172414	0	0	0	0.013986	0	0.0338983	0.0181818	0	0	0	0.0138889	0	0	0.0330579	0	0	0	0	0	0	0.0454545	0.018018	0.010989	0	0
Thyroid carcinoma	0	0	0	0	0	0.02	0.028777	0.0333333	0	0	0.0285714	0	0	0.0363636	0.0421053	0.024	0.0266667	0.0483871	0.015873	0.027027	0.0272109	0.0361446	0.0821918	0.0545455	0.0606061	0.0201613	0.0322581	0.0434783	0.038961	0.0169492	0.0576923	0.0508475	0	0.0181818	0.0140845	0.0116279	0.0135135	0.0163934	0.0172414	0.0181818	0	0.0120482	0	0	0.0461538	0	0	0	0.027027
Thyroid Diseases	0	0	0	0	0	0	0	0	0	0	0.025641	0	0	0	0.0151515	0	0	0	0	0.00840336	0.00847458	0	0.008	0	0	0	0	0	0	0	0	0	0	0	0	0	0	0	0.0384615	0	0	0	0	0	0	0	0	0	0
Thyroid Gland Follicular Adenoma	0	0	0	0	0	0.0214286	0.0230769	0.0375	0	0	0.0333333	0	0	0.0444444	0.0470588	0.026087	0.0307692	0.0526316	0.0188679	0.0142857	0.0143885	0.0133333	0.0647482	0.0434783	0.04	0.0125	0.0188679	0.0229008	0.0447761	0.0204082	0.0714286	0.0612245	0	0.0222222	0.0163934	0.0131579	0.015625	0.0178571	0.0208333	0.0222222	0	0.0136986	0	0	0.0545455	0	0	0	0.03125
Thyroid Neoplasm	0	0	0	0	0	0.0211268	0.0227273	0.0365854	0	0	0.0322581	0	0	0.0425532	0.045977	0.025641	0.0298507	0.0517241	0.0181818	0.0212766	0.0214286	0.04	0.0638298	0.0416667	0.047619	0.0165975	0.0181818	0.0225564	0.0434783	0.0196078	0.0681818	0.0588235	0	0.0212766	0.015873	0.0128205	0.0151515	0.0175439	0.02	0.0212766	0	0.0133333	0	0	0.0526316	0	0	0	0.030303
TOBACCO ADDICTION, SUSCEPTIBILITY TO (finding)	0	0	0	0	0	0	0.0373832	0	0	0	0	0	0	0	0	0.0105263	0	0	0	0	0	0	0.008	0	0	0	0	0	0	0	0	0	0	0	0	0	0	0	0	0	0	0.0196078	0	0	0	0.0526316	0.0350877	0	0.0232558
Tubular Aggregate Myopathy	0	0	0	0	0	0	0	0	0	0	0	0	0	0	0	0.010101	0	0	0	0	0	0	0.00775194	0	0	0	0	0	0	0	0	0	0	0	0	0	0	0	0	0	0	0	0	0	0	0	0	0	0
Ubiquinone dehydrogenase deficiency	0	0	0	0	0	0	0	0	0	0	0	0	0	0	0	0	0	0	0	0	0	0	0	0	0	0	0	0	0	0	0	0	0	0	0	0	0	0	0	0	0	0	0	0	0	0	0	0	0
Ulcerative Colitis	0	0	0	0	0	0.0243902	0.0128205	0.00934579	0	0.0144928	0.0116279	0	0	0.0140845	0.027027	0.028777	0.0222222	0.0283688	0.0128205	0.0182927	0.0184049	0	0.0297619	0	0	0	0	0.00632911	0	0	0	0	0	0	0.0116279	0.00990099	0.0227273	0	0	0	0	0.0206186	0	0	0.0121951	0	0	0	0.0340909
Unipolar Depression	0.00711744	0.00353357	0	0	0.00319489	0.0268817	0.0751445	0.0697674	0.00340136	0	0.020339	0.00696864	0	0.0141844	0.0282132	0.0347826	0.013245	0.0558824	0.00687285	0.0187166	0.0187668	0.00638978	0.0375335	0.0105634	0.0137363	0.0190275	0.00342466	0.00539084	0.00324675	0.00696864	0.0070922	0.0174825	0	0.00706714	0.020339	0.00636943	0.0201342	0.0382353	0	0.00352113	0	0.0364238	0.0178571	0	0.0206186	0.0524691	0.0289389	0	0.026936
Uremia	0	0	0	0	0	0.0243902	0	0	0	0	0	0.03125	0	0	0.0285714	0.01	0	0.040404	0.0571429	0.0162602	0.0163934	0	0.0314961	0	0	0.00892857	0	0	0	0	0	0.0294118	0	0	0	0	0	0.0104167	0	0	0	0	0	0	0	0	0	0	0
Ureteral obstruction	0	0	0	0	0	0.00847458	0.0186916	0.0535714	0	0	0	0	0	0.0952381	0.0483871	0.0107527	0	0.0549451	0.0714286	0	0	0	0.0247934	0	0	0	0	0	0	0	0	0	0	0	0	0	0	0	0	0	0	0	0	0	0.030303	0	0	0	0
Urticaria	0	0	0	0	0	0.0162602	0.00877193	0.031746	0	0	0	0	0	0.0357143	0.0757576	0.0309278	0.0208333	0.0408163	0.0588235	0	0	0	0.023622	0	0	0.00446429	0	0	0.0196078	0	0	0	0	0	0.0232558	0	0	0.0105263	0	0	0	0.037037	0	0	0.025641	0	0	0.0384615	0.0434783
Uterine Cancer	0	0	0	0	0	0.00847458	0	0.0172414	0	0	0	0	0	0	0	0	0	0	0	0.0172414	0.0173913	0	0.00813008	0	0.00952381	0.00921659	0	0	0.0222222	0	0	0.037037	0	0.047619	0	0	0	0.011236	0	0	0	0	0	0	0	0	0	0	0
Uterine Cervical Neoplasm	0	0	0	0	0	0.00724638	0	0	0	0	0.0175439	0	0	0	0.0119048	0.0178571	0	0.0357143	0	0.037594	0.0378788	0.0140845	0.0909091	0.0232558	0.05	0.0391304	0.0416667	0.031746	0.047619	0.0222222	0.0512821	0.0909091	0	0	0.0175439	0.0428571	0.0338983	0.00917431	0.0227273	0	0.0208333	0.0447761	0	0	0	0.0103093	0.0131579	0	0.0333333
Van Buchem disease	0	0	0	0	0	0	0	0	0	0	0	0	0	0	0	0.0204082	0	0.00990099	0	0.00813008	0.00819672	0	0.023622	0	0	0.00896861	0	0	0.0196078	0	0	0	0	0	0.047619	0	0	0	0	0	0.0294118	0.037037	0	0	0	0	0	0	0
Vascular Diseases	0	0	0	0	0	0.00806452	0.00877193	0.031746	0	0	0.0232558	0	0	0	0.0441176	0.0309278	0.0425532	0.030303	0.0285714	0.00813008	0.00819672	0	0.015625	0	0	0.00896861	0	0	0	0.0322581	0	0	0	0	0	0	0	0.0212766	0	0	0	0	0	0	0.0526316	0.0120482	0.016129	0	0.0666667
Ventricular Dysfunction, Left	0	0	0	0	0	0.0155039	0.0431034	0.0289855	0	0	0.0204082	0	0	0.0294118	0.0266667	0.0192308	0.0784314	0.0384615	0.0243902	0.023622	0.0238095	0.015873	0.00740741	0.0285714	0.00854701	0.00873362	0.0243902	0.00826446	0	0.027027	0	0	0	0.030303	0	0	0	0.02	0	0	0.025	0.0163934	0	0	0.0952381	0.011236	0	0	0.0188679
Vitiligo	0	0	0	0	0	0	0	0	0	0	0	0	0	0	0.0149254	0	0	0.0102041	0	0.0254237	0.025641	0.0185185	0	0.0384615	0	0	0	0	0	0.0357143	0	0	0	0	0	0	0	0	0	0	0	0	0	0	0	0	0	0	0
Walker-Warburg congenital muscular dystrophy	0	0	0	0	0	0	0	0	0	0	0	0	0	0	0	0	0	0	0	0	0	0	0	0	0	0	0	0	0	0	0	0	0	0	0	0	0	0	0	0	0	0	0	0	0	0	0	0	0
Weight decreased	0	0	0	0	0	0.00763359	0.0608696	0.0588235	0	0	0.02	0	0.025	0.0285714	0.012987	0.0490196	0	0.0480769	0	0	0	0	0	0	0	0	0	0	0	0	0	0	0	0.0294118	0.02	0	0.0588235	0.019802	0	0	0	0.05	0	0	0.0217391	0.0340909	0.0144928	0.030303	0
Weight Gain	0	0	0.00854701	0	0.00719425	0.00970874	0.0366492	0.034965	0	0	0.00793651	0	0	0.00900901	0.0198676	0.0457143	0.03125	0.0164835	0	0.0147059	0.0147783	0	0.0289855	0.00892857	0.00515464	0.00983607	0	0.00505051	0	0	0	0.00862069	0	0	0.016	0	0	0.00561798	0	0	0	0.0220588	0.00909091	0	0.025	0.0182927	0	0.00917431	0.00769231
Well Differentiated Oligodendroglioma	0	0	0	0	0	0	0.00925926	0	0	0	0	0	0	0	0	0	0	0	0	0.0172414	0.0173913	0.04	0.00813008	0	0.00952381	0.00458716	0	0	0	0	0	0	0	0	0	0.0192308	0	0	0	0.047619	0	0	0.047619	0	0	0	0	0	0
West Syndrome	0	0	0	0	0	0	0.0442478	0.0461538	0	0	0	0	0.0277778	0	0	0.00980392	0	0	0	0.00793651	0.008	0	0	0	0	0.00440529	0	0	0	0	0	0	0.030303	0	0	0	0	0	0	0	0	0	0	0	0	0.0235294	0	0	0
Williams Syndrome	0	0	0	0	0	0	0	0	0	0	0	0	0	0	0	0	0	0	0	0.00854701	0.00862069	0	0	0	0	0	0	0	0	0	0	0	0	0	0	0	0	0	0	0	0	0	0	0	0	0	0	0	0
X-linked Adrenal Hypoplasia	0	0.0689655	0	0	0	0	0.017094	0.0147059	0	0	0	0	0	0	0	0	0	0	0	0	0	0	0.0075188	0	0	0	0	0	0	0	0	0	0	0	0	0	0	0	0	0	0	0	0	0	0	0.0232558	0.0151515	0	0
Young onset Parkinson disease	0	0	0	0	0	0	0	0	0	0	0	0	0	0	0	0	0	0	0	0	0	0	0	0	0	0	0	0	0	0	0	0	0	0	0	0	0	0	0	0	0	0	0	0	0	0.012987	0.0178571	0	0
Zellweger Spectrum	0	0	0	0	0	0	0	0	0	0	0	0	0	0	0	0	0	0	0	0	0	0	0	0	0	0	0	0	0	0	0	0	0.75	0	0	0	0	0	0	0	0	0	0	0	0	0	0	0	0
Zellweger Syndrome	0	0	0	0	0	0	0	0	0	0	0	0	0	0	0	0	0	0	0	0	0	0	0	0	0	0	0	0	0	0	0	0	0.875	0	0	0	0	0	0	0	0	0	0	0	0	0	0	0	0
[truncated: 715 more columns]

## Sheet: DiseasePerCluster
Cluster 1	Cluster 2	Cluster 3
22q11 Deletion Syndrome	Absence Seizures	Acute Myeloid Leukemia (AML-M2)
46,XY partial gonadal dysgenesis	Ache	Acute Myeloid Leukemia, M1
Aase Smith syndrome 2	Active Hyperemia	Adenocarcinoma
Abnormal coordination	Acute Cerebrovascular Accidents	Adenocarcinoma Of Esophagus
Abnormality of the cornea	Acute Confusional Senile Dementia	Adenocarcinoma of large intestine
Abortion, Tubal	Acute Coronary Syndrome	Adenocarcinoma of lung (disorder)
Acoustic Trauma	Acute kidney injury	Adenocarcinoma of prostate
Acquired Hypogammaglobulinemia	Acute Lung Injury	Adenoid Cystic Carcinoma
Acrania	Adult Learning Disorders	Adenoma
Acrocephaly	Adverse reaction to drug	Adenomatous Polyposis Coli
Action Myoclonus-Renal Failure Syndrome	Age-Related Memory Disorders	Adrenal Cancer
Acute Promyelocytic Leukemia	Albuminuria	Adrenocortical carcinoma
Adrenoleukodystrophy, Neonatal	Alcohol abuse	Adult Medulloblastoma
Adult Hodgkin Lymphoma	Alcoholic Intoxication	Anaplastic astrocytoma
Adult T-Cell Lymphoma/Leukemia	Alcoholic Intoxication, Chronic	Anaplastic carcinoma
African Burkitt's lymphoma	Allergic Reaction	Animal Mammary Neoplasms
Aganglionosis, Colonic	Allodynia	Astrocytoma
Age related macular degeneration	Alloxan Diabetes	B-Cell Lymphomas
Akinetic-Rigid Variant of Huntington Disease	Amnesia	Basal cell carcinoma
Albinism, Ocular	Amyotrophic Lateral Sclerosis	Benign Neoplasm
Alcohol Use Disorder	Amyotrophic Lateral Sclerosis With Dementia	Benign neoplasm of bladder
Alcohol withdrawal syndrome	Amyotrophic Lateral Sclerosis, Guam Form	Benign neoplasm of brain, unspecified
Alobar Holoprosencephaly	Anasarca	Benign neoplasm of stomach
Alopecia	Anemia	Benign tumor of pancreas
Alopecia Areata	Anorexia	Bladder Neoplasm
alpha-Dystroglycanopathies	Anoxemia	Brain Neoplasms
Amelogenesis Imperfecta	Anxiety Disorders	Breast adenocarcinoma
Amino Acid Metabolism, Inborn Errors	Aortic Aneurysm, Abdominal	Breast Cancer, Familial
Amphetamine Abuse	Arsenic Encephalopathy	Breast Cancer, Familial Male
AMYOTROPHIC LATERAL SCLEROSIS 1	Arterial Diseases, Common Carotid	Breast Carcinoma
Anemia, Hemolytic	Arthritis, Adjuvant-Induced	Burkitt Lymphoma
Angioblastic Meningioma	Arthritis, Psoriatic	Cancer of Head
Anhedonia	Asbestosis	Cancer of Neck
Ankylosing spondylitis	Asthma	Carcinogenesis
Anterior Choroidal Artery Infarction	Asthma, Occupational	Carcinoma in situ of endometrium
Antibody Deficiency Syndrome	Asymmetric Diabetic Proximal Motor Neuropathy	Carcinoma of bladder
Aortic Aneurysm, Thoracic	Atherogenesis	Carcinoma of lung
Aortic Valve Insufficiency	Autistic Disorder	Carcinoma, Pancreatic Ductal
Argentaffinoma	Autoimmune Diseases	Carcinoma, Transitional Cell
Arrhythmogenic Right Ventricular Dysplasia	Berylliosis	Cerebral Astrocytoma
Arthrogryposis	Bradycardia	cervical cancer
Asthma, Aspirin-Induced	Brain Injuries	Childhood Acute Lymphoblastic Leukemia
Astrocytosis	Brain Ischemia	Cholangiocarcinoma
Asymmetric crying face association	Bright Disease	Chromophobe Renal Cell Carcinoma
Ataxia, Spinocerebellar	Brittle diabetes	Chronic Lymphocytic Leukemia
Ataxias, Hereditary	Bronchial Hyperreactivity	Colon Carcinoma
Atrial Fibrillation	Cachexia	Colonic Neoplasms
ATRIAL FIBRILLATION, FAMILIAL, 1 (disorder)	Calcinosis	Colorectal Carcinoma
Atrophic	Cardiac Arrhythmia	Colorectal Neoplasms
Attention Deficit Disorder	Cardiac Hypertrophy	Condition, Preneoplastic
Atypical Hemolytic Uremic Syndrome	Cardiomyopathies	Congenital anemia
Atypical Inclusion-Body Disease	Cardiovascular Diseases	Conventional (Clear Cell) Renal Cell Carcinoma
Auditory Processing Disorder, Central	Catalepsy	Cutaneous Melanoma
Aura	Centriacinar Emphysema	Disease Exacerbation
Autism Spectrum Disorders	Cerebral Hemorrhage	Endometrial Carcinoma
Autosomal Dominant Juvenile Parkinson Disease	Chemical and Drug Induced Liver Injury	Endometrial Neoplasms
Autosomal Dominant Myotubular Myopathy	Cholestasis, Extrahepatic	Epithelial ovarian cancer
Autosomal Recessive Centronuclear Myopathy	Chronic active hepatitis	Esophageal Neoplasms
Autosomal Recessive Primary Microcephaly	Chronic Airflow Obstruction	Experimental Hepatoma
Autosome Abnormalities	Chronic Lung Injury	Extrahepatic Cholangiocarcinoma
B-CELL MALIGNANCY, LOW-GRADE	Cirrhosis	Female Pseudo-Turner Syndrome
Bagassosis	Cocaine Abuse	Fibrillary Astrocytoma
Bardet-Biedl Syndrome	Cocaine Dependence	gallbladder neoplasm
Barrett Epithelium	Cocaine-Related Disorders	Gastrointestinal Neoplasms
Basal Ganglia Diseases	Cognition Disorders	Giant Cell Glioblastoma
Behavior Disorders	Colitis	Glioblastoma
Behcet Syndrome	Compensatory Hyperinsulinemia	Glioblastoma Multiforme
Benign neoplasm of adrenal gland	Complex Partial Status Epilepticus	Glioma
beta Thalassemia	Congestive heart failure	gliosarcoma
Bilateral Deafness	Coronary Arteriosclerosis	Granulomatous Slack Skin
Bilateral Wilms Tumor	Crohn Disease	Head and Neck Carcinoma
Biliary cirrhosis	Degenerative Diseases, Central Nervous System	Head and Neck Neoplasms
Bipolar I disorder	Delirium	Hemangiosarcoma
Birth Weight	Depression, Bipolar	Hematologic Neoplasms
Body Weight	Depression, Neurotic	Hematopoetic Myelodysplasia
Bone Diseases, Developmental	Depressive disorder	Hereditary Breast and Ovarian Cancer Syndrome
Brachycephaly	Depressive Syndrome	Hereditary Diffuse Gastric Cancer
Brain Diseases	Dermatitis, Allergic Contact	Hereditary non-polyposis colorectal cancer syndrome
Brain Stem Ischemia, Transient	Dermatitis, Atopic	Hereditary Nonpolyposis Colorectal Cancer
Bronchioloalveolar Adenocarcinoma	Dermatologic disorders	Hereditary Nonpolyposis Colorectal Neoplasms
Brugada Syndrome (disorder)	Dermatomyositis, Childhood Type	Invasive Ductal Breast Carcinoma
Cakut	Diabetes Mellitus	Kidney Neoplasm
Cancer, Embryonal	Diabetes Mellitus, Non-Insulin-Dependent	leukemia
Cannabis Abuse	Diabetic Angiopathies	Leukemia, Myelocytic, Acute
Cannabis Dependence	Diabetic Cardiomyopathies	Liver carcinoma
Carcinoma, Neuroendocrine	Diabetic Nephropathy	Liver neoplasms
Cardiomyopathy, Dilated	Diabetic Retinopathy	Lung Neoplasms
Cardiomyopathy, Familial Idiopathic	Diaphragmatic Hernia	Lymphoma
Cardiomyopathy, Hypertrophic, Familial	Drug Allergy	Lymphoma, T-Cell, Cutaneous
Cataract	Drug Withdrawal Symptoms	Malignant Glioma
Celiac Disease	Drug-induced depressive state	Malignant Head and Neck Neoplasm
Cerebellar Hypoplasia	Embolic Infarction, Middle Cerebral Artery	Malignant mesothelioma
Cerebrovascular Disorders	Endogenous depression	Malignant neoplasm of brain
Ceroid lipofuscinosis, neuronal 1, infantile	Experimental Lung Inflammation	Malignant neoplasm of esophagus
Charcot-Marie-Tooth Disease	Familial Alzheimer Disease (FAD)	Malignant neoplasm of kidney
Child Development Deviations	Familial MÃ©niÃ¨re disease	Malignant neoplasm of liver
Childhood Ataxia with Central Nervous System Hypomyelinization	Fasting Hypoglycemia	Malignant neoplasm of lung
Chloracne	Fatty Liver	Malignant neoplasm of mouth
Choanal Atresia	Fever	Malignant neoplasm of ovary
Cholera Infantum	Fibrosis, Liver	Malignant neoplasm of pancreas
Cholestasis	Focal glomerulosclerosis	Malignant neoplasm of skin
Cholestasis in newborn	Gastric ulcer	Malignant neoplasm of stomach
Chromosome Breakage	Hamman-Rich syndrome	Malignant neoplasm of urinary bladder
Chronic schizophrenia	Heart Diseases	Malignant Neoplasms
Ciliopathies	Heat Stroke	Malignant tumor of colon
Cleft Palate	Hepatic Form of Wilson Disease	Mammary Ductal Carcinoma
Cleft upper lip	Hepatitis	Mammary Neoplasms
cocaine use	Hepatitis, Autoimmune	Mammary Neoplasms, Experimental
Common Variable Immunodeficiency	Hyperactive behavior	Mammary Neoplasms, Human
Conduction disorder of the heart	Hypercalcemia	Medulloblastoma
Cone-rod synaptic disorder, congenital nonprogressive	Hyperglycemia	melanoma
Congenital Abnormality	Hyperhomocysteinemia	Mesothelioma
Congenital aneurysm of ascending aorta	Hyperinsulinism	Multiple Myeloma
Congenital diaphragmatic hernia	Hyperplasia	MYELODYSPLASTIC SYNDROME
Congenital Disorders of Glycosylation	Hypertensive disease	Nasopharyngeal carcinoma
Congenital Fiber Type Disproportion	Hypertrophy	Neck Neoplasms
Congenital Heart Defects	Hypotension	Neoplasm Metastasis
Congenital hernia of foramen of Bochdalek	Hypothermia, Accidental	Neoplasm of uncertain or unknown behavior of ovary
Congenital Hypothyroidism	Inflammation	Neoplasm Recurrence, Local
Congenital Intestinal Aganglionosis	Inflammatory Bowel Diseases	Neoplasms, Experimental
Congenital muscular dystrophy (disorder)	Injury wounds	Neoplastic Cell Transformation
Congenital Myasthenic Syndromes, Postsynaptic	Insulin Resistance	Neuroblastoma
Congenital Myasthenic Syndromes, Presynaptic	Involutional Depression	Neurofibromatosis 1
Congenital myopathy (disorder)	Ischemia	Non-Small Cell Lung Carcinoma
Congenital neurologic anomalies	Kidney Diseases	Noonan Syndrome
Congenital Nonbullous Ichthyosiform Erythroderma	Kidney Failure	Osteosarcoma
Congenital ocular coloboma (disorder)	Kidney Failure, Chronic	Ovarian Carcinoma
Congenital total cataract	Leishmaniasis, Visceral	ovarian neoplasm
CONOTRUNCAL ANOMALY FACE SYNDROME	Lewy Body Disease	Pancreatic carcinoma
Contact Dermatitis	Libman-Sacks Disease	Pancreatic Neoplasm
Copper-Overload Cirrhosis	Liver Cirrhosis, Alcoholic	Papilloma
Coronary heart disease	Liver diseases	Pigmented Basal Cell Carcinoma
Corpus Luteum Cyst	Liver Failure, Acute	Pilocytic Astrocytoma
Cortical Dysplasia	Lung diseases	Precursor Cell Lymphoblastic Leukemia Lymphoma
Craniofacial Abnormalities	Lupus Erythematosus, Systemic	Prostate cancer, familial
Craniorachischisis	Major Depressive Disorder	Sarcoma
Craniosynostosis	Malaria	Sarcoma, Epithelioid
Creutzfeldt-Jakob disease	Male infertility	Sezary Syndrome
Cryptogenic Tonic-Clonic Epilepsy	Manganese Poisoning	Small cell carcinoma of lung
Currarino triad	Manic	Squamous cell carcinoma
Cystic Kidney Diseases	Manic Disorder	Squamous cell carcinoma of esophagus
Cytochrome-c Oxidase Deficiency	Marfan Syndrome	Squamous cell carcinoma of the head and neck
DEAFNESS, AUTOSOMAL DOMINANT 1 (disorder)	Marijuana Abuse	Stomach Carcinoma
DEAFNESS, AUTOSOMAL RECESSIVE (disorder)	Mental Depression	Stomach Neoplasms
Deep Vein Thrombosis	Metabolic Syndrome X	T-Cell Lymphoma
Degenerative polyarthritis	Migraine Disorders	Thyroid carcinoma
Depressed mood	Mood Disorders	Thyroid Gland Follicular Adenoma
Depressive Symptoms	Multiple Sclerosis	Thyroid Neoplasm
Dermatitis	Muscular Atrophy	Uterine Cervical Neoplasm
DIABETES MELLITUS, TYPE 2, PROTECTION AGAINST	Myocardial Infarction
Diarrhea	Myocardial Ischemia
Diffuse Large B-Cell Lymphoma	Myocardial Reperfusion Injury
Diffuse Mixed-Cell Lymphoma	Myopathy
DiGeorge Syndrome	Necrosis
Disorders of Sex Development	Neoplasm Invasiveness
Distal Muscular Dystrophies	Nephrosis
Down Syndrome	Nephrotic Syndrome
Drug abuse	Nerve Degeneration
Drug Eruptions	Nerve Pain
Drug-Induced Stevens Johnson Syndrome	nervous system disorder
Dysautonomia, Familial	Neurogenic Inflammation
Dyschondroplasias	Nicotine Dependence
Dyskeratosis Congenita	Non-alcoholic Fatty Liver Disease
Dyskinesia, Drug-Induced	Obesity
Dyslipidemias	Oral Submucous Fibrosis
Dystonia	Osteoporosis
Early infantile epileptic encephalopathy with suppression bursts	Pancreatitis
Ehlers-Danlos Syndrome	Parkinson Disease
Encephalopathy, Subacute Necrotizing, Infantile	Peripheral Neuropathy
Encephalopathy, Toxic	Pleural Diseases
Endometrioma	Pre-Eclampsia
Ependymoma	Premature Birth
Epidermolysis Bullosa	Proteinuria
Epilepsy, Benign Psychomotor, Childhood	Psoriasis
Epilepsy, Myoclonic, Infantile	Pulmonary Fibrosis
Epileptic encephalopathy	Pulmonary Hypertension
Erectile dysfunction	Pyemia
Erythrokeratoderma	Radiation Injuries, Experimental
Esophageal atresia with or without tracheoesophageal fistula	Reperfusion Injury
Essential Hypertension	Respiratory Hypersensitivity
Etat Marbre	Retinal Diseases
Eye Abnormalities	Rheumatoid Arthritis
Familial aplasia of the vermis	Secondary Trigeminal Neuralgia
Familial Atypical Mole Melanoma Syndrome	Tachyarrhythmia
Familial dilated cardiomyopathy	Thrombosis
Familial erythrocytosis	Ulcerative Colitis
Familial Nonmedullary Thyroid Cancer	Unipolar Depression
Familial primary pulmonary hypertension	Ureteral obstruction
Fanconi Anemia	Urticaria
Female infertility	Vascular Diseases
Female Urogenital Diseases	Ventricular Dysfunction, Left
Fetal Alcohol Spectrum Disorders	Weight decreased
Fetal Alcohol Syndrome
Fetal Growth Retardation
Fracture
Fulminant Hepatic Failure with Cerebral Edema
Gastric Adenocarcinoma
Gastrointestinal Stromal Sarcoma
Gastrointestinal Stromal Tumors
Generalized pustular psoriasis
Glaucoma, Open-Angle
Growth Disorders
hearing impairment
Heart valve disease
Hemochromatosis
Hemoglobin F Disease
Hemorrhage
Hepatitis B
Hepatitis C
Hepatoblastoma
Hepatomegaly
Hereditary hemorrhagic telangiectasia
Hereditary Motor and Sensory-Neuropathy Type II
Hidradenitis suppurativa, familial
HIV Coinfection
Hodgkin Disease
Holoprosencephaly
Huntington Disease
Hydrocephalus
Hydrops Fetalis
Hyperammonemia
Hypercholesterolemia
Hypercholesterolemia, Familial
Hyperlipidemia
Hyperlipoproteinemia Type IIa
Hyperlipoproteinemia Type IIb
Hyperpotassemia and Hypertension, Familial
Hypertriglyceridemia
Hypertrophic Cardiomyopathy
Hypodontia
Hypogonadism
Idiopathic hypogonadotropic hypogonadism
Idiopathic pulmonary arterial hypertension
Idiopathic Pulmonary Fibrosis
IGA Glomerulonephritis
Impaired glucose tolerance
Inborn Errors of Metabolism
Infantile nystagmus
Infantile Refsum Disease (disorder)
Infantile Severe Myoclonic Epilepsy
Infiltrating duct carcinoma of female breast
Influenza
Intestinal Cancer
Jeune thoracic dystrophy
Juvenile arthritis
Juvenile Myelomonocytic Leukemia
Juvenile-Onset Still Disease
Kallmann Syndrome
Kartagener Syndrome
Keloid
Ketotic hypoglycemia
Kleine-Levin Syndrome
Large cell carcinoma of lung
Leber Congenital Amaurosis
Left Ventricular Hypertrophy
Left ventricular noncompaction
Left ventricular noncompaction cardiomyopathy
Leigh Disease
LEIGH SYNDROME DUE TO MITOCHONDRIAL COMPLEX I DEFICIENCY
Lens Opacities
Leukemia, Monocytic, Chronic
Leukemia, Myelomonocytic, Chronic
Leukodystrophy
Limb Deformities, Congenital
Lipoidosis
Lobar Holoprosencephaly
Long QT Syndrome
Lymphatic Diseases
Lymphatic Metastasis
Lymphoma, Follicular
Lymphoma, Follicular, Grade 1
Lymphoma, Lymphocytic, Intermediate
Lymphoma, Non-Hodgkin
Lymphoma, Small Noncleaved-Cell
Majewski Syndrome
MAJOR AFFECTIVE DISORDER 2
Malformations of Cortical Development
Malignant lymphoma, lymphocytic, intermediate differentiation, diffuse
Malignant neoplasm of salivary gland
Malignant neoplasm of tongue
Maternally Inherited Leigh Syndrome
Maturity onset diabetes mellitus in young
Meckel-Gruber syndrome
MELAS Syndrome
Melnick-Needles Syndrome
Meningioma
Meningiomas, Multiple
Mental deficiency
Mental Retardation, X-Linked
Mental Retardation, X-Linked 1
MERRF Syndrome
Metabolic Bone Disorder
Metabolic Diseases
Metastatic melanoma
Methylmalonic acidemia
Microcephaly
Microlissencephaly
Microsatellite Instability
MITOCHONDRIAL COMPLEX I DEFICIENCY
Mitochondrial Diseases
Mouth Diseases
Multiple congenital anomalies
Multiple Epiphyseal Dysplasia
Muscular Dystrophies, Limb-Girdle
Muscular Dystrophy, Facioscapulohumeral
Myasthenic Syndromes, Congenital
Myasthenic Syndromes, Congenital, Slow Channel
MYCOBACTERIUM TUBERCULOSIS, PROTECTION AGAINST
Myeloid Leukemia, Chronic
Myoclonic Astatic Epilepsy
Myopia
NADH:Q(1) Oxidoreductase deficiency
Narcolepsy
Necrotizing Enterocolitis
Neoplastic Processes
Nephritis, Interstitial
Nephroblastoma
Neurobehavioral Manifestations
Neurodevelopmental Disorders
Neuroendocrine Tumors
Neutropenia
Night blindness, congenital stationary
Night blindness, congenital stationary, type 1
Nonorganic psychosis
Nuclear cataract
Occupational Diseases
Odontome
Oligodontia
Oligospermia
Omenn Syndrome
Optic Atrophy, Hereditary, Leber
Osteogenesis Imperfecta
Osteogenesis imperfecta type III (disorder)
Osteogenesis imperfecta type IV (disorder)
Ovarian Mucinous Adenocarcinoma
Ovarian Serous Adenocarcinoma
Pain Disorder
Pancreatic Ductal Adenocarcinoma
Papillary thyroid carcinoma
Paranoia
Paranoid Schizophrenia
PARKINSON DISEASE, LATE-ONSET
Pathological accumulation of air in tissues
PEELING SKIN SYNDROME
Periodic Fever Syndrome
Peritoneal Neoplasms
Peroxisomal Disorders
Peroxisome biogenesis disorders
Pheochromocytoma
Pheochromocytoma, Extra-Adrenal
Poisoning
Polycystic Ovary Syndrome
Polydactyly
Prader-Willi Syndrome
Precursor B-cell lymphoblastic leukemia
Precursor B-Cell Lymphoblastic Leukemia-Lymphoma
Precursor T-Cell Lymphoblastic Leukemia-Lymphoma
Prenatal Exposure Delayed Effects
Prenatal Injuries
Primary biliary cirrhosis
Primary microcephaly
Prostatic Intraepithelial Neoplasias
Psychoses, Drug
Psychoses, Substance-Induced
Psychosis, Brief Reactive
Psychotic Disorders
Pulmonary arterial hypertension
Pulmonary Embolism
Rachischisis
Radial club hand
Renal dysplasia and retinal aplasia (disorder)
Renal tubular acidosis
Respiratory Depression
Respiratory Distress Syndrome, Adult
Retinal Degeneration
Retinitis Pigmentosa
Rhabdomyolysis
Rhabdomyosarcoma
Romano-Ward Syndrome
Russell-Silver syndrome
Saldino-Noonan Syndrome
Salivary Gland Neoplasms
Schizoaffective Disorder
Seasonal Affective Disorder
Sensorineural Hearing Loss (disorder)
Severe Congenital Microcephaly
Sicca Syndrome
Situs ambiguus
Situs Inversus
Skin Abnormalities
Spastic Paraplegia, Hereditary
Spermatogenic Failure, Nonobstructive, Y-Linked
Spina Bifida
Spinocerebellar Ataxia Type 4
Splenomegaly
Squamous cell carcinoma of lung
Stevens-Johnson Syndrome
Substance abuse problem
Substance Use Disorders
Systemic Scleroderma
Testicular Germ Cell Tumor
Tetralogy of Fallot
Thrombocythemia, Essential
Thrombocytopenia
Thromboembolism
Thyroid Diseases
TOBACCO ADDICTION, SUSCEPTIBILITY TO (finding)
Tubular Aggregate Myopathy
Ubiquinone dehydrogenase deficiency
Uremia
Uterine Cancer
Van Buchem disease
Vitiligo
Walker-Warburg congenital muscular dystrophy
Weight Gain
Well Differentiated Oligodendroglioma
West Syndrome
Williams Syndrome
X-linked Adrenal Hypoplasia
Young onset Parkinson disease
Zellweger Spectrum
Zellweger Syndrome

## Sheet: JM_Cluster1
	22q11 Deletion Syndrome	46,XY partial gonadal dysgenesis	Aase Smith syndrome 2	Abnormal coordination	Abnormality of the cornea	Abortion, Tubal	Acoustic Trauma	Acquired Hypogammaglobulinemia	Acrania	Acrocephaly	Action Myoclonus-Renal Failure Syndrome	Acute Promyelocytic Leukemia	Adrenoleukodystrophy, Neonatal	Adult Hodgkin Lymphoma	Adult T-Cell Lymphoma/Leukemia	African Burkitt's lymphoma	Aganglionosis, Colonic	Age related macular degeneration	Akinetic-Rigid Variant of Huntington Disease	Albinism, Ocular	Alcohol Use Disorder	Alcohol withdrawal syndrome	Alobar Holoprosencephaly	Alopecia	Alopecia Areata	alpha-Dystroglycanopathies	Amelogenesis Imperfecta	Amino Acid Metabolism, Inborn Errors	Amphetamine Abuse	AMYOTROPHIC LATERAL SCLEROSIS 1	Anemia, Hemolytic	Angioblastic Meningioma	Anhedonia	Ankylosing spondylitis	Anterior Choroidal Artery Infarction	Antibody Deficiency Syndrome	Aortic Aneurysm, Thoracic	Aortic Valve Insufficiency	Argentaffinoma	Arrhythmogenic Right Ventricular Dysplasia	Arthrogryposis	Asthma, Aspirin-Induced	Astrocytosis	Asymmetric crying face association	Ataxia, Spinocerebellar	Ataxias, Hereditary	Atrial Fibrillation	ATRIAL FIBRILLATION, FAMILIAL, 1 (disorder)	Atrophic
22q11 Deletion Syndrome	1	0	0	0	0	0	0	0	0	0	0	0	0	0	0	0	0	0	0	0	0.0178571	0	0.0416667	0	0	0	0	0	0.0119048	0	0	0	0.030303	0	0	0	0	0	0	0	0	0	0	0.818182	0	0	0	0	0
46,XY partial gonadal dysgenesis	0	1	0	0	0	0	0	0	0	0	0	0.0192308	0	0	0	0	0	0	0	0	0.0175439	0	0	0	0	0	0	0	0	0	0	0	0	0	0	0	0	0	0	0	0	0	0	0	0.0227273	0.00606061	0	0.0322581	0
Aase Smith syndrome 2	0	0	1	0	0	0	0	0	0	0	0	0	0	0	0	0	0	0	0	0	0	0	0	0	0	0	0	0	0	0	0	0	0	0	0	0	0	0	0	0	0	0	0	0	0	0	0	0	0
Abnormal coordination	0	0	0	1	0	0	0	0	0	0	0	0	0	0	0	0	0	0	0	0	0	0	0	0	0	0	0	0	0	0.016129	0	0	0	0	0	0	0	0	0	0	0	0	0	0	0.0208333	0.0365854	0	0	0
Abnormality of the cornea	0	0	0	0	1	0.0135135	0	0	0	0	0	0	0	0	0	0.0181818	0	0	0	0	0	0	0	0	0	0	0	0	0	0	0	0	0.015625	0	0	0	0	0	0	0	0	0	0	0	0	0.00512821	0	0.0163934	0
Abortion, Tubal	0	0	0	0	0.0135135	1	0	0	0	0	0	0	0	0.00833333	0	0	0	0.015873	0	0	0	0	0	0	0.00847458	0	0.0140845	0	0	0.0129032	0	0	0	0.00840336	0	0	0.0382166	0.025641	0	0	0.00826446	0	0.0162602	0	0	0	0	0	0.00847458
Acoustic Trauma	0	0	0	0	0	0	1	0	0	0	0	0	0	0	0	0	0	0	0.030303	0	0	0	0	0	0	0	0	0	0	0	0	0	0	0	0	0	0	0	0.0232558	0	0	0	0	0	0	0	0	0.0487805	0
Acquired Hypogammaglobulinemia	0	0	0	0	0	0	0	1	0	0	0	0	0	0	0.0243902	0	0	0	0	0	0	0	0	0	0	0	0	0	0	0	0	0	0	0	0	0	0	0	0	0	0	0	0	0	0	0	0	0	0
Acrania	0	0	0	0	0	0	0	0	1	0	0	0.0144928	0	0	0.0172414	0	0	0	0	0	0	0	0.0238095	0.025	0	0	0	0	0.00980392	0	0	0	0	0	0	0	0.0123457	0	0	0	0.00352113	0	0	0	0	0.00549451	0	0	0.027027
Acrocephaly	0	0	0	0	0	0	0	0	0	1	0	0	0	0	0	0	0	0	0	0	0	0	0	0	0	0	0	0	0	0	0	0	0	0	0	0	0.0144928	0	0	0	0.00367647	0	0	0	0	0	0	0	0
Action Myoclonus-Renal Failure Syndrome	0	0	0	0	0	0	0	0	0	0	1	0	0	0	0	0	0	0	0	0	0	0	0	0	0	0	0	0	0	0	0	0	0	0	0	0	0	0	0	0	0	0	0	0	0.0196078	0.0484848	0	0	0.037037
Acute Promyelocytic Leukemia	0	0.0192308	0	0	0	0	0	0	0.0144928	0	0	1	0	0	0.028169	0	0	0	0	0	0	0	0.0178571	0	0	0	0	0	0.00862069	0	0	0.0384615	0	0	0	0	0	0	0	0	0.00335571	0	0	0	0	0	0	0	0
Adrenoleukodystrophy, Neonatal	0	0	0	0	0	0	0	0	0	0	0	0	1	0	0	0	0	0	0	0	0	0	0	0	0	0	0.0638298	0	0	0	0	0	0	0	0	0	0	0	0	0	0.0461538	0	0	0	0	0.00591716	0	0	0
Adult Hodgkin Lymphoma	0	0	0	0	0	0.00833333	0	0	0	0	0	0	0	1	0.0487805	0	0	0	0	0	0	0	0	0	0	0	0	0	0.0116279	0	0.0434783	0	0	0	0	0	0	0	0	0	0	0	0	0	0	0	0	0	0
Adult T-Cell Lymphoma/Leukemia	0	0	0	0	0	0	0	0.0243902	0.0172414	0	0	0.028169	0	0.0487805	1	0	0	0	0	0	0	0	0	0	0.025	0	0	0	0	0	0.0238095	0	0.0185185	0	0	0	0	0	0	0	0	0	0	0	0	0	0	0	0.025
African Burkitt's lymphoma	0	0	0	0	0.0181818	0	0	0	0	0	0	0	0	0	0	1	0.0384615	0	0	0	0	0	0	0	0	0	0	0	0	0	0	0	0	0	0	0	0	0	0	0	0	0	0	0	0	0	0	0	0
Aganglionosis, Colonic	0	0	0	0	0	0	0	0	0	0	0	0	0	0	0	0.0384615	1	0	0.0434783	0	0	0	0	0	0	0	0	0	0.0235294	0	0	0	0	0	0	0	0	0	0	0	0	0	0	0	0	0	0	0	0
Age related macular degeneration	0	0	0	0	0	0.015873	0	0	0	0	0	0	0	0	0	0	0	1	0	0	0	0	0	0.0322581	0	0	0	0	0	0	0	0	0	0	0	0.0909091	0	0	0	0	0.00363636	0	0	0	0	0	0	0	0
Akinetic-Rigid Variant of Huntington Disease	0	0	0	0	0	0	0.030303	0	0	0	0	0	0	0	0	0	0.0434783	0	1	0	0	0	0	0	0	0	0	0	0.0116279	0	0	0	0	0	0	0	0	0	0	0	0	0	0	0	0	0	0	0	0
Albinism, Ocular	0	0	0	0	0	0	0	0	0	0	0	0	0	0	0	0	0	0	0	1	0	0	0	0	0	0	0	0	0	0	0	0	0	0	0	0	0	0	0	0	0	0	0	0	0	0	0	0	0
Alcohol Use Disorder	0.0178571	0.0175439	0	0	0	0	0	0	0	0	0	0	0	0	0	0	0	0	0	0	1	0	0	0	0	0	0	0	0.0701754	0	0	0	0.0289855	0	0.0357143	0	0	0	0.0147059	0	0.00330033	0	0	0.0178571	0	0.00497512	0.027027	0.0149254	0
Alcohol withdrawal syndrome	0	0	0	0	0	0	0	0	0	0	0	0	0	0	0	0	0	0	0	0	0	1	0	0.0434783	0	0	0	0	0.0117647	0	0	0	0	0	0	0	0	0	0	0	0	0	0	0	0	0	0	0	0
Alobar Holoprosencephaly	0.0416667	0	0	0	0	0	0	0	0.0238095	0	0	0.0178571	0	0	0	0	0	0	0	0	0	0	1	0	0	0	0	0	0	0	0	0	0	0	0	0	0	0	0	0	0	0	0	0	0	0	0	0	0
Alopecia	0	0	0	0	0	0	0	0	0.025	0	0	0	0	0	0	0	0	0.0322581	0	0	0	0.0434783	0	1	0	0	0	0	0	0	0	0	0.0277778	0	0.0434783	0	0	0	0	0	0	0	0	0	0	0	0	0	0
Alopecia Areata	0	0	0	0	0	0.00847458	0	0	0	0	0	0	0	0	0.025	0	0	0	0	0	0	0	0	0	1	0	0	0	0	0	0	0	0	0	0	0	0	0	0	0	0	0	0	0	0	0	0	0	0
alpha-Dystroglycanopathies	0	0	0	0	0	0	0	0	0	0	0	0	0	0	0	0	0	0	0	0	0	0	0	0	0	1	0	0	0.0113636	0	0	0	0	0	0	0	0	0	0	0	0.0503876	0	0	0	0	0	0	0	0
Amelogenesis Imperfecta	0	0	0	0	0	0.0140845	0	0	0	0	0	0	0.0638298	0	0	0	0	0	0	0	0	0	0	0	0	0	1	0	0	0	0	0	0	0	0	0	0	0	0	0	0.020979	0	0.02	0	0	0	0	0	0
Amino Acid Metabolism, Inborn Errors	0	0	0	0	0	0	0	0	0	0	0	0	0	0	0	0	0	0	0	0	0	0	0	0	0	0	0	1	0	0	0.0416667	0	0	0	0	0	0	0	0	0	0	0	0	0	0	0	0	0	0
Amphetamine Abuse	0.0119048	0	0	0	0	0	0	0	0.00980392	0	0	0.00862069	0	0.0116279	0	0	0.0235294	0	0.0116279	0	0.0701754	0.0117647	0	0	0	0.0113636	0	0	1	0.00819672	0	0.0116279	0.0421053	0	0.0117647	0	0.0078125	0	0	0	0.00606061	0	0.0111111	0.0119048	0	0.00436681	0	0	0
AMYOTROPHIC LATERAL SCLEROSIS 1	0	0	0	0.016129	0	0.0129032	0	0	0	0	0	0	0	0	0	0	0	0	0	0	0	0	0	0	0	0	0	0	0.00819672	1	0	0.0169492	0	0	0	0	0	0	0	0	0	0	0.015873	0	0	0.0049505	0	0	0.0175439
Anemia, Hemolytic	0	0	0	0	0	0	0	0	0	0	0	0	0	0.0434783	0.0238095	0	0	0	0	0	0	0	0	0	0	0	0	0.0416667	0	0	1	0	0	0	0	0	0	0	0	0	0	0	0	0	0	0	0	0	0
Angioblastic Meningioma	0	0	0	0	0	0	0	0	0	0	0	0.0384615	0	0	0	0	0	0	0	0	0	0	0	0	0	0	0	0	0.0116279	0.0169492	0	1	0	0	0	0	0	0	0	0	0	0	0	0	0	0.0060241	0	0	0
Anhedonia	0.030303	0	0	0	0.015625	0	0	0	0	0	0	0	0	0	0.0185185	0	0	0	0	0	0.0289855	0	0	0.0277778	0	0	0	0	0.0421053	0	0	0	1	0	0	0.025	0	0	0	0	0	0	0.025641	0.030303	0	0.0112994	0	0	0
Ankylosing spondylitis	0	0	0	0	0	0.00840336	0	0	0	0	0	0	0	0	0	0	0	0	0	0	0	0	0	0	0	0	0	0	0	0	0	0	0	1	0	0	0	0	0	0	0.00374532	0	0	0	0	0	0	0	0
Anterior Choroidal Artery Infarction	0	0	0	0	0	0	0	0	0	0	0	0	0	0	0	0	0	0	0	0	0.0357143	0	0	0.0434783	0	0	0	0	0.0117647	0	0	0	0	0	1	0	0	0	0	0	0	0	0	0	0	0	0.025641	0	0
Antibody Deficiency Syndrome	0	0	0	0	0	0	0	0	0	0	0	0	0	0	0	0	0	0.0909091	0	0	0	0	0	0	0	0	0	0	0	0	0	0	0.025	0	0	1	0	0	0	0	0	0	0	0	0	0	0	0	0
Aortic Aneurysm, Thoracic	0	0	0	0	0	0.0382166	0	0	0.0123457	0.0144928	0	0	0	0	0	0	0	0	0	0	0	0	0	0	0	0	0	0	0.0078125	0	0	0	0	0	0	0	1	0.0655738	0	0.0147059	0.0401338	0	0	0	0	0	0.0121951	0.0135135	0
Aortic Valve Insufficiency	0	0	0	0	0	0.025641	0	0	0	0	0	0	0	0	0	0	0	0	0	0	0	0	0	0	0	0	0	0	0	0	0	0	0	0	0	0	0.0655738	1	0	0	0.00374532	0	0	0	0	0	0.025641	0.0322581	0
Argentaffinoma	0	0	0	0	0	0	0.0232558	0	0	0	0	0	0	0	0	0	0	0	0	0	0.0147059	0	0	0	0	0	0	0	0	0	0	0	0	0	0	0	0	0	1	0	0	0	0	0	0	0	0	0	0
Arrhythmogenic Right Ventricular Dysplasia	0	0	0	0	0	0	0	0	0	0	0	0	0	0	0	0	0	0	0	0	0	0	0	0	0	0	0	0	0	0	0	0	0	0	0	0	0.0147059	0	0	1	0.0225564	0	0	0	0	0	0.047619	0.0285714	0
Arthrogryposis	0	0	0	0	0	0.00826446	0	0	0.00352113	0.00367647	0	0.00335571	0.0461538	0	0	0	0	0.00363636	0	0	0.00330033	0	0	0	0	0.0503876	0.020979	0	0.00606061	0	0	0	0	0.00374532	0	0	0.0401338	0.00374532	0	0.0225564	1	0	0	0	0	0.0274314	0.00704225	0	0
Asthma, Aspirin-Induced	0	0	0	0	0	0	0	0	0	0	0	0	0	0	0	0	0	0	0	0	0	0	0	0	0	0	0	0	0	0	0	0	0	0	0	0	0	0	0	0	0	1	0	0	0	0	0	0	0
Astrocytosis	0	0	0	0	0	0.0162602	0	0	0	0	0	0	0	0	0	0	0	0	0	0	0	0	0	0	0	0	0.02	0	0.0111111	0.015873	0	0	0.025641	0	0	0	0	0	0	0	0	0	1	0	0	0.00588235	0	0	0.04
Asymmetric crying face association	0.818182	0	0	0	0	0	0	0	0	0	0	0	0	0	0	0	0	0	0	0	0.0178571	0	0	0	0	0	0	0	0.0119048	0	0	0	0.030303	0	0	0	0	0	0	0	0	0	0	1	0	0	0	0	0
Ataxia, Spinocerebellar	0	0.0227273	0	0.0208333	0	0	0	0	0	0	0.0196078	0	0	0	0	0	0	0	0	0	0	0	0	0	0	0	0	0	0	0	0	0	0	0	0	0	0	0	0	0	0	0	0	0	1	0.131737	0	0	0
Ataxias, Hereditary	0	0.00606061	0	0.0365854	0.00512821	0	0	0	0.00549451	0	0.0484848	0	0.00591716	0	0	0	0	0	0	0	0.00497512	0	0	0	0	0	0	0	0.00436681	0.0049505	0	0.0060241	0.0112994	0	0	0	0	0	0	0	0.0274314	0	0.00588235	0	0.131737	1	0.00546448	0	0.00609756
Atrial Fibrillation	0	0	0	0	0	0	0	0	0	0	0	0	0	0	0	0	0	0	0	0	0.027027	0	0	0	0	0	0	0	0	0	0	0	0	0	0.025641	0	0.0121951	0.025641	0	0.047619	0.00704225	0	0	0	0	0.00546448	1	0.0869565	0
ATRIAL FIBRILLATION, FAMILIAL, 1 (disorder)	0	0.0322581	0	0	0.0163934	0	0.0487805	0	0	0	0	0	0	0	0	0	0	0	0	0	0.0149254	0	0	0	0	0	0	0	0	0	0	0	0	0	0	0	0.0135135	0.0322581	0	0.0285714	0	0	0	0	0	0	0.0869565	1	0
Atrophic	0	0	0	0	0	0.00847458	0	0	0.027027	0	0.037037	0	0	0	0.025	0	0	0	0	0	0	0	0	0	0	0	0	0	0	0.0175439	0	0	0	0	0	0	0	0	0	0	0	0	0.04	0	0	0.00609756	0	0	1
Attention Deficit Disorder	0.0333333	0	0	0	0	0	0	0	0	0	0	0	0	0	0	0	0	0	0.03125	0	0.0461538	0	0	0	0	0	0	0	0.0434783	0	0	0	0.0714286	0	0	0	0	0	0	0	0.00361011	0	0.0277778	0.0333333	0.0377358	0.00571429	0	0	0
Atypical Hemolytic Uremic Syndrome	0	0	0	0	0	0	0	0	0	0	0	0.0196078	0	0	0	0	0	0.16	0	0	0	0	0	0	0	0	0	0	0	0	0	0	0	0	0	0.08	0	0	0	0	0	0	0	0	0	0	0	0	0
Atypical Inclusion-Body Disease	0	0	0	0	0	0	0	0	0	0	0.944444	0	0	0	0	0	0	0	0	0	0	0	0	0	0	0	0	0	0	0	0	0	0	0	0	0	0	0	0	0	0	0	0	0	0.02	0.0487805	0	0	0.0384615
Auditory Processing Disorder, Central	0	0	0	0	0	0	0	0	0	0.0384615	0	0	0	0	0	0	0	0	0	0	0	0	0	0	0	0	0	0	0	0	0	0.0454545	0	0	0	0	0	0	0	0	0	0	0	0	0	0	0	0	0
Aura	0	0	0	0.0277778	0	0.00598802	0	0	0.0116279	0	0.0266667	0.01	0	0	0	0	0	0	0	0	0.0291262	0	0	0	0	0	0	0	0.0307692	0.0190476	0	0.0142857	0.0121951	0	0.0144928	0	0	0.0144928	0	0	0.00636943	0	0.0273973	0	0.0108696	0.0288462	0	0	0.0147059
Autism Spectrum Disorders	0	0.0126582	0	0	0	0	0	0	0	0	0.0116279	0.00909091	0	0	0	0	0	0	0	0	0	0	0	0	0	0	0	0	0.00699301	0	0	0	0	0	0	0.0117647	0	0	0	0.0120482	0	0	0.0240964	0	0.00980392	0.00448431	0.0103093	0	0
Autosomal Dominant Juvenile Parkinson Disease	0	0	0	0	0	0	0	0	0	0	0	0	0	0	0	0	0.0263158	0	0.0263158	0	0.0277778	0.027027	0	0.025641	0	0	0	0	0.0408163	0.0135135	0.0263158	0	0.0408163	0	0	0	0	0	0	0	0.0070922	0	0	0	0	0.0167598	0	0	0
Autosomal Dominant Myotubular Myopathy	0	0	0	0	0	0	0	0	0	0	0	0	0	0	0	0	0	0	0	0	0	0	0	0	0	0	0.0416667	0	0	0	0	0	0	0	0	0	0	0	0	0	0.0501931	0	0	0	0	0	0	0	0
Autosomal Recessive Centronuclear Myopathy	0	0	0	0	0	0	0	0	0	0	0	0	0	0	0	0	0	0	0	0	0	0	0	0	0	0	0.0408163	0	0	0	0	0	0	0	0	0	0	0	0	0.0333333	0.0540541	0	0	0	0	0	0	0	0
Autosomal Recessive Primary Microcephaly	0	0	0	0	0	0	0	0	0	0	0	0	0	0	0	0	0	0	0	0	0	0	0	0	0	0	0	0	0	0	0	0	0	0	0	0	0	0	0	0	0	0	0	0	0	0	0	0	0
Autosome Abnormalities	0	0	0	0	0	0	0.027027	0	0	0	0	0	0	0.037037	0	0	0	0	0.037037	0	0.016129	0.0384615	0	0	0	0	0	0.0357143	0.0340909	0	0	0	0	0	0	0	0	0	0	0	0	0	0	0	0	0	0	0	0
B-CELL MALIGNANCY, LOW-GRADE	0	0	0	0	0	0	0	0	0	0	0	0	0	0	0	0	0	0	0	0	0	0	0	0	0	0	0	0	0	0	0	0	0	0	0	0	0	0	0	0	0	0	0	0	0	0	0	0	0
Bagassosis	0	0	0	0	0	0	0	0	0	0	0	0	0	0	0.0227273	0	0	0	0	0	0	0	0	0	0	0	0	0	0	0	0	0	0	0	0	0	0	0	0	0	0	0	0	0	0	0	0	0	0
Bardet-Biedl Syndrome	0	0	0	0	0	0	0	0	0	0.0263158	0	0	0	0	0	0	0	0	0	0	0	0	0	0	0	0	0	0	0	0	0	0	0	0	0	0	0	0	0	0	0.00358423	0	0	0	0	0	0	0	0
Barrett Epithelium	0	0	0	0	0	0.00806452	0	0	0	0	0	0	0	0	0	0	0	0	0	0	0	0	0	0	0	0	0	0	0.0224719	0	0	0	0	0	0	0	0	0	0	0	0	0.0357143	0	0	0	0	0	0	0
Basal Ganglia Diseases	0	0	0	0	0	0	0	0	0	0	0	0	0	0	0	0	0	0	0	0	0.0172414	0	0	0	0	0	0	0	0.0357143	0	0	0	0.0285714	0	0	0	0	0	0	0	0.00373134	0	0	0	0	0	0	0	0
Behavior Disorders	0.047619	0	0	0	0	0	0	0	0	0	0	0	0	0.0434783	0.0238095	0	0	0	0.0434783	0	0.0172414	0	0	0	0	0	0	0	0.0235294	0	0.0434783	0	0.0285714	0	0	0	0	0	0	0	0	0	0	0.047619	0	0	0	0	0
Behcet Syndrome	0	0	0	0	0	0	0	0	0	0	0	0.031746	0	0	0.0188679	0	0	0.0243902	0	0	0	0	0	0	0	0	0	0	0	0	0	0	0	0.0967742	0	0.025641	0	0	0	0	0	0	0	0	0	0	0	0	0
Benign neoplasm of adrenal gland	0	0	0	0	0	0	0	0	0	0	0	0	0	0	0	0.0285714	0.0645161	0	0.03125	0.0285714	0	0	0	0	0	0	0	0	0.0105263	0	0	0.03125	0	0	0	0	0	0	0	0	0	0	0	0	0	0	0	0	0
beta Thalassemia	0	0	0	0	0	0.00840336	0	0	0	0	0	0	0	0	0	0	0	0	0	0	0	0	0	0	0	0	0	0	0	0	0.0454545	0	0	0	0	0	0	0	0	0	0	0	0	0	0	0	0	0	0
Bilateral Deafness	0	0	0	0	0	0	0	0	0.0217391	0	0	0	0	0	0	0	0	0	0	0.030303	0	0	0	0	0	0	0	0	0.0107527	0	0	0	0	0	0	0	0.028169	0	0	0	0.00363636	0	0.0294118	0	0	0	0	0	0
Bilateral Wilms Tumor	0	0.025641	0	0	0	0.0147059	0	0	0	0	0	0.0289855	0	0	0	0.0232558	0	0	0	0	0	0	0	0	0	0	0	0	0	0.0131579	0	0	0	0	0	0	0	0	0	0	0.0106007	0	0	0	0	0	0	0	0
Biliary cirrhosis	0	0	0	0	0	0.0215827	0	0.0232558	0	0	0	0	0	0	0	0	0	0	0	0	0	0	0	0.0222222	0.0487805	0	0	0	0	0	0	0	0	0.0232558	0	0	0.0116279	0.0232558	0	0	0	0	0	0	0	0	0	0	0
Bipolar I disorder	0	0	0	0	0	0	0	0	0.0227273	0	0	0	0	0	0	0	0.0357143	0	0	0	0	0	0	0	0	0	0	0	0	0.015625	0	0	0	0	0	0	0	0	0	0	0.003663	0	0	0	0	0	0	0	0
Birth Weight	0	0	0	0	0	0.0165289	0	0	0	0	0	0	0	0	0	0	0	0	0	0	0	0	0	0	0	0	0	0	0	0.0163934	0	0	0	0	0	0	0	0	0	0	0	0	0	0	0	0.00595238	0	0	0.0434783
Body Weight	0	0	0	0	0	0	0	0	0	0	0	0	0	0	0	0	0	0	0	0	0	0	0	0	0	0	0	0	0.0229885	0	0	0	0.027027	0	0	0	0	0	0	0	0	0	0.0344828	0	0	0	0	0	0
Bone Diseases, Developmental	0	0	0	0	0	0.00740741	0	0	0	0	0	0	0	0	0	0	0	0	0	0	0	0	0	0	0	0	0	0	0	0	0	0	0	0	0	0	0.0125	0.027027	0	0	0.0106762	0	0	0	0	0	0	0	0
Brachycephaly	0	0	0	0	0	0	0	0	0	0.941176	0	0	0	0	0	0	0	0	0	0	0	0	0	0	0	0	0	0	0	0	0	0	0	0	0	0	0.0142857	0	0	0	0.00735294	0	0	0	0	0	0	0	0
Brain Diseases	0	0	0	0.025641	0	0.0075188	0.0217391	0	0.0192308	0	0.0238095	0.0151515	0	0	0.0181818	0	0	0	0.0277778	0	0	0	0	0	0	0	0	0.027027	0	0	0	0	0	0	0	0	0	0.0285714	0	0	0	0	0	0	0	0	0	0	0.0294118
Brain Stem Ischemia, Transient	0	0	0	0	0	0	0	0	0	0	0	0	0	0	0	0	0	0.0357143	0	0	0	0	0	0	0	0	0	0	0	0.0175439	0	0	0	0	0	0.0384615	0	0	0	0	0	0	0	0	0	0	0	0	0
Bronchioloalveolar Adenocarcinoma	0	0	0	0	0	0	0	0	0	0	0	0	0	0	0	0	0	0	0	0	0	0	0	0	0	0	0	0	0	0	0	0	0	0	0	0	0	0	0	0	0	0	0	0	0	0	0	0	0
Brugada Syndrome (disorder)	0	0	0	0	0	0	0	0	0	0	0	0	0	0	0	0	0	0	0	0	0	0	0	0	0	0	0	0	0	0	0	0	0.0204082	0	0	0.0238095	0.0126582	0	0	0.0512821	0.0035461	0	0	0	0	0.00555556	0.0784314	0.119048	0
Cakut	0	0	0	0	0	0.00591716	0	0	0.0113636	0.0131579	0	0.00980392	0	0.0138889	0.010989	0.027027	0.0138889	0	0.0138889	0	0	0	0.0133333	0	0	0	0	0	0.00740741	0	0	0	0	0	0	0	0.0176991	0	0	0	0.00952381	0	0	0.0142857	0.0106383	0.00465116	0	0	0
Cancer, Embryonal	0	0	0	0	0	0	0	0	0	0	0	0	0	0	0	0	0	0	0	0	0.0163934	0	0	0	0	0	0	0	0.011236	0	0	0	0	0	0	0	0	0	0	0	0	0	0	0	0	0	0	0	0
Cannabis Abuse	0	0	0	0	0	0	0	0	0	0	0	0.0196078	0	0	0	0	0	0	0.047619	0	0	0	0	0	0	0	0	0	0.0119048	0	0	0.047619	0	0	0	0	0	0	0	0	0	0	0	0	0	0	0	0	0
Cannabis Dependence	0	0	0	0	0	0	0	0	0	0	0	0.0169492	0	0	0	0	0.0344828	0	0.0714286	0	0.015625	0	0	0	0	0	0	0	0.0333333	0.0153846	0	0.0344828	0.0243902	0	0	0	0	0	0	0	0	0	0	0	0	0	0	0	0
Carcinoma, Neuroendocrine	0	0	0	0	0	0	0	0	0	0	0	0	0	0	0	0.0384615	0.0434783	0	0	0	0	0	0	0	0	0	0	0	0	0	0	0	0	0	0	0	0	0	0	0	0	0	0	0	0	0	0	0	0
Cardiomyopathy, Dilated	0	0	0	0	0.0070922	0.00961539	0	0	0	0	0	0.00704225	0	0.00892857	0	0	0	0	0	0	0.00680272	0	0	0	0	0.00877193	0	0	0	0	0	0	0	0	0	0.0172414	0	0.0181818	0	0.126214	0.0623145	0	0.00862069	0	0	0.00787402	0.0483871	0.042735	0
Cardiomyopathy, Familial Idiopathic	0	0	0	0	0	0.00684931	0	0	0	0	0	0	0	0.0204082	0	0	0	0	0	0	0	0	0	0	0	0	0	0	0	0	0	0	0	0	0	0.0185185	0	0.0425532	0	0.0392157	0.0172414	0	0.0188679	0	0	0	0.0307692	0.0350877	0
Cardiomyopathy, Hypertrophic, Familial	0	0	0	0	0	0	0.0227273	0	0	0	0	0	0	0	0	0	0	0	0	0	0	0	0	0	0	0	0	0	0	0	0	0	0	0	0	0	0	0	0	0.0857143	0.0181818	0	0	0	0	0	0	0.0232558	0
Cataract	0	0	0	0.00581395	0.0815217	0	0	0	0	0	0	0	0.0745342	0	0	0	0	0.00568182	0	0	0	0	0.0116959	0	0	0.081761	0.021164	0	0.00431035	0.00487805	0	0.00591716	0.0111111	0	0	0	0.0341463	0	0	0	0.0921053	0	0	0.00598802	0.0052356	0.0262295	0	0.00561798	0
Celiac Disease	0	0	0	0	0	0	0	0.037037	0	0	0	0	0	0	0.0434783	0	0	0	0	0	0	0	0	0	0.0384615	0	0	0	0	0	0	0	0	0.037037	0	0	0	0	0	0	0	0.0344828	0	0	0	0	0	0	0
Cerebellar Hypoplasia	0	0	0	0	0	0	0	0	0	0	0	0	0	0	0	0	0	0	0	0	0	0	0	0	0	0.213115	0	0	0.00746269	0	0	0	0	0	0	0	0	0	0	0	0.0673401	0	0	0	0.0561798	0.143617	0	0	0
Cerebrovascular Disorders	0	0	0	0.00970874	0	0.00507614	0	0	0	0	0	0	0	0	0	0	0	0	0	0	0	0	0	0	0	0.040404	0	0	0.00613497	0	0	0.01	0	0.010101	0.010101	0	0.125984	0.0204082	0	0	0.039039	0	0	0	0	0.0124481	0.0172414	0	0
Ceroid lipofuscinosis, neuronal 1, infantile	0	0	0	0	0	0	0	0	0	0	0	0	0	0	0	0	0	0	0	0	0	0	0	0.0454545	0	0	0	0	0	0.0175439	0	0	0	0	0	0	0	0	0	0	0	0	0.04	0	0	0.00609756	0	0	0.0526316
Charcot-Marie-Tooth Disease	0	0	0	0.00938967	0.00416667	0.00324675	0	0	0	0	0.00925926	0.00414938	0	0	0	0	0	0	0.00473934	0	0.00406504	0.00476191	0	0	0	0.00469484	0	0	0	0.00404858	0	0	0.00448431	0	0	0	0	0	0	0.0643564	0.0933014	0	0	0	0.0173913	0.0889571	0.0132743	0.00913242	0
Child Development Deviations	0	0	0	0.027027	0	0	0	0	0	0	0	0	0	0	0	0	0	0	0	0	0	0	0	0	0	0	0	0	0.0103093	0	0	0.0294118	0.0217391	0	0	0	0	0	0	0	0	0	0	0	0	0.0113636	0	0	0
Childhood Ataxia with Central Nervous System Hypomyelinization	0	0	0	0	0	0	0	0	0.025641	0	0	0	0	0	0	0	0	0	0	0	0	0	0	0.0416667	0	0	0	0	0	0	0	0	0	0	0	0	0	0	0	0	0	0	0	0	0	0.0308642	0	0	0
Chloracne	0	0	0	0	0	0	0	0	0	0	0	0.0135135	0	0	0.015873	0	0	0	0	0	0	0.0232558	0	0	0	0	0	0	0.00934579	0	0	0	0	0.0232558	0.0232558	0	0	0	0	0	0	0	0	0	0	0	0	0	0
Choanal Atresia	0	0	0	0	0	0	0	0	0.025641	0.037037	0	0	0	0	0	0	0	0	0	0	0	0	0	0	0	0	0.0217391	0	0	0	0	0	0	0	0	0	0	0	0	0	0.0112782	0	0	0	0	0	0	0	0
Cholera Infantum	0	0	0	0	0	0.00833333	0	0	0.025641	0	0	0	0	0.0434783	0	0	0	0	0	0	0	0.0454545	0	0.0869565	0	0	0	0	0	0	0	0	0	0	0	0	0.0153846	0	0	0	0	0	0	0	0	0	0.025	0	0
Cholestasis	0	0	0	0.00564972	0	0.00740741	0.00543478	0	0.00526316	0	0	0	0.0722892	0.00574713	0	0	0.00574713	0	0	0	0.00478469	0.00578035	0	0.00571429	0	0	0.0153846	0.00571429	0.012766	0.0144231	0	0	0	0	0	0	0.00462963	0	0	0	0.0473815	0	0	0	0.00510204	0.022508	0	0	0.00581395
Cholestasis in newborn	0	0	0	0.01	0	0	0	0	0	0	0	0	0.147727	0.0103093	0	0	0	0	0	0	0	0	0	0.0102041	0	0	0.0254237	0.0102041	0.0125786	0	0	0	0	0	0	0	0.00719425	0	0	0	0.058642	0	0	0	0	0.0255319	0	0	0
Chromosome Breakage	0	0	0	0	0	0	0	0	0	0	0	0	0	0	0.025	0.0416667	0	0	0	0	0	0.05	0	0	0	0	0	0	0.0119048	0	0	0	0	0	0	0	0	0	0	0	0	0	0	0	0	0	0	0	0
Chronic schizophrenia	0	0	0	0	0	0	0	0	0	0	0	0	0	0	0	0	0	0	0	0	0	0.0454545	0	0	0	0	0	0	0	0	0	0	0	0	0	0	0	0	0	0	0	0	0	0	0	0	0.025	0	0
Ciliopathies	0	0	0	0	0	0	0	0	0.0060241	0.0197368	0	0	0	0	0	0	0	0	0	0	0	0	0.00653595	0	0	0	0	0	0.00469484	0	0	0	0	0	0	0	0.0104712	0	0	0	0.00763359	0	0	0	0	0	0	0	0
Cleft Palate	0.02	0	0	0	0	0.0135135	0	0	0	0.0363636	0	0	0	0	0	0.0181818	0	0	0	0	0	0	0.037037	0	0	0	0.0133333	0	0	0	0	0	0	0	0.0196078	0	0.0215054	0.04	0	0.0181818	0.0205479	0	0.0178571	0	0	0.00512821	0.0144928	0	0
Cleft upper lip	0.027027	0	0	0	0	0.00735294	0	0	0.0181818	0.047619	0	0	0	0	0	0.0238095	0	0.0217391	0	0	0	0	0.0487805	0.025	0	0	0.016129	0	0	0	0	0	0	0	0.0263158	0	0	0	0	0	0.0106383	0	0.0232558	0	0	0	0.0178571	0	0
cocaine use	0	0	0	0	0	0	0	0	0	0	0	0.0192308	0	0	0	0	0	0	0	0	0	0	0	0	0	0	0	0	0	0	0	0	0	0	0	0	0	0	0	0	0	0	0	0	0	0	0	0	0
Common Variable Immunodeficiency	0	0	0	0	0	0	0	0.846154	0	0	0	0	0	0	0.0232558	0	0	0	0	0	0	0	0	0	0	0	0	0	0	0	0	0	0	0	0	0	0	0	0	0	0	0	0	0	0	0	0	0	0
Conduction disorder of the heart	0	0	0	0	0.00854701	0.00540541	0	0	0	0	0	0.00847458	0	0	0	0	0	0	0	0	0.00813008	0	0	0	0	0.0111111	0	0	0	0	0	0	0	0	0	0.0107527	0	0	0	0.164557	0.0636943	0	0	0	0	0.00869565	0.0495049	0.0425532	0
Cone-rod synaptic disorder, congenital nonprogressive	0	0	0	0	0	0	0	0	0	0	0	0	0	0	0	0	0	0	0	0	0	0	0	0	0	0	0	0	0	0	0	0	0	0	0	0	0	0	0	0	0	0	0	0	0	0	0	0	0
Congenital Abnormality	0	0	0	0	0	0	0	0	0.0263158	0	0	0	0	0	0	0	0	0	0	0	0	0	0	0	0	0	0	0	0	0	0	0	0	0	0	0	0.015625	0	0	0	0	0	0	0.05	0	0.0121951	0	0	0
Congenital aneurysm of ascending aorta	0	0	0	0.0144928	0.0212766	0.0379747	0	0	0.0121951	0	0	0	0	0	0	0	0	0	0	0	0	0	0	0	0	0	0	0	0.00775194	0	0	0	0	0	0	0	0.493151	0.0645161	0	0.0144928	0.0469799	0	0	0	0	0	0	0	0
Congenital diaphragmatic hernia	0	0.111111	0	0	0	0	0	0	0	0.0294118	0	0.0166667	0	0	0.0204082	0	0	0	0	0	0.0153846	0	0	0	0	0	0	0	0	0	0.0333333	0	0	0	0	0	0	0.0344828	0	0.030303	0.00363636	0	0	0	0	0	0.0212766	0.0526316	0.0357143
Congenital Disorders of Glycosylation	0	0	0	0	0.0222222	0.00980392	0	0	0	0	0	0	0	0	0	0	0	0	0	0	0	0	0	0	0	0.0990099	0.00763359	0	0.00584795	0	0	0	0	0	0	0	0.00666667	0	0	0	0.0630631	0	0	0	0	0.008	0	0	0
Congenital Fiber Type Disproportion	0	0	0	0	0	0	0	0	0	0	0	0	0	0	0	0	0	0	0	0	0	0	0	0	0	0	0.0384615	0	0	0	0	0	0	0	0	0	0	0	0	0	0.0534351	0	0	0	0	0	0	0	0
Congenital Heart Defects	0.0666667	0	0	0	0.0128205	0.00684931	0	0	0.03125	0	0	0	0	0	0	0	0.0204082	0.0178571	0.0204082	0	0	0	0	0.02	0	0	0	0	0.00892857	0	0	0	0	0	0	0	0.0222222	0.0425532	0	0	0.00682594	0	0	0.0909091	0	0.00520833	0.046875	0.0172414	0.0212766
Congenital hernia of foramen of Bochdalek	0	0.0769231	0	0	0	0	0	0	0	0.03125	0	0.0172414	0	0	0.0212766	0	0	0	0	0	0.015873	0	0	0	0	0	0	0	0	0	0.0357143	0	0	0	0	0	0	0.037037	0	0.0322581	0.003663	0	0	0	0	0	0.0222222	0.027027	0.0384615
Congenital Hypothyroidism	0	0	0	0	0	0	0	0	0	0	0	0.0149254	0	0	0	0	0	0	0	0	0	0	0	0	0	0	0	0	0	0	0	0	0	0	0	0	0	0	0	0	0	0	0	0	0	0	0.0185185	0.0217391	0
Congenital Intestinal Aganglionosis	0	0	0	0	0	0	0	0	0	0	0	0	0	0	0	0.0344828	0.8	0	0.0384615	0	0	0	0	0	0	0	0	0	0.0227273	0	0	0	0	0	0	0	0	0	0	0	0	0	0	0	0	0	0	0	0
Congenital muscular dystrophy (disorder)	0	0	0	0	0	0.0131579	0	0	0	0	0	0	0	0	0	0	0	0	0	0	0	0	0	0	0	0.282609	0	0	0.00840336	0	0	0	0	0	0	0	0.0102041	0	0	0.0344828	0.166023	0	0	0	0	0.00502513	0.0136986	0	0
Congenital Myasthenic Syndromes, Postsynaptic	0	0	0	0	0	0.00769231	0	0	0	0	0	0	0	0	0	0	0	0	0	0	0	0	0	0	0	0	0	0	0	0	0	0	0	0	0	0	0	0	0	0	0.0608365	0	0	0	0	0	0	0	0
Congenital Myasthenic Syndromes, Presynaptic	0	0	0	0	0	0.0078125	0	0	0	0	0	0	0	0	0	0	0	0	0	0	0	0	0	0	0	0	0	0	0	0	0	0	0	0	0	0	0	0	0	0	0.0492424	0	0	0	0	0.00574713	0	0	0
Congenital myopathy (disorder)	0	0	0	0	0	0.0101523	0	0	0	0	0	0	0	0	0	0	0	0	0	0	0.00735294	0	0	0	0	0	0.0162602	0	0	0	0	0	0	0	0	0.00943396	0	0	0	0.039604	0.275735	0	0	0	0	0	0.00847458	0	0
Congenital neurologic anomalies	0	0	0	0	0.02	0	0	0	0.027027	0	0	0	0	0	0	0	0	0	0	0	0	0	0	0	0	0	0	0	0	0	0	0	0	0	0	0	0	0	0	0	0.0037594	0	0	0	0	0.00609756	0	0	0
Congenital Nonbullous Ichthyosiform Erythroderma	0	0	0	0	0	0	0	0	0	0	0	0	0	0	0	0	0	0	0	0	0	0	0	0	0	0	0	0	0	0	0	0	0	0	0	0	0	0	0	0	0	0	0	0	0	0	0	0	0
Congenital ocular coloboma (disorder)	0	0	0	0	0.03	0.00588235	0	0	0	0	0	0.00970874	0	0	0	0	0	0	0	0	0	0	0.0266667	0	0	0	0.0104167	0	0	0	0	0.0136986	0	0	0	0	0.00869565	0	0	0	0.00314465	0	0	0	0	0.00930233	0	0	0
Congenital total cataract	0	0	0	0	0.0181818	0	0	0	0	0	0	0	0	0	0	0	0	0	0	0	0	0	0	0	0	0	0	0	0	0	0	0	0	0	0	0	0	0	0	0	0	0	0	0	0	0	0	0	0
CONOTRUNCAL ANOMALY FACE SYNDROME	0.454545	0.03125	0	0	0	0	0	0	0	0	0	0	0	0	0	0	0	0	0	0	0.0147059	0	0.0277778	0	0	0	0	0	0.0104167	0	0	0	0.0222222	0	0	0	0	0	0	0	0	0	0	0.391304	0	0	0.02	0.075	0
Contact Dermatitis	0	0	0	0	0	0.0285714	0	0	0	0	0	0.00892857	0	0.0246914	0	0	0.0121951	0.0227273	0	0	0	0.0123457	0	0	0.0125	0	0	0.0120482	0.0138889	0.00847458	0.0506329	0	0.0106383	0	0	0	0	0.0123457	0	0	0	0	0	0	0	0	0	0	0.0125
Copper-Overload Cirrhosis	0	0	0	0	0	0.00826446	0	0	0	0	0	0	0	0	0.0232558	0	0	0	0	0	0	0	0	0	0	0	0	0	0	0	0	0	0	0	0	0	0.0307692	0.0434783	0	0	0	0	0	0	0	0	0	0	0.0454545
Coronary heart disease	0	0	0	0	0	0.0075188	0	0	0.0192308	0	0	0	0	0	0	0	0	0.0232558	0	0	0	0	0	0.027027	0	0	0	0	0	0.028169	0	0	0	0	0.0285714	0.0243902	0	0	0	0	0	0	0	0	0	0	0.0188679	0	0
Corpus Luteum Cyst	0	0	0.0188679	0.0204082	0	0	0	0.0454545	0	0	0	0	0.0204082	0	0	0	0	0	0	0	0	0	0	0	0	0	0	0	0	0.0121951	0	0	0	0.0222222	0	0.04	0.0113636	0	0	0	0.00343643	0	0	0	0	0	0	0	0
Cortical Dysplasia	0	0	0	0	0	0	0	0	0	0	0	0	0	0	0	0	0	0	0	0	0	0	0	0	0	0	0	0	0	0	0	0	0	0	0	0	0	0	0	0	0	0	0	0	0	0.00598802	0	0	0.0454545
Craniofacial Abnormalities	0.025	0.00609756	0	0	0.0209424	0	0	0	0.0224719	0.0240964	0	0.0103093	0	0	0.00543478	0.00595238	0.00606061	0.00581395	0.00606061	0	0	0	0.011976	0	0	0	0.016129	0	0	0	0	0.00606061	0	0	0	0.00588235	0.0505051	0.00609756	0	0.00595238	0.0378788	0	0	0.025	0	0.00980392	0.00549451	0.00574713	0
Craniorachischisis	0	0	0	0	0	0	0	0	0.965517	0	0	0.0142857	0	0	0.0169492	0	0	0	0	0	0	0	0.0232558	0.0243902	0	0	0	0	0.00970874	0	0	0	0	0	0	0	0.0121951	0	0	0	0.00350877	0	0	0	0	0.00546448	0	0	0.0263158
Craniosynostosis	0	0	0	0	0	0.00558659	0	0	0.0206186	0.225352	0	0.018018	0	0	0.00990099	0	0	0	0	0	0	0	0	0	0	0	0.00952381	0	0	0	0	0.0121951	0	0	0	0	0.0504202	0	0	0	0.0314465	0	0	0	0	0	0.010101	0	0.0125
Creutzfeldt-Jakob disease	0	0	0	0	0	0	0	0	0	0	0.0333333	0	0	0	0	0	0	0	0	0	0	0	0	0	0	0	0	0	0	0	0	0	0	0	0	0	0	0	0	0	0	0	0	0	0	0.0120482	0	0	0
Cryptogenic Tonic-Clonic Epilepsy	0	0	0	0	0	0	0	0	0	0	0	0	0	0	0	0	0	0	0	0	0	0.05	0	0	0	0	0	0	0.0240964	0	0	0	0	0	0	0	0	0	0	0	0	0	0.0833333	0	0	0	0	0	0
Currarino triad	0	0	0	0	0	0	0	0	0.0833333	0	0	0	0	0	0	0	0	0	0	0	0	0	0.04	0	0	0	0	0	0	0	0	0	0	0	0	0	0	0	0	0	0.00374532	0	0	0	0	0	0	0	0
Cystic Kidney Diseases	0	0	0	0	0	0	0	0	0.0113636	0.0131579	0.0128205	0	0	0	0	0	0	0	0	0	0	0	0	0	0	0	0	0	0.00740741	0	0	0	0	0	0	0	0.0267857	0	0	0	0.00952381	0	0	0	0	0	0	0	0
Cytochrome-c Oxidase Deficiency	0	0	0	0	0	0	0	0	0	0	0	0	0	0	0	0	0	0	0	0	0	0	0	0	0	0	0	0	0	0	0	0	0	0	0	0	0	0	0	0	0	0	0	0	0	0.00571429	0	0	0
DEAFNESS, AUTOSOMAL DOMINANT 1 (disorder)	0	0	0	0	0	0.00847458	0	0	0	0	0.037037	0	0	0	0	0	0	0	0	0	0	0	0	0	0	0	0	0	0	0	0	0	0	0	0	0	0	0	0	0	0	0	0	0	0	0	0	0	0
DEAFNESS, AUTOSOMAL RECESSIVE (disorder)	0	0	0	0	0	0	0	0	0	0	0	0	0	0	0	0	0	0	0	0	0	0	0	0	0	0	0	0	0	0.0151515	0	0	0	0	0	0	0	0	0	0	0	0	0	0	0	0.00578035	0	0	0
Deep Vein Thrombosis	0	0	0	0	0	0.00775194	0	0	0.0425532	0	0	0.016129	0	0	0	0	0	0	0	0	0	0	0	0.030303	0	0	0	0	0.0105263	0	0.03125	0	0	0	0.142857	0	0	0	0	0	0	0	0	0	0	0	0	0	0
Degenerative polyarthritis	0	0	0	0.00980392	0.0078125	0.0154639	0	0	0	0	0	0.00775194	0	0	0.00847458	0	0	0	0	0	0	0	0	0	0	0	0.00819672	0	0	0.0225564	0	0	0.00900901	0	0	0	0.0142857	0	0	0	0.0207101	0	0	0	0	0.00829875	0	0	0.0103093
Depressed mood	0	0	0	0	0	0	0	0	0	0	0	0	0	0	0	0	0	0	0	0	0.0169492	0	0	0	0	0	0	0	0.0114943	0	0	0	0.0277778	0	0	0	0	0	0	0	0	0	0	0	0	0	0.0243902	0	0
Depressive Symptoms	0	0	0	0	0	0.0145985	0	0	0	0	0	0	0	0	0.0338983	0	0	0	0	0	0	0.025	0	0.0238095	0	0	0	0	0	0	0	0	0	0	0.025	0	0.0120482	0.0512821	0	0	0.0034965	0	0	0	0	0.00543478	0.0172414	0.02	0
Dermatitis	0	0	0	0	0	0	0	0	0	0	0	0.0185185	0	0	0	0	0	0	0	0	0	0	0	0.0833333	0	0	0	0	0	0	0	0	0	0.0434783	0	0	0	0	0	0	0	0	0	0	0	0	0	0	0
DIABETES MELLITUS, TYPE 2, PROTECTION AGAINST	0	0	0	0	0	0	0	0	0	0	0	0	0	0	0	0	0	0	0	0	0	0	0	0	0	0	0	0	0	0	0	0	0	0	0	0	0	0	0	0	0	0	0	0	0	0	0	0	0
Diarrhea	0	0	0	0	0	0.00840336	0	0	0.0263158	0	0	0	0	0.0952381	0.0243902	0	0	0	0	0	0	0	0	0	0	0	0	0	0.0117647	0	0.0454545	0	0	0	0	0	0	0	0	0	0	0	0	0	0	0	0	0	0.05
Diffuse Large B-Cell Lymphoma	0	0	0	0	0	0.00628931	0	0.0163934	0	0.0151515	0	0.0108696	0	0	0.0123457	0.0153846	0	0	0	0	0	0	0	0	0	0	0	0	0	0.0102041	0	0	0	0	0	0	0	0	0	0	0	0	0	0	0	0	0	0	0.0166667
Diffuse Mixed-Cell Lymphoma	0	0	0	0	0	0.015625	0	0	0.0652174	0	0	0	0	0.0645161	0.0196078	0	0	0	0	0	0.0149254	0	0	0.030303	0	0	0	0	0.0105263	0	0.03125	0	0	0	0	0	0.0135135	0	0	0	0	0	0	0	0	0	0	0	0
DiGeorge Syndrome	0.625	0	0	0	0	0	0	0	0	0	0	0	0	0	0	0	0	0	0	0	0.016129	0	0.0333333	0	0	0	0	0	0.0111111	0	0	0	0.025641	0	0	0	0	0	0	0	0	0	0	0.529412	0	0	0	0	0
Disorders of Sex Development	0	0.142857	0	0	0.0107527	0	0	0	0	0	0	0.0215054	0	0	0	0	0	0	0	0	0.0204082	0.0322581	0.0149254	0.03125	0	0	0	0	0	0	0	0	0	0	0	0	0	0	0	0	0.0130719	0	0	0	0	0.00483092	0	0.0136986	0
Distal Muscular Dystrophies	0	0	0	0	0	0	0	0	0	0	0	0	0	0	0	0	0	0.0222222	0	0	0.0136986	0	0	0	0	0	0	0	0	0	0	0	0	0	0	0	0	0	0	0.0769231	0.0839695	0	0	0	0	0	0.0181818	0	0
Down Syndrome	0	0	0.03125	0	0	0	0	0	0.0243902	0	0	0	0	0	0	0	0	0	0.04	0	0	0	0	0.0384615	0	0	0	0	0	0.0163934	0	0	0	0	0	0	0	0	0	0	0	0	0	0	0	0	0	0	0
Drug abuse	0	0	0	0	0	0.00448431	0	0	0	0	0	0	0	0	0	0.00775194	0	0	0.016	0.015625	0.0253165	0	0	0	0	0	0	0	0.0497238	0	0	0	0.0145985	0	0.016129	0	0	0	0	0.00775194	0.00269542	0	0	0	0	0.00371747	0	0	0
Drug Eruptions	0	0	0	0	0	0.00793651	0	0	0.0222222	0	0	0	0	0	0.0208333	0	0	0	0	0	0.015625	0	0	0.0333333	0	0	0	0	0	0	0	0	0	0.0357143	0	0	0	0	0	0	0	0.0333333	0	0	0	0	0	0	0
Drug-Induced Stevens Johnson Syndrome	0	0	0	0	0	0.0147059	0	0	0.0178571	0	0	0.0289855	0	0.0512821	0.0344828	0	0	0	0	0	0	0	0	0.0243902	0	0	0	0	0	0	0.025	0	0	0.025641	0	0	0	0	0	0	0.00350877	0	0	0	0	0	0.0175439	0	0
Dysautonomia, Familial	0	0	0	0	0	0	0	0	0	0	0.0263158	0	0	0	0	0	0	0	0	0	0	0.0322581	0	0	0	0	0	0	0	0	0	0	0	0	0	0	0	0	0	0	0	0	0	0	0	0.017341	0	0	0
Dyschondroplasias	0	0	0	0	0	0	0	0	0	0	0	0.0344828	0	0	0	0	0	0.0277778	0	0	0	0	0	0	0	0	0	0	0	0	0	0	0	0	0	0	0.0285714	0	0	0	0.0110294	0	0	0	0	0	0	0	0
Dyskeratosis Congenita	0	0	0	0	0	0	0	0	0	0	0	0	0	0	0	0	0	0	0	0	0	0	0	0	0	0	0	0	0	0	0	0	0	0	0	0	0	0	0	0	0	0	0	0	0	0	0	0	0
Dyskinesia, Drug-Induced	0	0	0	0	0	0	0	0	0	0	0	0	0	0	0	0	0.0384615	0	0.0384615	0	0.0163934	0.04	0	0	0	0	0	0	0.0588235	0.016129	0	0	0.0263158	0	0	0	0	0	0	0	0	0	0	0	0	0.00591716	0	0	0
Dyslipidemias	0	0	0	0	0	0.015873	0	0	0	0	0	0	0	0	0	0	0	0.027027	0	0	0	0	0	0	0	0	0	0	0	0.0151515	0	0	0	0	0	0.0285714	0	0	0	0	0	0	0	0	0	0	0	0	0.0357143
Dystonia	0	0	0	0	0	0.00793651	0	0	0	0	0	0	0	0	0	0	0	0	0	0	0	0	0	0	0	0	0	0	0.0108696	0	0	0	0.0243902	0	0	0	0	0	0	0	0.00364964	0	0	0	0	0.00581395	0	0	0
Early infantile epileptic encephalopathy with suppression bursts	0	0	0	0	0	0	0	0	0	0	0	0	0	0	0	0	0	0	0	0	0	0	0	0	0	0	0	0	0	0	0	0	0	0	0	0	0	0	0	0	0.00749064	0	0	0	0	0.0121212	0	0	0
Ehlers-Danlos Syndrome	0	0	0	0.0116279	0.0272727	0.0462428	0	0	0.010101	0	0.011236	0	0	0	0	0	0	0	0	0	0	0	0	0	0	0	0	0	0	0	0	0	0	0	0	0	0.326316	0.0506329	0	0.0116279	0.0578778	0	0	0	0	0	0	0	0
Encephalopathy, Subacute Necrotizing, Infantile	0	0	0	0	0	0	0	0	0	0	0	0	0	0	0	0	0	0	0	0	0	0	0	0	0	0	0	0	0	0	0	0	0	0	0	0	0	0	0	0	0	0	0	0	0	0	0	0	0
Encephalopathy, Toxic	0	0	0	0	0	0.00746269	0	0	0	0	0	0	0	0	0	0	0	0.0227273	0	0	0	0.0571429	0	0	0	0	0	0	0.020202	0.0571429	0	0	0	0	0.0571429	0	0	0	0	0	0	0	0	0	0	0	0	0	0
Endometrioma	0	0.00606061	0	0	0.00512821	0.03125	0	0	0	0	0	0	0	0	0	0	0	0	0.0182927	0	0	0.00606061	0	0.00598802	0	0	0	0	0.0132159	0.0049505	0	0.0060241	0.00561798	0.00606061	0	0.00584795	0.0195122	0.00606061	0	0	0.00243309	0.0181818	0.0118343	0	0	0.00323625	0	0.00571429	0.00609756
Ependymoma	0	0	0	0	0	0	0	0	0	0	0	0.0188679	0	0	0	0	0.0434783	0	0.0434783	0	0	0	0	0	0	0	0	0	0.0235294	0	0	0	0	0	0	0	0	0	0	0	0	0	0	0	0	0	0	0	0
Epidermolysis Bullosa	0	0	0	0	0	0.0078125	0	0	0	0	0	0	0	0	0	0	0	0	0	0	0	0	0	0	0	0	0.1	0	0	0	0	0	0	0	0	0	0	0	0	0.0606061	0.00362319	0	0.0285714	0	0	0	0	0	0
Epilepsy, Benign Psychomotor, Childhood	0	0	0	0	0	0	0	0	0	0	0	0	0	0	0	0	0	0.0243902	0.0294118	0	0.0294118	0	0	0.0285714	0	0	0	0	0.0103093	0	0	0	0	0	0.0625	0	0	0	0	0	0	0	0	0	0.0178571	0.00564972	0	0	0.03125
Epilepsy, Myoclonic, Infantile	0	0	0	0	0	0	0	0	0	0	0.037037	0	0	0	0	0	0	0	0	0	0	0	0	0	0	0	0	0	0	0	0	0	0	0	0	0	0	0	0	0	0	0	0	0	0	0	0	0	0
Epileptic encephalopathy	0	0.00217865	0	0.0175439	0.00616016	0	0	0	0.00632911	0	0.0196507	0.00821355	0.004329	0	0.00208768	0	0	0	0	0	0.00404858	0.00217865	0.004329	0.00434783	0	0.0153509	0.00414938	0.00873362	0.00575816	0.00607287	0.00217391	0.00655022	0.00424628	0	0	0.00215054	0.006	0	0	0	0.052161	0	0.00215517	0	0.0104603	0.0843806	0	0.0042735	0.00218341
Erectile dysfunction	0	0	0	0	0	0	0	0	0	0	0	0	0	0	0	0	0	0.0357143	0	0	0.0178571	0	0	0	0	0	0	0	0	0.0175439	0	0	0	0	0.05	0	0	0	0	0	0	0	0	0	0	0	0.0540541	0	0
Erythrokeratoderma	0	0	0	0	0.0121951	0	0	0	0	0	0	0	0	0	0	0	0	0	0	0	0	0	0	0	0	0	0	0	0	0	0	0	0.0153846	0	0	0	0	0	0	0.0961538	0.00335571	0	0	0	0	0.00510204	0.0142857	0	0
Esophageal atresia with or without tracheoesophageal fistula	0	0	0	0	0	0	0	0	0.0208333	0	0	0	0	0	0	0	0	0	0	0	0	0	0	0	0	0	0	0	0	0	0	0	0	0	0	0	0	0	0	0	0	0	0	0	0	0	0	0	0
Essential Hypertension	0	0	0	0	0	0.0168067	0	0	0	0	0	0	0	0	0	0	0.0434783	0	0	0	0	0	0	0	0	0	0	0	0	0	0	0	0	0	0.0454545	0	0	0	0	0	0	0	0	0	0	0	0.0512821	0	0
Etat Marbre	0	0	0	0	0	0	0	0	0.02	0	0	0	0	0	0	0	0.0294118	0	0.0606061	0	0.0294118	0	0	0.0285714	0	0	0	0	0.0888889	0	0	0	0.0444444	0	0	0	0	0	0	0	0.0144928	0	0	0	0.0178571	0.0348837	0	0	0
Eye Abnormalities	0	0	0	0	0.0178571	0	0	0	0	0.0666667	0	0	0	0	0	0	0	0	0	0	0	0	0.0333333	0	0	0.0344828	0	0	0	0	0	0	0	0	0	0	0.0447761	0.0384615	0	0	0.0111111	0	0	0	0	0	0	0	0
Familial aplasia of the vermis	0	0	0	0	0	0	0	0	0	0	0	0	0	0	0	0	0	0	0	0	0	0	0	0	0	0	0	0	0	0	0	0	0	0	0	0	0	0	0	0	0	0	0	0	0	0	0	0	0
Familial Atypical Mole Melanoma Syndrome	0	0	0	0	0	0	0	0	0	0	0	0	0	0	0	0	0	0	0	0.037037	0	0	0	0	0	0	0	0	0	0	0	0.0869565	0	0	0	0	0	0	0	0	0	0	0	0	0	0	0	0	0
Familial dilated cardiomyopathy	0	0	0	0	0	0.00666667	0	0	0	0	0	0	0	0	0	0	0	0	0	0	0.0113636	0	0	0	0	0.0181818	0	0	0	0	0	0	0	0	0	0	0	0	0	0.117647	0.0381944	0	0	0	0	0	0.0441176	0.0327869	0
Familial erythrocytosis	0	0	0	0	0	0.00819672	0	0	0	0	0	0	0	0	0	0	0	0	0	0	0	0	0	0	0	0	0	0	0	0	0	0	0	0	0.0416667	0	0	0	0	0	0	0	0	0	0	0	0	0	0
Familial Nonmedullary Thyroid Cancer	0	0	0	0	0.00990099	0	0.0121951	0	0	0	0	0	0	0	0	0.0133333	0.0138889	0	0	0	0	0	0	0	0	0	0	0	0	0.00925926	0	0	0	0	0	0	0	0	0.136986	0	0	0	0	0	0	0.00465116	0	0	0
Familial primary pulmonary hypertension	0	0	0	0	0	0	0	0	0	0	0	0	0	0	0	0	0	0	0	0	0	0	0	0	0	0	0	0.0434783	0	0	0	0	0	0	0	0	0.031746	0	0	0	0	0	0.0384615	0	0	0	0.025641	0	0
Fanconi Anemia	0	0	0	0	0	0	0	0	0	0	0	0	0	0	0	0	0	0	0	0	0	0	0	0	0	0	0	0	0	0.0142857	0	0	0	0	0	0	0	0	0	0	0	0	0	0	0	0	0	0	0
Female infertility	0	0	0	0.0238095	0	0.0148148	0	0	0.0181818	0	0	0.0294118	0	0	0	0	0	0	0	0	0.0273973	0.0833333	0	0.0512821	0	0	0	0	0	0	0	0.025641	0.0196078	0	0	0.0227273	0	0.0263158	0	0	0	0	0.047619	0	0	0	0	0	0.027027
Female Urogenital Diseases	0	0	0	0	0	0.016	0	0	0	0	0	0	0	0	0	0	0	0	0	0	0	0	0	0	0	0	0.0192308	0	0	0.0153846	0	0	0	0	0	0	0	0.0357143	0	0	0	0	0	0	0	0.00581395	0	0	0
Fetal Alcohol Spectrum Disorders	0	0	0	0	0	0	0	0	0	0	0	0	0	0	0	0	0	0	0	0	0	0	0	0	0	0	0	0	0.0117647	0	0	0	0	0	0	0	0	0	0	0	0	0	0	0	0	0	0	0	0
Fetal Alcohol Syndrome	0	0	0	0	0	0	0	0	0	0	0	0	0	0	0	0	0	0	0	0	0	0	0	0	0	0	0	0	0.011236	0	0	0	0	0	0	0	0	0	0	0	0	0	0	0	0	0	0	0	0
Fetal Growth Retardation	0.0384615	0	0	0	0	0.008	0	0	0	0	0	0	0	0	0	0	0	0	0	0	0.015873	0	0	0	0	0	0	0	0.010989	0.015625	0	0	0.025	0	0.037037	0	0.0289855	0	0	0.0322581	0.003663	0	0	0.0384615	0	0	0.0454545	0	0
Fracture	0	0	0	0	0	0	0	0	0	0.0357143	0	0	0	0	0	0	0	0	0	0	0	0	0	0	0	0	0	0	0	0	0	0	0	0	0	0	0.0151515	0	0	0	0.00371747	0	0	0	0	0	0	0	0
Fulminant Hepatic Failure with Cerebral Edema	0	0	0	0.037037	0	0	0	0	0	0	0	0	0	0	0	0	0	0	0.0869565	0	0.0344828	0.0434783	0	0	0	0	0	0	0.0352941	0.0338983	0	0	0	0	0	0	0	0	0	0	0	0	0	0	0	0	0	0	0
Gastric Adenocarcinoma	0	0	0	0	0	0	0	0	0	0	0	0.0116279	0	0	0	0	0	0	0	0	0	0	0	0	0	0	0	0	0	0.0108696	0	0	0	0	0	0	0.0102041	0	0	0.0169492	0.0100334	0	0	0	0	0	0	0	0
Gastrointestinal Stromal Sarcoma	0	0	0	0.0163934	0	0	0	0	0.0135135	0	0	0.0470588	0	0	0	0.0163934	0	0	0	0	0	0	0.0689655	0	0	0	0	0	0	0	0	0.0172414	0	0	0	0.015873	0.01	0	0	0	0.00662252	0	0	0	0	0.00497512	0	0	0
Gastrointestinal Stromal Tumors	0	0	0	0.0153846	0	0	0	0	0.0128205	0	0	0.0449438	0	0	0	0.0153846	0	0	0	0	0	0	0.0645161	0	0	0	0	0	0	0	0	0.016129	0	0	0	0.0149254	0.00961539	0	0	0	0.00653595	0	0	0	0	0.00487805	0	0	0
Generalized pustular psoriasis	0	0	0	0	0	0	0	0	0	0	0	0	0	0	0	0	0	0	0	0	0	0	0	0	0	0	0	0	0	0	0	0	0	0	0	0	0	0	0	0	0	0	0	0	0	0	0	0	0
Glaucoma, Open-Angle	0	0	0	0	0	0	0	0	0	0	0	0.0188679	0	0	0	0	0	0	0	0	0	0	0	0	0	0	0	0	0	0	0	0	0	0	0	0	0	0	0	0	0	0.0416667	0	0	0.0454545	0.0060241	0.0512821	0	0
Growth Disorders	0	0	0	0.02	0	0.0211268	0	0	0.015873	0	0	0.0263158	0	0	0	0	0	0.0185185	0	0	0	0	0	0	0	0	0.0142857	0.0208333	0.00909091	0	0.0212766	0	0	0	0	0	0	0	0	0	0.0103448	0	0	0	0	0	0	0	0.0454545
hearing impairment	0	0	0	0.03125	0	0.00793651	0	0	0	0	0	0	0	0	0	0	0	0.121212	0	0	0	0	0	0	0	0	0	0	0	0.03125	0	0	0	0	0	0	0	0	0	0	0.00364964	0	0	0	0	0.00581395	0	0	0
Heart valve disease	0	0	0	0	0	0.0307692	0	0	0.0192308	0	0	0.0151515	0	0	0	0	0	0	0	0	0	0	0	0	0	0	0	0	0	0	0	0	0	0	0	0	0.0533333	0.0588235	0	0	0	0	0	0	0	0	0	0	0
Hemochromatosis	0	0	0	0.0384615	0	0	0	0	0	0.037037	0	0	0	0	0.0238095	0	0	0	0	0	0	0	0	0	0	0	0	0	0	0.0169492	0	0	0	0	0	0	0	0	0	0	0	0	0	0	0	0	0	0	0
Hemoglobin F Disease	0	0	0	0	0	0.00819672	0	0	0	0	0	0	0	0	0	0	0	0	0	0	0	0	0	0	0	0	0	0	0	0	0.04	0	0	0	0	0	0	0	0	0	0	0	0	0	0	0	0	0	0
Hemorrhage	0	0	0	0	0	0.008	0	0	0	0	0	0	0	0	0	0	0	0	0	0	0	0.037037	0	0	0	0	0	0	0.0222222	0.015625	0	0	0	0	0.12	0	0	0	0	0	0	0	0.03125	0	0	0	0	0	0
Hepatitis B	0	0	0	0	0	0	0	0	0.0169492	0	0	0.0136986	0	0.0232558	0.05	0	0	0	0	0	0	0	0	0	0	0	0	0	0	0	0.0232558	0	0	0	0	0	0.0117647	0.0238095	0	0	0	0	0	0	0	0	0	0	0
Hepatitis C	0	0	0	0	0	0	0	0.04	0.0238095	0	0	0.0178571	0	0.0384615	0.0454545	0	0	0	0	0	0.0163934	0	0	0	0	0	0	0	0.011236	0	0.0384615	0	0	0	0	0	0.0147059	0.04	0	0	0	0	0	0	0	0	0	0	0
Hepatoblastoma	0	0	0	0	0	0.00847458	0	0	0	0	0	0	0	0	0	0	0	0	0	0	0	0	0	0	0	0	0	0	0	0	0	0	0	0	0	0	0	0	0	0	0	0	0	0	0	0	0	0	0
Hepatomegaly	0	0	0	0	0	0.0133333	0	0	0.0142857	0	0	0	0	0	0	0	0	0	0	0	0	0	0	0	0	0	0	0	0	0	0	0	0	0	0	0.0169492	0	0	0	0	0.00334448	0	0	0	0	0	0	0	0.0392157
Hereditary hemorrhagic telangiectasia	0	0	0	0	0	0	0	0	0	0	0	0	0	0	0	0	0	0	0	0	0	0	0	0	0	0	0	0	0	0	0	0	0	0	0	0	0.0483871	0	0	0	0.00374532	0	0	0	0	0.00606061	0	0	0
Hereditary Motor and Sensory-Neuropathy Type II	0	0	0	0	0	0	0	0	0	0	0	0	0	0	0	0	0	0	0	0	0	0	0	0	0	0	0	0	0	0	0	0	0	0	0	0	0	0	0	0	0.00749064	0	0	0	0	0	0	0	0
Hidradenitis suppurativa, familial	0	0	0	0	0	0	0	0	0	0.04	0	0	0	0	0	0	0	0	0	0	0	0	0	0	0	0	0	0	0	0	0	0	0	0	0	0	0	0	0	0	0.0037594	0	0	0	0	0	0	0	0
HIV Coinfection	0	0	0	0	0	0	0	0	0.015625	0	0	0.00699301	0	0	0.0310078	0	0	0	0	0	0.00675676	0	0.00862069	0	0.00900901	0	0	0	0	0	0	0	0	0.00892857	0	0	0	0	0	0	0.0027933	0.00877193	0	0	0	0	0	0	0
Hodgkin Disease	0	0	0	0	0	0.00806452	0	0	0	0	0	0	0	0.75	0.0444444	0	0	0	0	0	0	0	0	0	0	0	0	0	0.0111111	0	0.037037	0	0	0	0	0	0	0	0	0	0	0	0	0	0	0	0	0	0
Holoprosencephaly	0.0357143	0	0	0	0	0	0	0	0.0217391	0.0294118	0	0.0166667	0	0	0	0	0	0	0	0	0	0	0.789474	0	0	0	0	0	0	0	0	0	0	0	0	0	0.0138889	0	0	0	0	0	0	0	0	0	0	0	0
Huntington Disease	0	0	0	0	0	0	0.0294118	0	0	0	0	0	0	0	0	0	0.0416667	0	0.923077	0	0	0	0	0	0	0	0	0	0.0114943	0	0	0	0	0	0	0	0	0	0	0	0	0	0	0	0	0	0	0	0
Hydrocephalus	0	0	0	0	0.00719425	0	0	0	0.0241935	0.0550459	0	0.00714286	0	0	0	0	0	0	0	0	0	0.00917431	0.0178571	0	0	0.118812	0.0075188	0	0.00578035	0.00684931	0	0.00909091	0	0	0	0	0.013245	0	0	0	0.0820669	0	0.00877193	0	0.00757576	0.0241935	0	0	0
Hydrops Fetalis	0	0	0	0.0126582	0	0	0	0	0	0	0.0121951	0.00943396	0.176471	0	0.0105263	0	0	0	0	0	0	0	0	0	0	0	0.0309278	0.012987	0	0	0	0	0	0	0.0133333	0	0	0	0	0	0.0627063	0	0	0	0	0.00917431	0	0	0
Hyperammonemia	0	0	0	0.00847458	0.00694444	0	0	0	0	0	0.0166667	0	0	0	0	0	0	0	0	0	0	0	0	0	0	0	0	0.0173913	0	0	0	0	0	0	0	0	0	0	0	0	0.0524781	0	0	0	0	0.0401606	0	0	0.00884956
Hypercholesterolemia	0	0	0	0	0	0.00769231	0	0	0	0	0	0	0	0	0	0	0	0.025	0	0	0	0.03125	0	0	0	0	0	0	0	0.0294118	0	0	0	0	0	0	0.027027	0.03125	0	0	0	0	0	0	0	0	0.0408163	0	0
Hypercholesterolemia, Familial	0	0	0	0	0	0.00680272	0	0	0	0	0	0	0	0	0	0	0	0.0175439	0	0	0	0	0	0	0	0	0	0	0	0.0235294	0	0	0	0	0	0	0	0	0	0	0	0	0	0	0	0.0157068	0.0149254	0	0
Hyperlipidemia	0	0	0	0	0	0.008	0	0	0	0	0	0	0	0	0	0	0	0.0285714	0	0	0	0	0	0	0	0	0	0	0	0.015625	0	0	0	0	0.037037	0.030303	0	0	0	0	0	0	0	0	0	0	0.0222222	0	0
Hyperlipoproteinemia Type IIa	0	0	0	0	0	0.00806452	0	0	0	0	0	0	0	0	0	0	0	0.0294118	0	0	0	0	0	0	0	0	0	0	0	0.0322581	0	0	0	0	0	0	0	0	0	0	0	0	0	0	0	0	0	0	0
Hyperlipoproteinemia Type IIb	0	0	0	0	0	0.00833333	0	0	0	0	0	0	0	0	0	0	0	0.0333333	0	0	0	0	0	0	0	0	0	0	0	0.0344828	0	0	0	0	0	0	0	0	0	0	0	0	0	0	0	0	0	0	0
Hyperpotassemia and Hypertension, Familial	0	0	0	0	0	0	0	0	0	0	0	0	0	0	0	0	0	0	0	0	0	0	0	0	0	0	0	0	0	0	0	0	0	0	0	0	0	0	0	0	0	0	0	0	0	0	0	0	0
Hypertriglyceridemia	0	0	0	0	0	0	0	0	0.025	0	0	0	0	0.0416667	0.0232558	0	0	0	0	0	0	0	0	0	0	0	0	0	0	0	0.0416667	0	0	0	0	0	0	0	0	0	0	0	0	0	0	0	0	0	0
Hypertrophic Cardiomyopathy	0	0	0	0	0	0	0.00934579	0	0.00884956	0	0	0.015873	0	0	0	0.01	0	0	0	0	0	0	0	0	0	0	0	0	0	0	0	0	0	0	0	0	0	0	0	0.0744681	0.0489297	0	0	0	0	0.00416667	0.00877193	0.0190476	0.0105263
Hypodontia	0	0	0	0	0	0	0	0	0	0.0344828	0	0	0	0	0	0	0	0	0	0	0	0	0	0	0	0	0.0208333	0	0	0	0	0	0	0	0	0	0	0	0	0	0.0037037	0	0	0	0	0	0	0	0
Hypogonadism	0	0.04	0	0	0	0	0	0	0	0	0	0	0	0	0	0	0	0	0	0	0.0508475	0.0833333	0	0	0	0	0	0	0	0	0	0	0	0	0	0.0322581	0	0	0	0	0	0	0	0	0	0	0	0	0
Idiopathic hypogonadotropic hypogonadism	0.0185185	0.0181818	0	0	0	0.00653595	0	0	0	0.0166667	0	0.0116279	0	0	0	0	0	0	0	0	0.0337079	0	0.0344828	0	0	0	0	0	0.00840336	0	0	0	0	0	0	0	0	0	0	0	0.00332226	0	0	0	0	0	0	0	0
Idiopathic pulmonary arterial hypertension	0	0	0	0	0	0	0	0	0	0	0	0	0	0	0	0	0	0	0	0	0	0	0	0	0	0	0	0.03125	0	0	0	0	0	0	0	0	0.0422535	0	0	0	0.00362319	0	0.0285714	0	0	0	0.0425532	0.025	0
Idiopathic Pulmonary Fibrosis	0	0	0	0	0.0172414	0	0	0	0	0	0	0	0	0	0	0	0	0	0	0	0	0	0	0	0	0	0	0	0	0	0	0	0	0	0.0357143	0	0	0	0	0.03125	0	0	0	0	0	0	0	0	0
IGA Glomerulonephritis	0	0	0	0	0	0.0214286	0	0	0	0	0	0.0133333	0	0	0.015625	0	0	0.0192308	0	0	0	0	0	0	0	0	0	0	0	0	0	0	0	0.0227273	0.0227273	0.02	0	0.0465116	0	0	0	0	0	0	0	0	0.016129	0	0
Impaired glucose tolerance	0	0	0	0	0	0	0	0	0.0212766	0	0	0	0	0	0	0	0	0	0	0	0	0.0333333	0	0	0	0	0	0	0	0	0	0	0	0	0	0.0571429	0	0	0	0	0	0	0	0	0	0	0	0	0
Inborn Errors of Metabolism	0	0	0	0.0322581	0	0.008	0	0	0	0	0	0	0	0	0	0	0	0	0	0	0	0	0	0	0	0	0	0	0.010989	0	0.0740741	0	0	0	0	0.030303	0	0	0	0	0	0	0	0	0	0.00584795	0	0	0
Infantile nystagmus	0	0	0	0.04	0	0	0	0	0	0	0	0	0	0	0	0	0	0	0	0.444444	0	0	0	0	0	0	0	0	0	0	0	0	0	0	0	0	0	0	0	0	0	0	0	0	0.0227273	0.00606061	0	0	0
Infantile Refsum Disease (disorder)	0	0	0	0	0	0	0	0	0	0	0	0	0.866667	0	0	0	0	0	0	0	0	0	0	0	0	0	0.0666667	0	0	0	0	0	0	0	0	0	0	0	0	0	0.0465116	0	0	0	0	0.00598802	0	0	0
Infantile Severe Myoclonic Epilepsy	0	0	0	0.037037	0	0	0	0	0	0	0	0	0	0	0	0	0	0	0	0	0.0169492	0	0	0	0	0	0	0	0.0114943	0.0166667	0	0	0	0	0	0	0	0	0	0	0	0	0	0	0	0	0	0.030303	0
Infiltrating duct carcinoma of female breast	0	0	0	0	0	0	0	0	0	0.0277778	0	0	0	0	0	0	0	0	0	0	0	0	0	0	0	0	0	0	0	0	0	0	0	0	0	0	0	0	0	0.0285714	0.00361011	0	0	0	0	0	0	0	0
Influenza	0	0	0	0	0	0.0320513	0	0	0.0126582	0	0	0	0	0	0	0	0	0	0	0	0	0	0	0	0.0163934	0	0	0	0	0	0	0	0	0	0	0	0	0	0	0	0	0	0	0	0	0	0	0	0
Intestinal Cancer	0	0	0	0	0	0	0.030303	0	0	0	0	0	0	0	0	0	0	0	0	0	0	0	0	0	0	0	0	0	0	0	0	0	0	0	0	0	0	0	0	0	0	0	0	0	0	0	0	0.03125	0
Jeune thoracic dystrophy	0	0	0	0	0	0	0	0	0	0	0	0	0	0	0	0	0	0	0	0	0	0	0	0	0	0	0	0	0	0	0	0	0	0	0	0	0	0	0	0	0	0	0	0	0	0	0	0	0
Juvenile arthritis	0.0144928	0.00714286	0	0	0	0.00420168	0	0	0	0	0	0.00584795	0	0	0.0125786	0	0.0070922	0	0	0	0	0	0	0	0.00719425	0	0.0122699	0	0.00985222	0.0113636	0	0	0.00653595	0	0	0.00684931	0.00546448	0	0	0	0.013089	0	0.00689655	0.0144928	0.00613497	0.00352113	0.00632911	0	0.0218978
Juvenile Myelomonocytic Leukemia	0	0	0	0	0	0	0	0	0.0212766	0.0285714	0	0.0508475	0	0	0	0	0	0	0	0	0	0	0	0	0	0	0	0	0	0.0149254	0	0	0	0	0	0	0	0	0	0	0.00362319	0	0	0	0	0	0	0	0
Juvenile-Onset Still Disease	0.0140845	0.00694444	0	0	0	0.00829875	0	0	0	0	0	0.00571429	0	0	0.0122699	0	0.00689655	0	0	0	0	0	0	0	0.00699301	0	0.011976	0	0.00966184	0.0111111	0	0	0.00636943	0	0	0.00666667	0.00534759	0	0	0	0.0129534	0	0.00671141	0.0140845	0.00598802	0.00347222	0.00617284	0	0.0212766
Kallmann Syndrome	0.0285714	0	0	0	0	0.00746269	0	0	0	0.0243902	0	0	0	0	0	0	0	0	0	0	0.0138889	0	0.025	0	0	0	0	0	0.01	0	0	0	0	0	0	0	0	0	0	0	0	0	0	0	0	0	0	0	0
Kartagener Syndrome	0	0	0	0	0	0	0	0	0	0	0	0	0	0	0	0	0	0.0178571	0	0	0	0	0	0	0	0	0	0	0	0	0	0	0	0	0	0	0	0	0	0	0.00340136	0	0	0	0	0	0	0	0
Keloid	0	0	0	0	0	0.0140845	0	0	0	0	0	0	0	0	0	0	0	0	0	0	0	0	0	0	0	0	0	0	0	0	0	0	0	0	0	0	0.0348837	0.0454545	0	0	0	0	0	0	0	0	0	0	0
Ketotic hypoglycemia	0	0	0	0	0	0	0	0	0	0	0.0357143	0	0	0	0	0	0	0	0	0	0	0	0	0	0	0	0	0	0	0	0	0	0	0	0	0	0	0	0	0	0.0206186	0	0	0	0	0.0103627	0	0	0
Kleine-Levin Syndrome	0	0	0	0	0	0	0	0	0	0	0	0	0	0	0	0	0	0	0	0	0	0	0	0	0	0	0	0	0	0	0	0	0	0	0	0	0	0	0	0	0.0037594	0	0	0	0	0.00609756	0	0	0
Large cell carcinoma of lung	0	0	0	0	0	0	0	0	0	0.0212766	0	0	0	0	0	0	0	0	0	0	0	0	0	0	0	0	0	0	0	0	0	0	0	0	0	0	0	0	0	0.0217391	0.00696864	0	0	0	0	0.00537634	0	0	0
Leber Congenital Amaurosis	0	0	0	0	0	0	0	0	0	0	0	0	0	0	0	0	0	0.0263158	0	0	0	0	0	0	0	0	0	0	0	0	0	0	0	0	0	0	0	0	0	0	0	0	0	0	0	0	0	0	0
Left Ventricular Hypertrophy	0	0	0	0	0	0.0230769	0	0	0	0	0	0	0	0	0	0.0263158	0	0	0	0	0	0	0	0	0	0	0	0	0	0	0	0	0	0	0	0	0.0263158	0.129032	0	0	0.00716846	0	0	0	0	0	0.0392157	0.0227273	0.0625
Left ventricular noncompaction	0	0	0	0	0	0	0	0	0	0	0	0	0	0	0	0	0	0	0	0	0	0	0	0	0	0	0	0	0	0	0	0	0	0	0	0	0	0	0	0.115385	0.011194	0	0	0	0	0	0	0	0
Left ventricular noncompaction cardiomyopathy	0	0	0	0	0	0	0	0	0	0	0	0	0	0	0	0	0	0	0	0	0	0	0	0	0	0	0	0	0	0	0	0	0	0	0	0	0	0	0	0.0689655	0.0111111	0	0	0	0	0.00588235	0	0	0
Leigh Disease	0	0	0	0	0	0	0	0	0	0	0	0	0	0	0	0	0	0	0	0	0	0	0	0	0	0	0	0	0	0	0	0	0	0	0	0	0	0	0	0	0.0035461	0	0	0	0	0.00555556	0	0	0
LEIGH SYNDROME DUE TO MITOCHONDRIAL COMPLEX I DEFICIENCY	0	0	0	0	0	0	0	0	0	0	0	0	0	0	0	0	0	0	0	0	0	0	0	0	0	0	0	0	0	0	0	0	0	0	0	0	0	0	0	0	0.00369004	0	0	0	0	0.00591716	0	0	0
Lens Opacities	0	0	0	0	0.016129	0	0	0	0	0	0	0	0	0	0	0	0	0.025	0	0	0	0	0	0	0	0	0	0	0	0.0144928	0	0	0.0222222	0	0	0	0	0	0	0	0.00722022	0	0	0	0	0	0	0	0
Leukemia, Monocytic, Chronic	0	0	0	0	0	0	0	0	0	0	0	0	0	0	0	0	0	0.0277778	0	0	0	0.0357143	0	0	0	0	0.0192308	0	0	0	0	0	0	0	0	0	0	0	0	0	0	0	0	0	0	0	0	0	0
Leukemia, Myelomonocytic, Chronic	0	0	0	0	0	0	0	0	0	0.0384615	0	0.06	0	0	0	0	0	0	0	0	0	0	0	0	0	0	0	0	0	0	0	0	0	0	0	0	0	0	0	0	0	0	0	0	0	0	0	0	0
Leukodystrophy	0	0	0	0.0125786	0.00537634	0	0	0	0.00578035	0	0	0	0.0454545	0	0	0	0	0.00609756	0.00636943	0	0	0	0	0	0	0	0.0168539	0.00632911	0	0.00518135	0	0	0.00591716	0	0	0	0.00502513	0	0	0	0.0440415	0	0.00621118	0	0	0.0827338	0	0	0
Limb Deformities, Congenital	0	0	0	0	0	0	0	0	0	0.0322581	0	0	0	0	0	0	0	0	0	0	0	0	0	0	0	0	0.02	0	0	0	0	0	0.025641	0	0	0.03125	0.0144928	0.0384615	0	0	0.0111111	0	0	0	0	0	0	0	0
Lipoidosis	0	0	0	0	0	0	0	0	0	0	0	0	0	0	0	0	0	0	0	0	0	0	0	0	0	0	0	0	0	0	0	0	0	0	0	0	0	0	0	0	0	0	0	0	0	0	0	0	0
Lobar Holoprosencephaly	0.04	0	0	0	0	0	0	0	0.0232558	0.0322581	0	0.0175439	0	0	0	0	0	0	0	0	0	0	0.9375	0	0	0	0	0	0	0	0	0	0	0	0	0	0	0	0	0	0	0	0	0	0	0	0	0	0
Long QT Syndrome	0	0	0	0	0	0.00769231	0.047619	0	0	0	0	0	0	0	0	0	0	0	0	0	0	0	0	0	0	0	0	0	0	0	0	0.030303	0.0222222	0	0	0.0263158	0	0	0	0.0571429	0.00359712	0	0	0	0	0	0.0408163	0.162162	0
Lymphatic Diseases	0	0	0	0	0.0166667	0	0	0	0	0	0	0	0	0	0	0	0	0	0	0	0	0	0	0	0	0	0	0	0	0	0	0	0.0232558	0	0	0	0	0	0	0	0	0	0	0	0	0.00574713	0	0	0
Lymphatic Metastasis	0	0	0	0	0	0	0	0	0	0	0	0	0	0	0.0222222	0	0	0	0	0	0.0163934	0	0	0	0	0	0	0	0	0	0	0	0	0	0	0	0	0	0	0	0	0	0	0	0	0	0	0	0.0416667
Lymphoma, Follicular	0	0	0	0	0	0	0	0	0.0212766	0.0285714	0	0	0	0.0322581	0.02	0	0	0	0	0	0	0	0	0.03125	0	0	0	0	0	0.0149254	0.0322581	0	0	0	0	0	0	0	0	0	0	0	0	0	0	0	0	0	0
Lymphoma, Follicular, Grade 1	0	0	0	0	0	0	0	0	0.0232558	0.0322581	0	0	0	0.037037	0.0217391	0	0	0	0	0	0	0	0	0.0357143	0	0	0	0	0	0.015873	0.037037	0	0	0	0	0	0	0	0	0	0	0	0	0	0	0	0	0	0
Lymphoma, Lymphocytic, Intermediate	0	0	0	0	0	0	0	0	0	0	0	0	0	0	0	0	0	0	0	0	0	0	0	0	0	0	0	0	0	0	0	0	0	0	0	0	0	0	0	0	0	0	0	0	0	0	0	0	0
Lymphoma, Non-Hodgkin	0	0	0	0	0	0.0143885	0	0	0.0526316	0	0	0.0277778	0	0.047619	0.016129	0	0	0	0	0	0.0128205	0	0	0.0227273	0	0	0	0	0.00943396	0.0126582	0.0232558	0	0	0	0	0	0.0117647	0	0	0	0	0	0	0	0	0	0	0	0
Lymphoma, Small Noncleaved-Cell	0	0	0	0	0	0.0155039	0	0	0.0638298	0	0	0	0	0.0625	0.0192308	0.0277778	0	0	0	0	0.0147059	0	0	0.0294118	0	0	0	0	0.0104167	0	0.030303	0	0	0	0	0	0.0133333	0	0	0	0	0	0	0	0	0	0	0	0
Majewski Syndrome	0	0	0	0	0	0	0	0	0	0.0344828	0	0	0	0	0	0	0	0	0	0	0	0	0	0	0	0	0	0	0	0	0	0	0	0	0	0	0	0	0	0	0	0	0	0	0	0	0	0	0
MAJOR AFFECTIVE DISORDER 2	0	0	0	0	0	0	0	0	0	0	0	0	0	0	0	0	0	0	0	0	0	0	0	0	0	0	0	0	0	0	0	0	0	0	0	0	0	0	0	0	0	0	0	0	0	0	0.0217391	0	0
Malformations of Cortical Development	0	0	0	0	0	0	0	0	0	0	0.011236	0.00884956	0.16	0	0.00980392	0	0	0	0	0	0	0	0	0	0	0.178082	0.0288462	0	0.00684931	0	0	0.0120482	0	0	0	0	0	0	0	0	0.0966667	0	0	0	0	0.0133929	0	0	0.0123457
Malignant lymphoma, lymphocytic, intermediate differentiation, diffuse	0	0	0	0	0	0	0	0	0	0	0	0	0	0	0	0	0	0	0	0	0	0	0	0	0	0	0	0	0	0	0	0	0	0	0	0	0.0144928	0	0	0	0	0	0	0	0	0	0	0	0
Malignant neoplasm of salivary gland	0	0	0	0	0	0.00653595	0	0	0	0	0	0	0	0	0	0	0	0	0	0	0	0	0	0	0	0	0.0126582	0	0	0	0	0	0	0	0	0	0.0206186	0	0	0	0	0	0.0166667	0	0	0	0	0	0
Malignant neoplasm of tongue	0	0	0	0	0	0	0	0	0	0	0	0	0	0	0	0	0	0	0	0	0	0	0	0	0	0	0	0	0	0	0	0	0	0	0	0	0	0	0.0322581	0	0.0037594	0.0454545	0	0	0	0	0	0	0
Maternally Inherited Leigh Syndrome	0	0	0	0	0	0	0	0	0	0	0	0	0	0	0	0	0	0	0	0	0	0	0	0	0	0	0	0	0	0	0	0	0	0	0	0	0	0	0	0	0	0	0	0	0	0	0	0	0
Maturity onset diabetes mellitus in young	0	0	0	0	0	0	0	0	0.025	0	0	0	0	0	0	0	0	0	0	0	0	0	0	0	0	0	0	0	0	0	0	0	0	0	0	0	0	0	0	0	0	0	0	0	0	0	0	0	0
Meckel-Gruber syndrome	0	0	0	0	0	0	0	0	0	0	0	0	0	0	0	0	0	0	0	0	0	0	0	0	0	0	0	0	0	0	0	0	0	0	0	0	0	0	0	0	0	0	0	0	0	0	0	0	0
MELAS Syndrome	0	0	0	0	0	0.00769231	0	0	0	0	0	0	0	0	0	0	0	0	0	0	0	0	0	0	0	0	0	0	0	0.0144928	0	0	0	0	0	0	0	0	0	0	0	0	0	0	0	0	0	0	0
Melnick-Needles Syndrome	0	0	0	0	0	0	0	0	0	0	0	0	0	0	0	0	0	0.030303	0	0	0	0	0	0	0	0	0	0	0	0	0	0	0	0	0	0	0.0298507	0	0	0	0.0111524	0	0	0	0	0	0	0	0
Meningioma	0	0	0	0	0	0	0	0	0	0	0	0.0357143	0	0	0	0	0	0	0	0	0	0	0	0	0	0	0	0	0.0111111	0.015873	0	0.75	0	0	0	0	0	0	0	0	0	0	0	0	0	0.00588235	0	0	0
Meningiomas, Multiple	0	0	0	0	0	0	0	0	0	0	0	0.0350877	0	0	0	0	0	0	0	0	0	0	0	0	0	0	0	0	0.010989	0.015625	0	0.705882	0	0	0	0	0	0	0	0	0	0	0	0	0	0.00584795	0	0	0
Mental deficiency	0	0	0	0.0201342	0.00564972	0	0	0	0.00609756	0.00657895	0	0.00561798	0.00662252	0	0	0	0	0	0	0	0	0	0	0.00671141	0	0	0.00584795	0.00671141	0.00473934	0	0	0.00675676	0.00625	0	0	0	0.00526316	0	0	0	0.0128535	0	0.00657895	0	0.0239521	0.0656934	0	0	0
Mental Retardation, X-Linked	0	0	0	0	0	0	0	0	0	0	0	0	0	0	0	0	0	0	0.0294118	0	0	0	0	0	0	0	0	0	0	0.0142857	0	0	0	0	0	0	0.0131579	0	0	0	0.0108303	0	0	0	0	0.0113636	0	0	0
Mental Retardation, X-Linked 1	0	0	0	0	0	0	0	0	0	0	0	0	0	0	0	0	0	0	0	0	0	0	0	0	0	0	0	0	0	0.0246914	0	0	0	0	0	0	0.0229885	0	0	0	0.0138889	0	0	0	0	0.005291	0	0	0
MERRF Syndrome	0	0	0	0	0	0.00826446	0	0	0	0	0	0	0	0	0	0	0	0	0	0	0	0	0	0	0	0	0	0	0	0	0	0	0	0	0	0	0	0	0	0	0	0	0	0	0	0	0	0	0
Metabolic Bone Disorder	0	0	0	0	0	0.00819672	0	0	0	0	0	0	0	0	0	0	0	0	0	0	0	0	0	0	0	0	0	0	0	0	0	0	0	0	0	0	0.0149254	0	0	0	0	0	0	0	0	0.00595238	0	0	0
Metabolic Diseases	0	0	0	0	0	0.00847458	0	0	0.027027	0	0	0	0	0	0	0	0	0	0	0	0.0178571	0	0	0	0	0	0	0	0	0.0175439	0	0	0	0	0	0	0	0	0	0	0.0037594	0	0	0	0	0	0	0	0.0526316
Metastatic melanoma	0	0	0	0	0	0	0	0	0	0	0	0	0	0	0.0117647	0	0	0	0	0	0	0	0	0	0	0	0	0	0	0	0	0	0	0	0	0	0	0	0	0.0144928	0.00321543	0	0	0	0.0113636	0	0	0	0
Methylmalonic acidemia	0	0	0	0	0	0	0	0	0	0	0	0	0	0	0	0	0	0	0	0	0	0	0	0	0	0	0	0	0	0	0	0	0	0	0	0	0	0	0	0	0	0	0	0	0	0	0	0	0
Microcephaly	0	0	0	0.0147059	0.0186335	0	0	0	0	0	0	0	0	0	0	0	0	0.0070922	0	0	0	0	0	0	0	0.00735294	0	0	0	0	0	0	0	0	0	0	0	0	0	0	0.0298103	0	0	0	0	0.0411985	0	0	0
Microlissencephaly	0	0	0	0.0222222	0	0	0	0	0	0	0	0	0	0	0	0	0	0.0204082	0	0	0	0	0	0	0	0	0	0	0	0	0	0	0	0	0	0	0	0	0	0	0.0212766	0	0	0	0	0.0391061	0	0	0
Microsatellite Instability	0	0	0	0	0	0	0	0	0.0238095	0	0	0	0	0	0	0.0344828	0	0	0	0	0	0	0	0.037037	0	0	0	0	0	0	0	0	0	0	0	0	0.0147059	0	0.0277778	0	0.00369004	0	0	0	0	0	0	0	0
MITOCHONDRIAL COMPLEX I DEFICIENCY	0	0	0	0	0	0	0	0	0	0	0	0	0	0	0	0	0	0	0	0	0	0	0	0	0	0	0	0	0	0	0	0	0	0	0	0	0	0	0	0	0	0	0	0	0	0	0	0	0
Mitochondrial Diseases	0	0	0	0.003125	0	0	0	0	0	0	0.00621118	0	0	0	0	0	0	0	0.00315457	0	0	0	0	0	0	0	0	0	0	0	0	0	0	0	0	0	0	0	0	0	0.0330275	0	0	0	0.00591716	0.0429864	0	0	0
Mouth Diseases	0	0	0	0	0	0	0	0	0	0	0	0	0	0	0	0	0	0	0	0	0	0	0	0	0	0	0	0	0	0	0	0	0	0	0	0	0	0	0	0	0	0.0416667	0	0	0	0	0	0	0
Multiple congenital anomalies	0	0	0	0	0	0	0	0	0	0.0344828	0	0	0	0	0	0	0	0	0	0	0	0	0	0	0	0	0.0208333	0	0	0	0	0.04	0	0	0	0	0	0	0	0	0.0037037	0	0	0	0	0	0	0	0
Multiple Epiphyseal Dysplasia	0	0	0	0	0	0.00763359	0	0	0	0	0	0	0	0	0	0	0	0.0243902	0	0	0	0	0	0	0	0	0	0	0	0	0	0	0	0	0	0	0.0405405	0	0	0	0.0144928	0	0	0	0	0	0	0	0
Muscular Dystrophies, Limb-Girdle	0	0	0	0	0	0.013245	0	0	0	0	0	0	0	0	0	0	0	0	0	0	0	0	0	0	0	0.208333	0	0	0	0	0	0	0	0	0	0	0	0	0	0.0535714	0.153257	0	0	0	0	0.00505051	0.028169	0	0
Muscular Dystrophy, Facioscapulohumeral	0	0	0	0	0.0188679	0	0	0	0	0	0	0	0	0	0	0	0	0	0	0	0	0	0	0	0	0	0	0	0	0	0	0	0	0	0	0	0.0307692	0.0434783	0	0	0.00746269	0	0	0	0	0	0	0	0
Myasthenic Syndromes, Congenital	0	0	0	0	0.0144928	0.00729927	0	0	0	0	0	0	0	0	0	0	0	0	0	0	0	0	0	0	0	0.0238095	0	0	0	0	0	0	0	0	0	0	0	0	0	0	0.0833333	0	0	0	0	0.00546448	0	0	0
Myasthenic Syndromes, Congenital, Slow Channel	0	0	0	0	0	0.00806452	0	0	0	0	0	0	0	0	0	0	0	0	0	0	0	0	0	0	0	0	0	0	0	0	0	0	0	0	0	0	0	0	0	0	0.0419847	0	0	0	0	0	0	0	0
MYCOBACTERIUM TUBERCULOSIS, PROTECTION AGAINST	0	0	0	0	0	0	0	0	0.0540541	0	0	0.0192308	0	0	0.0243902	0	0	0	0	0	0	0	0	0	0	0	0	0	0	0	0	0	0	0	0	0	0	0	0	0	0	0	0	0	0	0	0	0	0
Myeloid Leukemia, Chronic	0	0.0263158	0	0	0	0.00735294	0	0	0	0	0	0.0606061	0	0.0526316	0.0350877	0	0	0	0	0	0	0	0	0	0	0	0	0	0.00980392	0	0.025641	0	0	0	0	0	0	0	0	0	0.00352113	0	0	0	0	0	0	0	0
Myoclonic Astatic Epilepsy	0	0	0	0	0	0	0	0	0	0	0.037037	0	0	0	0	0	0	0	0	0	0	0	0	0	0	0	0	0	0	0	0	0	0	0	0	0	0	0	0	0	0	0	0	0	0	0	0	0	0
Myopia	0	0	0	0	0	0	0	0	0	0.0333333	0	0	0	0	0	0	0	0	0	0	0	0	0	0	0	0	0	0	0	0	0	0	0	0	0	0	0.0147059	0	0	0	0.00369004	0	0	0	0	0	0	0	0
NADH:Q(1) Oxidoreductase deficiency	0	0	0	0	0	0	0	0	0	0	0	0	0	0	0	0	0	0	0	0	0	0	0	0	0	0	0	0	0	0	0	0	0	0	0	0	0	0	0	0	0	0	0	0	0	0	0	0	0
Narcolepsy	0	0	0	0	0	0	0	0	0	0	0	0	0	0	0	0	0	0	0	0	0	0	0	0	0	0	0	0	0	0.015873	0	0	0	0	0	0	0	0	0	0	0.00367647	0	0	0	0	0	0	0	0
Necrotizing Enterocolitis	0	0	0	0	0	0	0	0	0	0	0	0	0	0	0	0	0	0.0285714	0	0	0.015873	0	0	0	0	0	0	0	0	0	0	0	0	0	0.037037	0	0	0	0	0	0.003663	0	0	0	0	0	0.0222222	0	0
Neoplastic Processes	0	0	0	0	0	0	0	0	0	0	0	0	0	0	0	0	0	0	0	0	0	0	0	0	0	0	0	0	0	0	0	0	0	0	0	0	0	0	0	0	0	0	0	0	0	0	0	0	0
Nephritis, Interstitial	0	0	0	0	0.02	0	0	0	0.027027	0	0	0	0	0	0	0	0	0	0	0	0	0.05	0	0	0	0	0	0	0.0119048	0	0	0	0	0	0	0	0	0	0	0	0	0	0	0	0	0	0	0	0
Nephroblastoma	0	0.0227273	0	0	0	0.0141844	0	0	0	0	0	0.027027	0	0	0	0.0208333	0	0	0	0	0	0	0	0	0	0	0	0	0	0.0123457	0	0	0	0	0	0	0	0	0	0.0208333	0.0139373	0	0	0	0	0	0	0	0
Neurobehavioral Manifestations	0	0	0	0	0	0	0	0	0	0	0	0	0	0	0	0	0	0.0344828	0	0	0	0.1	0	0	0	0	0	0	0.0117647	0	0	0	0	0	0	0	0	0	0	0	0	0	0	0	0	0	0	0	0
Neurodevelopmental Disorders	0	0	0	0	0	0	0	0	0	0	0	0.00900901	0	0	0	0	0	0	0	0	0	0	0	0	0	0	0	0	0	0	0	0.0123457	0	0	0	0	0	0	0	0	0.00306749	0	0	0	0	0.00896861	0	0	0
Neuroendocrine Tumors	0	0	0	0	0	0.00840336	0	0	0	0	0	0	0	0	0	0	0	0	0	0	0	0	0	0	0	0	0	0	0	0	0	0.0454545	0	0	0	0	0	0	0	0	0.00374532	0	0	0	0	0	0	0	0
Neutropenia	0	0	0	0	0	0.016129	0	0	0.0465116	0	0	0	0	0.115385	0.0212766	0	0	0.0285714	0	0	0	0	0	0.0714286	0	0	0.0196078	0	0	0	0.0357143	0	0	0	0	0	0	0	0	0	0	0	0	0	0	0	0	0	0
Night blindness, congenital stationary	0	0	0	0	0	0	0	0	0	0	0	0	0	0	0	0	0	0	0	0	0	0	0	0	0	0	0	0	0	0	0	0	0	0	0	0	0	0	0	0	0	0	0	0	0	0	0	0	0
Night blindness, congenital stationary, type 1	0	0	0	0	0	0	0	0	0	0	0	0	0	0	0	0	0	0	0	0	0	0	0	0	0	0	0	0	0	0	0	0	0	0	0	0	0	0	0	0	0	0	0	0	0	0	0	0	0
Nonorganic psychosis	0.0111111	0	0	0	0	0.005291	0	0	0.00925926	0.0104167	0	0	0	0.0108696	0	0	0	0	0.0108696	0	0.015873	0.010989	0	0	0	0	0	0	0.04	0	0	0	0.0294118	0	0	0.0103093	0.00746269	0.010989	0	0	0.00595238	0	0	0.0111111	0	0.00425532	0	0	0
Nuclear cataract	0	0	0	0	0.0172414	0	0	0	0	0	0	0	0	0	0	0	0	0	0	0	0	0	0	0	0	0	0	0	0	0	0	0	0	0	0	0	0	0	0	0	0.00364964	0	0	0	0	0.00581395	0	0	0
Occupational Diseases	0	0	0	0	0	0.025641	0	0	0	0	0	0	0	0	0	0	0	0	0	0	0	0.047619	0	0	0	0	0	0	0.0117647	0.0172414	0	0	0	0	0	0	0	0.047619	0	0	0	0	0	0	0	0.00606061	0	0	0
Odontome	0	0	0	0	0.0408163	0	0	0	0	0.04	0	0	0	0	0	0	0	0	0	0	0	0	0	0	0	0	0	0	0	0	0	0	0	0	0	0	0	0	0	0	0.0037594	0	0	0	0	0.00609756	0	0.0333333	0
Oligodontia	0	0	0	0	0	0	0	0	0	0.037037	0	0	0	0	0	0	0	0	0	0	0	0	0	0	0	0	0	0	0	0	0	0	0	0	0	0	0	0	0	0	0.00373134	0	0	0	0	0	0	0	0
Oligospermia	0	0.05	0	0	0	0	0	0	0	0	0	0	0	0	0	0	0	0	0	0	0.0178571	0	0	0	0	0	0	0	0	0	0	0	0	0	0	0	0	0	0	0	0	0	0	0	0	0	0	0	0
Omenn Syndrome	0	0	0	0	0	0.00813008	0	0	0	0	0	0	0	0	0	0	0	0	0	0	0	0	0	0	0	0	0	0	0	0.016129	0	0	0	0	0	0.0666667	0	0	0	0	0	0	0	0	0	0	0	0	0
Optic Atrophy, Hereditary, Leber	0	0	0	0	0	0.00813008	0	0	0	0	0	0	0	0	0	0	0	0	0	0	0	0	0	0	0	0	0	0	0	0	0	0	0	0	0	0	0	0	0	0	0	0	0	0	0	0	0	0	0
Osteogenesis Imperfecta	0	0.00546448	0	0	0.00469484	0.0180505	0	0	0.0100503	0.0216216	0	0.0141509	0	0	0	0	0	0.0052356	0	0	0.00456621	0	0.00534759	0.00540541	0	0	0.00483092	0	0	0.00454546	0	0	0	0	0.00546448	0	0.0460829	0.00546448	0	0.00534759	0.0462287	0	0	0	0.00485437	0	0	0.00518135	0
Osteogenesis imperfecta type III (disorder)	0	0	0	0	0	0.0169492	0	0	0	0	0	0	0	0	0	0	0	0	0	0	0	0	0	0	0	0	0	0	0	0	0	0	0	0	0	0	0.031746	0.047619	0	0	0.00374532	0	0	0	0	0	0	0	0
Osteogenesis imperfecta type IV (disorder)	0	0	0	0	0	0.017094	0	0	0	0	0	0	0	0	0	0	0	0	0	0	0	0	0	0	0	0	0	0	0	0	0	0	0	0	0	0	0.0322581	0.05	0	0	0.0037594	0	0	0	0	0	0	0	0
Ovarian Mucinous Adenocarcinoma	0	0	0	0	0	0	0	0	0	0	0	0	0	0	0	0	0	0	0	0	0	0	0	0	0	0	0	0	0	0	0	0	0	0	0	0	0.0119048	0	0	0.0222222	0.00699301	0	0	0	0	0	0	0	0
Ovarian Serous Adenocarcinoma	0	0	0	0	0	0.00763359	0	0	0	0.0263158	0	0	0	0	0	0	0	0	0	0	0	0	0	0	0	0	0	0	0	0	0	0	0	0	0	0	0	0	0	0.027027	0.00719425	0	0	0	0	0	0	0	0
Pain Disorder	0	0	0	0	0	0	0	0	0	0	0.0238095	0	0	0.0277778	0.0181818	0	0	0	0	0	0	0.0285714	0	0	0	0	0	0	0	0	0.0277778	0	0	0	0	0	0	0	0	0	0	0	0	0	0	0.011236	0.0188679	0	0
Pancreatic Ductal Adenocarcinoma	0	0	0	0	0	0	0	0	0	0	0	0	0	0	0	0	0	0	0	0	0	0	0	0	0	0	0	0	0	0	0	0	0	0	0	0	0	0	0	0	0	0	0	0	0	0	0	0	0
Papillary thyroid carcinoma	0	0	0	0	0.008	0	0.00943396	0	0	0	0	0.00793651	0	0	0	0.010101	0.0104167	0	0	0	0	0	0	0	0	0	0	0	0	0.00757576	0	0	0	0	0	0	0	0	0.103093	0	0	0	0	0	0	0.0041841	0	0	0
Paranoia	0	0	0	0	0	0	0	0	0	0	0	0	0	0	0	0	0	0	0	0	0	0	0	0	0	0	0	0	0.0117647	0	0	0	0.0294118	0	0	0	0	0	0	0	0	0	0	0	0	0	0	0	0
Paranoid Schizophrenia	0	0	0	0	0	0	0	0	0.0227273	0	0	0.0172414	0	0	0.0666667	0	0	0	0	0	0.0322581	0	0	0	0	0	0	0	0	0	0	0	0	0	0	0	0	0	0	0	0	0	0	0	0	0	0	0	0
PARKINSON DISEASE, LATE-ONSET	0	0	0	0	0	0	0	0	0	0	0	0	0	0	0	0	0	0	0	0	0.0175439	0	0	0	0	0	0	0	0	0	0	0	0	0	0	0	0	0	0	0	0.00374532	0	0	0	0.0227273	0.0121951	0	0	0
Pathological accumulation of air in tissues	0	0	0	0	0.0192308	0.00833333	0	0	0	0	0	0.0188679	0	0	0	0	0	0.0333333	0	0	0	0	0	0	0	0	0	0	0	0	0	0	0	0	0	0	0	0	0	0	0	0	0	0	0	0	0	0	0
PEELING SKIN SYNDROME	0	0	0	0	0	0	0	0	0	0	0	0	0	0	0	0	0	0	0	0	0	0	0	0	0	0	0.0217391	0	0	0	0	0	0	0	0	0	0	0	0	0	0	0	0	0	0	0	0	0	0
Periodic Fever Syndrome	0	0	0	0	0.0142857	0	0	0	0	0	0	0	0	0	0	0	0	0	0	0	0	0	0	0	0	0	0	0	0	0.012987	0	0.0243902	0.0188679	0	0	0	0	0	0	0	0	0	0	0	0	0.00543478	0	0	0.025641
Peritoneal Neoplasms	0	0.05	0	0.0416667	0	0	0	0	0	0	0	0.0196078	0	0	0	0	0	0	0	0	0	0	0	0	0	0	0	0	0	0.0357143	0	0	0	0	0	0	0	0	0	0	0	0	0	0	0	0.00609756	0	0	0
Peroxisomal Disorders	0	0	0	0	0	0	0	0	0	0	0	0.012987	0.378378	0	0	0	0	0	0	0	0	0	0	0	0	0	0.0441176	0	0	0	0	0	0	0	0	0	0.011236	0	0	0	0.0501792	0	0	0	0	0.00526316	0	0	0
Peroxisome biogenesis disorders	0	0	0	0	0	0	0	0	0	0	0	0	0.733333	0	0	0	0	0	0	0	0	0	0	0	0	0	0.0697674	0	0	0	0	0	0	0	0	0	0	0	0	0	0.0387597	0	0	0	0	0.00606061	0	0	0
Pheochromocytoma	0.0384615	0	0	0	0	0	0	0	0	0	0	0	0	0	0	0.0322581	0.0740741	0	0.115385	0	0.015873	0	0	0	0	0	0	0	0.0222222	0	0	0	0.025	0	0	0	0	0	0	0	0	0	0	0.0384615	0	0	0	0	0
Pheochromocytoma, Extra-Adrenal	0.04	0	0	0	0	0	0	0	0	0	0	0	0	0	0	0.0333333	0.0769231	0	0.12	0	0.016129	0	0	0	0	0	0	0	0.0224719	0	0	0	0.025641	0	0	0	0	0	0	0	0	0	0	0.04	0	0	0	0	0
Poisoning	0	0	0	0	0	0.00806452	0	0	0	0	0	0	0	0.037037	0	0	0	0	0	0	0	0	0	0	0	0	0	0	0.0111111	0.015873	0.037037	0.037037	0	0	0	0	0	0	0	0	0	0	0	0	0	0	0	0	0
Polycystic Ovary Syndrome	0.0131579	0	0	0	0.00543478	0.0160643	0	0	0.00584795	0	0	0	0	0	0.00574713	0	0.00645161	0	0	0	0.00526316	0.0197368	0	0	0	0	0	0	0.00458716	0	0	0	0	0.00649351	0	0	0	0	0	0.00632911	0.00753769	0	0	0.0131579	0	0	0	0	0
Polydactyly	0	0	0	0	0	0	0	0	0.0135135	0.0454545	0	0.0123457	0	0	0	0	0	0	0	0	0	0	0.0148148	0	0	0	0	0	0	0.00591716	0	0.0151515	0	0	0	0	0	0	0	0	0.0215633	0	0	0	0	0.00362319	0	0	0
Prader-Willi Syndrome	0	0	0	0	0	0	0	0	0	0	0	0	0	0	0	0	0	0	0	0	0	0	0	0	0	0	0	0	0	0	0	0	0	0	0	0	0	0	0	0	0	0	0	0	0	0	0	0	0
Precursor B-cell lymphoblastic leukemia	0	0	0	0	0	0	0	0.0322581	0	0	0	0.016129	0	0.03125	0.0196078	0.0588235	0	0	0	0	0	0	0	0	0	0	0	0	0	0	0	0	0	0	0	0	0	0	0	0	0	0	0	0	0	0	0	0	0
Precursor B-Cell Lymphoblastic Leukemia-Lymphoma	0	0	0	0	0	0	0	0.0454545	0	0	0	0	0	0.0434783	0.0487805	0.0384615	0	0	0	0	0	0	0	0	0	0	0	0	0	0	0	0	0	0	0	0	0	0.0454545	0	0	0.00373134	0	0	0	0	0	0	0	0.047619
Precursor T-Cell Lymphoblastic Leukemia-Lymphoma	0	0	0.0142857	0	0	0	0	0	0	0	0	0.0217391	0	0	0.0121951	0.0307692	0	0	0	0	0	0	0	0	0	0	0	0	0	0.010101	0	0.015873	0	0	0	0	0.00952381	0	0	0	0.00324675	0	0	0	0	0	0	0	0
Prenatal Exposure Delayed Effects	0	0	0	0	0	0	0.03125	0	0	0	0	0	0	0	0	0	0	0	0.0952381	0	0	0	0	0	0	0	0	0	0.0117647	0.0172414	0	0	0	0	0	0	0	0.047619	0	0	0	0	0.0384615	0	0	0	0	0	0
Prenatal Injuries	0	0	0	0.04	0	0	0.03125	0	0.0540541	0	0	0	0	0	0	0	0	0	0.0454545	0	0	0	0	0	0	0	0	0	0.0117647	0	0	0	0	0	0	0	0.015625	0.047619	0	0	0	0	0	0	0	0	0	0	0
Primary biliary cirrhosis	0	0	0	0	0	0.0208333	0	0.0208333	0	0	0	0	0	0	0	0	0	0	0	0	0	0	0	0.02	0.0434783	0	0	0	0	0	0	0	0	0.0208333	0	0	0.010989	0.0208333	0	0	0	0	0	0	0	0	0	0	0
Primary microcephaly	0	0	0	0	0	0.0046083	0	0	0	0	0	0	0	0	0	0	0	0.00787402	0	0	0	0	0	0	0	0	0	0	0	0.00641026	0	0	0	0	0	0	0	0	0	0	0.0138504	0	0	0	0	0.019305	0	0	0
Prostatic Intraepithelial Neoplasias	0	0	0	0	0	0	0	0	0	0	0	0	0	0.0454545	0	0	0	0	0	0	0	0.047619	0	0.0434783	0	0	0	0	0.0117647	0	0	0.0454545	0	0	0	0	0	0	0	0	0	0	0	0	0	0.00606061	0	0	0
Psychoses, Drug	0	0	0	0	0	0	0	0	0.0208333	0	0	0.016129	0	0.03125	0	0	0	0	0	0	0.030303	0	0	0	0	0	0	0	0.116279	0	0	0.03125	0.0465116	0	0	0	0	0	0	0	0	0	0	0	0	0	0.0204082	0	0
Psychoses, Substance-Induced	0	0	0	0	0	0	0	0	0.0227273	0	0	0.0172414	0	0.0357143	0	0	0	0	0	0	0.0322581	0	0	0	0	0	0	0	0.121951	0	0	0.0357143	0.0512821	0	0	0	0	0	0	0	0	0	0	0	0	0	0.0222222	0	0
Psychosis, Brief Reactive	0	0	0	0	0	0	0	0	0	0	0	0	0	0	0	0	0	0	0	0	0.0166667	0	0	0	0	0	0	0	0.0229885	0	0	0	0	0	0	0	0	0	0	0	0	0	0.0344828	0	0	0	0	0	0
Psychotic Disorders	0.00793651	0	0	0	0	0.00444444	0	0	0.00694444	0.00757576	0	0	0	0.0078125	0	0	0	0	0.015748	0	0.0379747	0.015873	0	0	0	0	0	0	0.0434783	0	0	0	0.0217391	0.00787402	0.00787402	0.0075188	0.00588235	0.00787402	0	0	0.00537634	0	0.00757576	0.00793651	0	0.00369004	0	0	0
Pulmonary arterial hypertension	0	0	0	0	0	0	0	0	0	0	0	0	0	0	0	0	0	0	0	0	0	0	0	0	0	0	0	0.0344828	0	0	0	0	0	0	0	0	0.0441176	0	0	0	0.003663	0	0.03125	0	0	0	0.0454545	0.027027	0
Pulmonary Embolism	0	0	0	0	0	0	0	0	0.025641	0	0	0.0188679	0	0	0	0	0	0	0	0	0	0	0	0.0416667	0	0	0	0	0.0116279	0	0.0434783	0	0	0	0.0952381	0	0	0	0	0	0	0.0416667	0	0	0	0	0	0	0
Rachischisis	0	0	0	0	0	0	0	0	0.111111	0.037037	0	0	0	0	0	0	0	0	0	0	0	0	0	0.0416667	0	0	0	0	0	0.0169492	0	0	0	0	0	0	0	0	0	0	0.00373134	0	0	0	0	0	0	0	0
Radial club hand	0	0	0.184615	0	0	0	0	0	0	0.0136986	0	0	0	0	0	0	0	0	0	0	0	0	0	0	0	0	0	0	0	0.0192308	0	0.0144928	0	0	0	0	0	0	0	0	0.00961539	0	0	0	0	0	0	0	0
Renal dysplasia and retinal aplasia (disorder)	0	0	0	0	0	0	0	0	0	0	0	0	0	0	0	0	0	0	0	0	0	0	0	0	0	0	0	0	0	0	0	0	0	0	0	0	0	0	0	0	0	0	0	0	0	0	0	0	0
Renal tubular acidosis	0	0	0	0	0	0	0	0	0	0	0	0	0	0	0	0	0	0	0	0	0	0	0	0	0	0	0.0204082	0	0	0	0.0384615	0	0	0	0	0	0	0	0	0	0	0	0	0	0	0	0	0	0
Respiratory Depression	0	0	0	0	0	0	0	0	0	0	0	0	0	0	0	0	0	0	0	0	0.0350877	0	0	0	0	0	0	0	0.0357143	0	0	0	0	0	0.0454545	0	0	0	0	0	0	0	0	0	0	0.0060241	0	0	0
Respiratory Distress Syndrome, Adult	0	0	0	0	0	0.00609756	0	0	0.0120482	0	0	0.0103093	0	0	0	0	0	0	0	0	0	0	0	0	0	0	0	0	0	0	0.0149254	0.0149254	0	0	0	0	0	0.0151515	0.0263158	0	0	0	0	0	0	0	0.0119048	0	0
Retinal Degeneration	0	0	0	0.030303	0	0	0	0	0.0217391	0	0	0	0	0	0	0	0.0333333	0.0555556	0.0333333	0	0	0	0	0	0	0	0	0	0.0107527	0.0151515	0	0	0	0	0	0	0	0	0	0	0	0	0	0	0	0	0	0	0.0357143
Retinitis Pigmentosa	0	0	0	0	0.00735294	0	0	0	0	0	0	0	0	0	0	0	0	0.0267857	0	0	0	0	0	0	0	0.00917431	0	0	0	0	0	0	0	0	0	0	0	0	0	0	0.00857143	0	0	0	0	0.004	0	0	0
Rhabdomyolysis	0	0	0	0	0	0	0	0	0.0123457	0	0	0	0	0	0	0	0	0	0	0	0	0	0	0	0	0.030303	0	0	0	0	0	0	0	0	0	0	0	0	0	0	0.102837	0	0	0	0	0.0145631	0	0	0
Rhabdomyosarcoma	0	0	0	0	0	0.00813008	0	0	0	0	0	0	0	0	0	0	0	0.030303	0.0384615	0	0	0	0.0344828	0	0	0	0	0	0	0	0	0	0	0	0	0	0	0	0	0	0	0	0	0	0	0	0	0	0
Romano-Ward Syndrome	0	0	0	0	0	0	0.0571429	0	0	0	0	0	0	0	0	0	0	0	0	0	0	0	0	0	0	0	0	0	0	0	0	0	0	0	0	0	0	0	0	0.0344828	0.00369004	0	0	0	0	0	0.047619	0.16129	0
Russell-Silver syndrome	0	0	0	0	0	0.0347826	0	0	0	0	0	0	0	0	0	0	0	0	0	0	0	0	0	0	0	0	0	0	0	0	0	0	0	0	0	0	0	0	0	0	0	0	0	0	0	0	0	0	0
Saldino-Noonan Syndrome	0	0	0	0	0	0	0	0	0	0.0357143	0	0	0	0	0	0	0	0	0	0	0	0	0	0	0	0	0	0	0	0	0	0	0	0	0	0	0	0	0	0	0	0	0	0	0	0	0	0	0
Salivary Gland Neoplasms	0	0	0	0	0	0.00645161	0	0	0	0	0	0	0	0	0	0	0	0	0	0	0	0	0	0	0	0	0.0123457	0	0	0	0	0	0	0	0	0	0.020202	0	0	0	0	0	0.016129	0	0	0	0	0	0
Schizoaffective Disorder	0	0	0	0	0	0.0070922	0	0	0	0	0	0	0	0	0	0	0	0	0	0	0.0526316	0	0	0	0	0	0	0	0.0285714	0	0	0	0	0	0.0232558	0	0	0	0	0	0	0	0.0208333	0	0	0	0	0	0
Seasonal Affective Disorder	0	0	0	0	0	0	0	0	0	0	0	0	0	0	0	0	0	0	0	0	0.05	0	0	0	0	0	0	0	0.0224719	0	0	0	0.025641	0	0.0384615	0	0	0	0	0	0	0	0	0	0	0	0	0	0
Sensorineural Hearing Loss (disorder)	0	0	0	0	0	0	0	0	0	0	0	0	0	0	0	0	0	0	0	0	0	0	0	0	0	0	0	0	0	0	0	0	0	0	0	0	0.015625	0	0	0	0	0	0	0	0	0	0	0	0
Severe Congenital Microcephaly	0	0	0	0.0232558	0	0	0	0	0	0	0	0	0	0	0	0	0	0.0212766	0	0	0	0	0	0	0	0	0	0	0	0	0	0	0	0	0	0	0	0	0	0	0.0214286	0	0	0	0	0.039548	0	0	0
Sicca Syndrome	0	0	0	0	0	0	0	0	0	0	0	0	0	0	0	0	0	0	0	0	0	0	0	0	0	0	0	0	0	0	0	0	0	0	0	0	0	0	0	0	0	0	0	0	0	0	0	0	0
Situs ambiguus	0	0	0	0	0	0	0	0	0	0	0	0	0	0	0	0	0	0	0	0	0	0	0.0869565	0	0	0	0	0	0	0	0	0	0	0	0	0	0	0	0	0	0.0037594	0	0	0	0	0	0	0	0
Situs Inversus	0	0	0	0	0	0	0	0	0	0	0	0	0	0	0	0	0	0	0	0	0	0	0.0416667	0	0	0	0	0	0	0	0	0	0	0	0	0	0	0	0	0	0	0	0	0	0	0	0	0	0
Skin Abnormalities	0	0	0	0	0.02	0	0	0	0	0.04	0	0	0	0	0	0	0	0	0	0	0	0	0	0.0454545	0	0	0.0227273	0	0	0	0	0	0	0	0	0	0	0	0	0	0.00754717	0	0	0	0	0	0	0	0
Spastic Paraplegia, Hereditary	0	0	0	0	0.00763359	0	0	0	0	0	0.0186916	0	0	0	0	0	0	0	0	0	0	0	0	0	0	0	0	0	0	0	0	0	0	0	0	0	0	0	0	0	0.00869565	0	0	0	0.00806452	0.0789474	0	0	0
Spermatogenic Failure, Nonobstructive, Y-Linked	0	0	0	0	0	0	0	0	0	0	0	0	0	0	0	0	0	0	0	0	0	0	0	0	0	0	0	0	0	0	0	0	0	0	0	0	0	0	0	0	0	0	0	0	0	0	0	0	0
Spina Bifida	0	0	0	0	0	0	0	0	0.125	0.03125	0	0	0	0	0	0	0	0	0	0	0	0	0	0.0344828	0	0	0	0	0	0.015625	0	0	0	0	0	0	0	0	0	0	0.003663	0	0	0	0	0	0	0	0
Spinocerebellar Ataxia Type 4	0	0.0222222	0	0.0204082	0	0	0	0	0	0	0.0192308	0	0	0	0	0	0	0	0	0	0	0	0	0	0	0	0	0	0	0	0	0	0	0	0	0	0	0	0	0	0	0	0	0	0.971429	0.130952	0	0	0
Splenomegaly	0	0	0	0	0	0.0162602	0	0	0.0232558	0	0	0.0357143	0	0	0	0	0	0.0294118	0	0	0	0	0	0	0	0	0	0	0	0	0.037037	0	0	0	0	0	0.0144928	0	0	0	0	0	0	0	0	0	0	0	0.0833333
Squamous cell carcinoma of lung	0	0	0	0	0	0	0	0	0	0.0434783	0	0	0	0	0.016129	0	0	0	0	0	0	0	0	0	0	0	0	0	0	0	0	0	0	0	0	0	0.0117647	0	0	0.0217391	0.00696864	0	0	0	0	0	0	0	0
Stevens-Johnson Syndrome	0	0	0	0	0	0.0145985	0	0.025	0.0175439	0	0	0.0285714	0	0.05	0.0338983	0	0	0	0	0	0	0	0	0.0238095	0	0	0	0	0	0	0.0243902	0	0	0.025	0	0	0	0	0	0	0.0034965	0	0	0	0	0	0.0172414	0	0
Substance abuse problem	0	0	0	0	0	0.00442478	0	0	0	0	0	0	0	0	0	0.00757576	0	0	0.015625	0.0152672	0.0248447	0	0	0	0	0	0	0	0.048913	0	0	0	0.0142857	0	0.015748	0	0	0	0	0.00757576	0.0026738	0	0	0	0	0.00367647	0.00684931	0	0
Substance Use Disorders	0	0	0	0	0	0.00446429	0	0	0	0	0	0	0	0	0	0.00769231	0	0	0.015873	0.0155039	0.0316456	0	0	0	0	0	0	0	0.0494505	0	0	0	0.0144928	0	0.016	0	0	0	0	0.00769231	0.00268817	0	0	0	0	0.0037037	0	0	0
Systemic Scleroderma	0	0	0	0	0	0.00826446	0	0	0	0	0	0	0	0	0	0	0	0	0	0	0	0	0	0	0	0	0	0	0	0	0	0	0	0	0	0	0.0307692	0.0434783	0	0	0	0	0	0	0	0	0	0	0
Testicular Germ Cell Tumor	0	0	0	0	0	0	0	0	0	0	0	0.0188679	0	0	0	0	0	0	0	0	0	0	0	0	0	0	0	0	0	0	0	0	0	0	0	0	0.0153846	0	0	0	0.00373134	0	0	0	0	0	0	0	0
Tetralogy of Fallot	0.04	0.08	0	0	0	0	0	0	0	0	0	0	0	0	0	0	0	0	0	0	0.016129	0	0.0333333	0	0	0	0	0	0	0	0	0	0	0	0	0	0.0294118	0	0	0	0	0	0	0.04	0.0204082	0	0.0465116	0.193548	0
Thrombocythemia, Essential	0	0	0	0	0	0.0168067	0	0	0	0	0	0.0188679	0	0.0434783	0.0238095	0	0	0	0	0	0	0	0	0	0	0	0	0	0	0.0169492	0.0434783	0	0	0	0	0	0	0.0454545	0	0	0	0	0.037037	0	0	0	0	0	0
Thrombocytopenia	0.030303	0	0.0238095	0	0	0.00757576	0	0	0.04	0	0	0	0	0.0588235	0.0185185	0	0	0.0238095	0	0	0	0	0	0.0571429	0	0	0	0	0	0	0.0909091	0	0	0	0	0	0	0	0	0	0	0	0.025641	0.030303	0	0	0	0	0
Thromboembolism	0	0	0	0	0	0.00833333	0	0	0	0	0	0	0	0	0	0	0	0	0	0	0	0	0	0	0	0	0	0	0.0116279	0	0	0	0	0	0.210526	0	0	0	0	0	0	0	0	0	0	0	0	0	0
Thyroid Diseases	0	0	0	0	0	0	0	0	0.025641	0	0	0	0	0	0	0.0384615	0	0	0	0	0	0	0	0	0	0	0	0	0	0	0	0	0	0	0	0	0	0	0	0	0	0	0	0	0	0	0	0	0
TOBACCO ADDICTION, SUSCEPTIBILITY TO (finding)	0	0	0	0	0	0	0	0	0	0	0	0	0	0	0	0	0	0	0	0	0.0350877	0	0	0	0	0	0	0	0.0235294	0	0	0	0.0285714	0	0	0	0	0	0	0	0	0	0.037037	0	0	0	0	0	0
Tubular Aggregate Myopathy	0	0	0	0	0	0	0	0	0	0	0	0	0	0	0	0	0	0	0	0	0	0	0	0	0	0	0.0408163	0	0	0	0	0	0	0	0	0	0	0	0	0	0.05	0	0	0	0	0	0	0	0
Ubiquinone dehydrogenase deficiency	0	0	0	0	0	0	0	0	0	0	0	0	0	0	0	0	0	0	0	0	0	0	0	0	0	0	0	0	0	0	0	0	0	0	0	0	0	0	0	0	0	0	0	0	0	0.00609756	0	0	0
Uremia	0	0	0	0	0	0.0243902	0	0	0	0.03125	0	0	0	0	0	0	0	0	0	0	0	0	0	0.0344828	0	0	0	0	0	0	0.0357143	0	0	0	0.0769231	0	0.0142857	0.037037	0	0	0.003663	0	0	0	0	0	0.0222222	0	0
Uterine Cancer	0	0	0	0	0	0.00847458	0	0	0	0	0	0	0	0.047619	0	0	0	0	0	0	0	0	0	0	0	0	0	0	0	0	0	0.047619	0	0	0	0	0.015873	0	0	0	0.0037594	0	0	0	0	0	0	0	0
Van Buchem disease	0	0	0	0	0	0	0	0	0	0	0	0	0	0	0	0	0	0.0294118	0	0	0	0	0	0	0	0	0	0	0	0	0	0	0	0	0	0	0.0294118	0	0	0	0.0111111	0	0	0	0	0	0	0	0
Vitiligo	0	0	0	0	0	0	0	0	0	0	0	0.0185185	0	0	0	0	0	0	0	0	0	0	0	0	0.0454545	0	0	0	0	0	0	0	0.0277778	0	0	0	0	0	0	0	0	0	0	0	0	0	0	0	0
Walker-Warburg congenital muscular dystrophy	0	0	0	0	0	0	0	0	0	0	0	0	0	0	0	0	0	0	0	0	0	0	0	0	0	0.933333	0	0	0.011236	0	0	0	0	0	0	0	0.0147059	0	0	0	0.0542636	0	0	0	0	0	0	0	0
Weight Gain	0	0	0.00854701	0	0.00719425	0.00970874	0	0	0.00793651	0	0	0	0	0	0	0	0	0	0.00909091	0	0	0.00917431	0	0	0	0.00892857	0	0	0.0175439	0.0208333	0	0	0.0165289	0	0	0.00869565	0.00657895	0.00917431	0	0	0.0113636	0	0	0	0	0.0119522	0.015873	0	0.00925926
Well Differentiated Oligodendroglioma	0	0	0	0	0	0	0	0	0	0	0	0.04	0	0	0	0	0.047619	0	0.047619	0	0	0	0	0	0	0	0	0	0.0119048	0	0	0.047619	0	0	0	0	0	0	0	0	0	0	0	0	0	0	0	0	0
West Syndrome	0	0	0	0	0	0	0	0	0	0	0.0277778	0	0.030303	0	0	0	0	0	0	0	0	0	0	0.0322581	0	0	0	0	0	0	0	0	0.0238095	0	0	0	0	0	0	0	0.00363636	0	0	0	0	0	0	0	0
Williams Syndrome	0	0	0	0	0	0	0	0	0	0	0	0	0	0	0	0	0	0	0	0	0	0	0	0	0	0	0	0	0	0	0	0	0	0	0	0	0.015873	0	0	0	0	0	0	0	0	0	0	0	0
X-linked Adrenal Hypoplasia	0	0.0689655	0	0	0	0	0	0	0	0	0	0	0	0	0	0	0	0	0	0	0.0151515	0	0	0	0	0	0	0	0	0	0	0	0	0	0	0	0	0	0	0	0	0	0	0	0	0.00574713	0	0	0
Young onset Parkinson disease	0	0	0	0	0	0	0	0	0	0	0	0	0	0	0	0	0	0	0	0	0.0178571	0	0	0	0	0	0	0	0.0119048	0	0	0	0	0	0	0	0	0	0	0	0	0	0	0	0	0.00609756	0	0	0
Zellweger Spectrum	0	0	0	0	0	0	0	0	0	0	0	0	0.75	0	0	0	0	0	0	0	0	0	0	0	0	0	0.0666667	0	0	0	0	0	0	0	0	0	0	0	0	0	0.0384615	0	0	0	0	0.00598802	0	0	0
Zellweger Syndrome	0	0	0	0	0	0	0	0	0	0	0	0	0.875	0	0	0	0	0	0	0	0	0	0	0	0	0	0.0638298	0	0	0	0	0	0	0	0	0	0	0	0	0	0.0461538	0	0	0	0	0.00591716	0	0	0
[truncated: 373 more columns]

## Sheet: JM_Cluster2
	Absence Seizures	Ache	Active Hyperemia	Acute Cerebrovascular Accidents	Acute Confusional Senile Dementia	Acute Coronary Syndrome	Acute kidney injury	Acute Lung Injury	Adult Learning Disorders	Adverse reaction to drug	Age-Related Memory Disorders	Albuminuria	Alcohol abuse	Alcoholic Intoxication	Alcoholic Intoxication, Chronic	Allergic Reaction	Allodynia	Alloxan Diabetes	Amnesia	Amyotrophic Lateral Sclerosis	Amyotrophic Lateral Sclerosis With Dementia	Amyotrophic Lateral Sclerosis, Guam Form	Anasarca	Anemia	Anorexia	Anoxemia	Anxiety Disorders	Aortic Aneurysm, Abdominal	Arsenic Encephalopathy	Arterial Diseases, Common Carotid	Arthritis, Adjuvant-Induced	Arthritis, Psoriatic	Asbestosis	Asthma	Asthma, Occupational	Asymmetric Diabetic Proximal Motor Neuropathy	Atherogenesis	Autistic Disorder	Autoimmune Diseases	Berylliosis	Bradycardia	Brain Injuries	Brain Ischemia	Bright Disease	Brittle diabetes	Bronchial Hyperreactivity	Cachexia	Calcinosis	Cardiac Arrhythmia
Absence Seizures	1	0.0647482	0.046729	0.0266667	0.0701754	0.0153846	0.0220994	0.00847458	0.0583333	0.0346821	0.0859375	0.0423729	0.0844156	0.048	0.0934844	0.0125	0.0833333	0.0507614	0.0545455	0.027027	0.0325203	0.032	0.0504202	0.023622	0.0357143	0.0393701	0.078125	0.0283019	0.0126582	0.0185185	0.0296296	0.00892857	0.00892857	0.0231214	0.00925926	0.00892857	0.0408163	0.0625	0.0142857	0.00917431	0.059322	0.0566038	0.0529801	0.0403226	0.0289855	0.00909091	0.0283019	0.0220588	0.0442478
Ache	0.0647482	1	0.0508475	0.04	0.0152672	0.0123457	0.0629921	0.0298507	0.0694444	0.0238095	0.0722892	0.0138889	0.0540541	0	0.0532915	0.037037	0.178571	0.0261438	0.118644	0	0	0	0.102941	0.0666667	0.0819672	0.0379747	0.0864198	0	0.0185185	0	0.0348837	0.016129	0.016129	0.0325203	0.0172414	0.016129	0.03	0.0320285	0	0.0169492	0.136364	0.0535714	0.0283019	0.0675676	0.010989	0.0701754	0.0172414	0.0113636	0.0793651
Active Hyperemia	0.046729	0.0508475	1	0.0461538	0.0104167	0	0.03125	0.03125	0.025	0.0108696	0.0192308	0.0571429	0	0	0.010101	0.0410959	0.0786517	0.0431034	0.0344828	0.0153846	0.025	0.0238095	0.114286	0.0232558	0.0344828	0	0	0.0952381	0.0136986	0.0434783	0.0816327	0.0384615	0.0384615	0.0340909	0.0454545	0.0384615	0.0634921	0.016	0	0	0.0833333	0.025	0.057971	0.0487805	0.0181818	0.0416667	0.0454545	0.0192308	0.103448
Acute Cerebrovascular Accidents	0.0266667	0.04	0.0461538	1	0.0451128	0.0352941	0.0601504	0.056338	0.0246914	0.0465116	0.0106383	0.0533333	0.0165289	0.0116279	0.0208955	0.0630631	0.0534351	0.0723684	0.0140845	0.0188679	0.0246914	0.0240964	0.0519481	0.0361446	0.0588235	0.0232558	0.0107527	0.015625	0.0357143	0.0153846	0.043956	0.0298507	0.0298507	0.0901639	0.0483871	0.0147059	0.0792079	0.0242215	0.0208333	0.0645161	0.0125	0.0689655	0.161616	0.0625	0.0103093	0.0307692	0.0483871	0.0215054	0.0571429
Acute Confusional Senile Dementia	0.0701754	0.0152672	0.0104167	0.0451128	1	0.0263158	0.103896	0.00970874	0.0769231	0.0580645	0.0973451	0.0384615	0.0555556	0.045045	0.0334262	0.027972	0.0245399	0.0909091	0.01	0.0148148	0.00900901	0.00884956	0.0280374	0.036036	0.0520833	0.0353982	0.0423729	0.0107527	0.0283688	0.0326087	0.0508475	0.0103093	0.0103093	0.0451613	0.0107527	0.0208333	0.0615385	0.0383387	0.00793651	0.0215054	0.0185185	0.0551724	0.0746269	0.0363636	0.0325203	0	0.0107527	0.0163934	0.00980392
Acute Coronary Syndrome	0.0153846	0.0123457	0	0.0352941	0.0263158	1	0.0347826	0	0	0	0	0.0555556	0.01	0.031746	0.00946372	0.0212766	0.0175439	0.0291971	0.0204082	0.0361446	0.0517241	0.05	0.0350877	0.0322581	0.0204082	0.03125	0.0285714	0.0487805	0.032967	0.0232558	0.0428571	0.0217391	0.0444444	0.0277778	0.0238095	0.0444444	0.0740741	0.0148148	0.027027	0.047619	0	0.0625	0.0449438	0.0327869	0.027027	0	0.0487805	0.0138889	0
Acute kidney injury	0.0220994	0.0629921	0.03125	0.0601504	0.103896	0.0347826	1	0.0392157	0.0178571	0.238806	0.0243902	0.0377358	0.0405405	0.026087	0.0191257	0.0567376	0.05625	0.0898876	0.019802	0.0220588	0.027027	0.0265487	0.046729	0.0446429	0.019802	0.0347826	0.0245902	0	0.027972	0.0319149	0.0769231	0.0204082	0.0416667	0.0580645	0.0212766	0.0204082	0.0769231	0.0283019	0.0403226	0.0319149	0.0275229	0.0763889	0.0656934	0.045045	0.075	0	0.0212766	0.0413223	0.0294118
Acute Lung Injury	0.00847458	0.0298507	0.03125	0.056338	0.00970874	0	0.0392157	1	0	0.010101	0	0	0	0	0.00655738	0.0246914	0.019802	0.0491803	0	0	0	0	0.0697674	0	0	0.0192308	0	0	0.0253165	0.0333333	0.0344828	0	0	0.0537634	0.0344828	0.0625	0.0422535	0.00772201	0.016129	0.0333333	0.0222222	0	0.025641	0.0204082	0.016129	0.0666667	0	0.0169492	0.0263158
Adult Learning Disorders	0.0583333	0.0694444	0.025	0.0246914	0.0769231	0	0.0178571	0	1	0.0188679	0.283019	0	0.0105263	0	0.0227273	0.0111111	0.0277778	0.030303	0.0714286	0.0125	0.0181818	0.0175439	0	0	0.0465116	0	0.046875	0	0.0229885	0.0263158	0.030303	0	0	0.0495049	0	0	0.0123457	0.0189394	0	0	0.0384615	0.0319149	0.0232558	0.0175439	0	0.025641	0	0.030303	0.0217391
Adverse reaction to drug	0.0346821	0.0238095	0.0108696	0.0465116	0.0580645	0	0.238806	0.010101	0.0188679	1	0.00840336	0.029703	0.0277778	0.037037	0.0194444	0.0437956	0.0251572	0.032967	0.0104167	0.0152672	0.0188679	0.0185185	0.00952381	0.0673077	0	0	0.017094	0.011236	0.00714286	0.0111111	0.025641	0.0107527	0.0217391	0.0128205	0.011236	0	0.0229008	0.0255591	0.025	0	0.0192308	0.0347222	0.0294118	0.00917431	0.025	0	0.011236	0.025641	0.0102041
Age-Related Memory Disorders	0.0859375	0.0722892	0.0192308	0.0106383	0.0973451	0	0.0243902	0	0.283019	0.00840336	1	0.015873	0.0588235	0.0140845	0.0348101	0.00980392	0.0336134	0.0206897	0.0754717	0.0108696	0.0149254	0.0144928	0.0153846	0.0142857	0.0363636	0	0.128571	0	0.01	0	0.038961	0	0	0.0442478	0	0	0.032967	0.029304	0.0121951	0.02	0.03125	0.0283019	0.0309278	0.0144928	0.0246914	0	0	0.025641	0.0172414
Albuminuria	0.0423729	0.0138889	0.0571429	0.0533333	0.0384615	0.0555556	0.0377358	0	0	0.029703	0.015873	1	0	0.037037	0.00974026	0.0357143	0.038835	0.0645161	0.025	0.0266667	0.04	0.0384615	0.0869565	0.0784314	0.025	0.0178571	0.016129	0.0967742	0.0240964	0.0294118	0.0491803	0.027027	0.027027	0.02	0.0625	0.027027	0.0684932	0.0153257	0.0307692	0.09375	0.0204082	0.0449438	0.0632911	0.08	0.046875	0	0.0967742	0.015873	0.075
Alcohol abuse	0.0844156	0.0540541	0	0.0165289	0.0555556	0.01	0.0405405	0	0.0105263	0.0277778	0.0588235	0	1	0.123596	0.195286	0.00769231	0.0633803	0.017341	0.0240964	0	0	0	0.0107527	0	0.0240964	0.0306122	0.07	0	0.0078125	0.0128205	0.0188679	0	0	0.020979	0	0.025	0.042735	0.0474576	0.0183486	0	0.0804598	0.0223881	0.024	0.0103093	0.00909091	0	0	0.0188679	0
Alcoholic Intoxication	0.048	0	0	0.0116279	0.045045	0.031746	0.026087	0	0	0.037037	0.0140845	0.037037	0.123596	1	0.0528053	0.0215054	0.0176991	0.037037	0	0.0365854	0.0526316	0.0508475	0.0175439	0.05	0	0.0483871	0.0142857	0.0243902	0.0333333	0.0238095	0.0140845	0.0222222	0	0.00917431	0	0	0.0238095	0.0186567	0.0135135	0	0	0.0306122	0.0823529	0.0333333	0	0	0.0243902	0.0140845	0
Alcoholic Intoxication, Chronic	0.0934844	0.0532915	0.010101	0.0208955	0.0334262	0.00946372	0.0191257	0.00655738	0.0227273	0.0194444	0.0348101	0.00974026	0.195286	0.0528053	1	0.0174419	0.0693642	0.025974	0.023569	0.0179641	0.0194175	0.0192926	0.0228758	0.0127389	0.0201342	0.015873	0.0448718	0.00337838	0.0205279	0.00675676	0.0283019	0.00668896	0	0.028169	0	0.013468	0.0118694	0.0886598	0.00609756	0.00675676	0.0364238	0.0379009	0.0358209	0.0160256	0.00917431	0.0101351	0.00677966	0.0123839	0.013245
Allergic Reaction	0.0125	0.037037	0.0410959	0.0630631	0.027972	0.0212766	0.0567376	0.0246914	0.0111111	0.0437956	0.00980392	0.0357143	0.00769231	0.0215054	0.0174419	1	0.0428571	0.0555556	0.025641	0.00869565	0.0111111	0.0108696	0.0595238	0.032967	0.038961	0	0.00990099	0	0.0420168	0.0136986	0.0957447	0.0131579	0.0266667	0.0763359	0.028169	0.0131579	0.0636364	0.023569	0.0927835	0.0571429	0.0348837	0.056	0.118182	0.134146	0.0707071	0.056338	0.0428571	0.0618557	0.0123457
Allodynia	0.0833333	0.178571	0.0786517	0.0534351	0.0245399	0.0175439	0.05625	0.019802	0.0277778	0.0251572	0.0336134	0.038835	0.0633803	0.0176991	0.0693642	0.0428571	1	0.0611111	0.0638298	0.0149254	0.0183486	0.018018	0.09	0.0178571	0.0416667	0.0175439	0.042735	0.021978	0.0285714	0.0217391	0.0695652	0.0319149	0.0210526	0.0522876	0.0333333	0.0210526	0.0787402	0.0485437	0.008	0.0217391	0.0582524	0.0629371	0.075188	0.0865385	0.0327869	0.091954	0.0568182	0.0165289	0.0515464
Alloxan Diabetes	0.0507614	0.0261438	0.0431034	0.0723684	0.0909091	0.0291971	0.0898876	0.0491803	0.030303	0.032967	0.0206897	0.0645161	0.017341	0.037037	0.025974	0.0555556	0.0611111	1	0.00806452	0.0387097	0.0381679	0.037594	0.0634921	0.0373134	0.0245902	0.0217391	0.00684931	0.0442478	0.0304878	0.0258621	0.0647482	0.0252101	0.0166667	0.0751445	0.0350877	0.0701754	0.102041	0.0356083	0.0486111	0.0347826	0.0307692	0.0662651	0.12	0.0454545	0.070922	0.00840336	0.0350877	0.0496454	0.0325203
Amnesia	0.0545455	0.118644	0.0344828	0.0140845	0.01	0.0204082	0.019802	0	0.0714286	0.0104167	0.0754717	0.025	0.0240964	0	0.023569	0.025641	0.0638298	0.00806452	1	0.0144928	0.0227273	0.0217391	0.075	0.0434783	0.030303	0.0416667	0.0181818	0	0.012987	0	0.0363636	0	0	0	0	0	0.0142857	0.015748	0.0169492	0.037037	0.102564	0.0361446	0.0266667	0.0930233	0	0.0740741	0.0384615	0.0178571	0.0588235
Amyotrophic Lateral Sclerosis	0.027027	0	0.0153846	0.0188679	0.0148148	0.0361446	0.0220588	0	0.0125	0.0152672	0.0108696	0.0266667	0	0.0365854	0.0179641	0.00869565	0.0149254	0.0387097	0.0144928	1	0.528302	0.509091	0.025974	0.0243902	0	0.0117647	0	0.0327869	0.0178571	0.0322581	0	0	0	0.0155039	0.0327869	0	0.038835	0.017301	0.0212766	0	0	0.0166667	0.0366972	0	0	0	0.016129	0	0.0140845
Amyotrophic Lateral Sclerosis With Dementia	0.0325203	0	0.025	0.0246914	0.00900901	0.0517241	0.027027	0	0.0181818	0.0188679	0.0149254	0.04	0	0.0526316	0.0194175	0.0111111	0.0183486	0.0381679	0.0227273	0.528302	1	0.933333	0.0384615	0.0350877	0	0.0166667	0	0.0555556	0.0229885	0.0540541	0	0	0	0.0192308	0.0555556	0	0.0512821	0.0150943	0.0289855	0	0	0.0210526	0.047619	0	0	0	0.027027	0	0.0217391
Amyotrophic Lateral Sclerosis, Guam Form	0.032	0	0.0238095	0.0240964	0.00884956	0.05	0.0265487	0	0.0175439	0.0185185	0.0144928	0.0384615	0	0.0508475	0.0192926	0.0108696	0.018018	0.037594	0.0217391	0.509091	0.933333	1	0.037037	0.0338983	0	0.016129	0	0.0526316	0.0224719	0.0512821	0	0	0	0.0188679	0.0526316	0	0.05	0.0149813	0.028169	0	0	0.0206186	0.0465116	0	0	0	0.025641	0	0.0208333
Anasarca	0.0504202	0.102941	0.114286	0.0519481	0.0280374	0.0350877	0.046729	0.0697674	0	0.00952381	0.0153846	0.0869565	0.0107527	0.0175439	0.0228758	0.0595238	0.09	0.0634921	0.075	0.025974	0.0384615	0.037037	1	0.0363636	0.0238095	0.0350877	0.031746	0.0285714	0.0116279	0	0.1	0.0526316	0.025641	0.0196078	0.0588235	0.0526316	0.038961	0.0269231	0.0147059	0.0571429	0.0612245	0.0326087	0.075	0.0769231	0.0454545	0.0857143	0.16129	0.03125	0.0465116
Anemia	0.023622	0.0666667	0.0232558	0.0361446	0.036036	0.0322581	0.0446429	0	0	0.0673077	0.0142857	0.0784314	0	0.05	0.0127389	0.032967	0.0178571	0.0373134	0.0434783	0.0243902	0.0350877	0.0338983	0.0363636	1	0.0909091	0.015873	0.0294118	0.0512821	0.0337079	0.0243902	0.0142857	0.0227273	0.0227273	0.0186916	0.025	0	0.0759494	0.0187266	0.0277778	0.0243902	0.0363636	0.0638298	0.045977	0.0517241	0.0277778	0	0.025	0.0142857	0.0204082
Anorexia	0.0357143	0.0819672	0.0344828	0.0588235	0.0520833	0.0204082	0.019802	0	0.0465116	0	0.0363636	0.025	0.0240964	0	0.0201342	0.038961	0.0416667	0.0245902	0.030303	0	0	0	0.0238095	0.0909091	1	0	0.12	0	0.04	0	0.0363636	0.0333333	0.0333333	0.043956	0.0384615	0	0.0142857	0.0078125	0.0169492	0.037037	0.0487805	0.0617284	0.0547945	0.0681818	0.0169492	0.0357143	0.08	0.0178571	0.0285714
Anoxemia	0.0393701	0.0379747	0	0.0232558	0.0353982	0.03125	0.0347826	0.0192308	0	0	0	0.0178571	0.0306122	0.0483871	0.015873	0	0.0175439	0.0217391	0.0416667	0.0117647	0.0166667	0.016129	0.0350877	0.015873	0	1	0	0.0238095	0.0107527	0	0.0138889	0	0	0	0	0	0.0357143	0.00735294	0.027027	0	0.0350877	0.030303	0.0568182	0.016129	0.027027	0	0	0.0138889	0
Anxiety Disorders	0.078125	0.0864198	0	0.0107527	0.0423729	0.0285714	0.0245902	0	0.046875	0.017094	0.128571	0.016129	0.07	0.0142857	0.0448718	0.00990099	0.042735	0.00684931	0.0181818	0	0	0	0.031746	0.0294118	0.12	0	1	0	0.0204082	0	0.0394737	0.0192308	0.0392157	0.0263158	0.0208333	0	0.021978	0.0408922	0	0.0204082	0.031746	0.0285714	0.0102041	0.0147059	0.025	0	0.0208333	0	0
Aortic Aneurysm, Abdominal	0.0283019	0	0.0952381	0.015625	0.0107527	0.0487805	0	0	0	0.011236	0	0.0967742	0	0.0243902	0.00337838	0	0.021978	0.0442478	0	0.0327869	0.0555556	0.0526316	0.0285714	0.0512821	0	0.0238095	0	1	0.0142857	0.05	0	0	0	0.0114943	0.0526316	0.0434783	0.0491803	0.004	0.0192308	0	0.0285714	0.0394737	0.0447761	0.025641	0	0	0.0526316	0.0204082	0.0740741
Arsenic Encephalopathy	0.0126582	0.0185185	0.0136986	0.0357143	0.0283688	0.032967	0.027972	0.0253165	0.0229885	0.00714286	0.01	0.0240964	0.0078125	0.0333333	0.0205279	0.0420168	0.0285714	0.0304878	0.012987	0.0178571	0.0229885	0.0224719	0.0116279	0.0337079	0.04	0.0107527	0.0204082	0.0142857	1	0.0140845	0.0306122	0.0273973	0.0135135	0.0296296	0.0142857	0	0.0454545	0.0100334	0.00970874	0.0140845	0	0.04	0.0707965	0.0340909	0.029703	0.0138889	0.0142857	0.01	0.0126582
Arterial Diseases, Common Carotid	0.0185185	0	0.0434783	0.0153846	0.0326087	0.0232558	0.0319149	0.0333333	0.0263158	0.0111111	0	0.0294118	0.0128205	0.0238095	0.00675676	0.0136986	0.0217391	0.0258621	0	0.0322581	0.0540541	0.0512821	0	0.0243902	0	0	0	0.05	0.0140845	1	0	0	0	0.0470588	0	0	0.0655738	0.00398406	0	0	0.0277778	0.0126582	0.0441176	0.0512821	0	0.0454545	0	0.02	0.0344828
Arthritis, Adjuvant-Induced	0.0296296	0.0348837	0.0816327	0.043956	0.0508475	0.0428571	0.0769231	0.0344828	0.030303	0.025641	0.038961	0.0491803	0.0188679	0.0140845	0.0283019	0.0957447	0.0695652	0.0647482	0.0363636	0	0	0	0.1	0.0142857	0.0363636	0.0138889	0.0394737	0	0.0306122	0	1	0.0188679	0.0188679	0.0825688	0.0204082	0.0188679	0.0930233	0.0330882	0.0641026	0.0408163	0.0153846	0.0792079	0.0869565	0.09375	0.106667	0.0612245	0.0416667	0.0126582	0
Arthritis, Psoriatic	0.00892857	0.016129	0.0384615	0.0298507	0.0103093	0.0217391	0.0204082	0	0	0.0107527	0	0.027027	0	0.0222222	0.00668896	0.0131579	0.0319149	0.0252101	0	0	0	0	0.0526316	0.0227273	0.0333333	0	0.0192308	0	0.0273973	0	0.0188679	1	0.0769231	0.0222222	0.0434783	0	0.030303	0.00393701	0	0.0416667	0	0.0121951	0.0277778	0.047619	0.0178571	0	0.0909091	0	0
Asbestosis	0.00892857	0.016129	0.0384615	0.0298507	0.0103093	0.0444444	0.0416667	0	0	0.0217391	0	0.027027	0	0	0	0.0266667	0.0210526	0.0166667	0	0	0	0	0.025641	0.0227273	0.0333333	0	0.0392157	0	0.0135135	0	0.0188679	0.0769231	1	0.0337079	0.0434783	0	0.030303	0.00393701	0	0.0416667	0	0.0121951	0.0277778	0.047619	0.0363636	0	0.0434783	0.0188679	0
Asthma	0.0231214	0.0325203	0.0340909	0.0901639	0.0451613	0.0277778	0.0580645	0.0537634	0.0495049	0.0128205	0.0442478	0.02	0.020979	0.00917431	0.028169	0.0763359	0.0522876	0.0751445	0	0.0155039	0.0192308	0.0188679	0.0196078	0.0186916	0.043956	0	0.0263158	0.0114943	0.0296296	0.0470588	0.0825688	0.0222222	0.0337079	1	0.0232558	0.0337079	0.0731707	0.0424837	0.0168067	0.0470588	0.00970874	0.0652174	0.0952381	0.0384615	0.0521739	0.0588235	0.0114943	0.0442478	0.0104167
Asthma, Occupational	0.00925926	0.0172414	0.0454545	0.0483871	0.0107527	0.0238095	0.0212766	0.0344828	0	0.011236	0	0.0625	0	0	0	0.028169	0.0333333	0.0350877	0	0.0327869	0.0555556	0.0526316	0.0588235	0.025	0.0384615	0	0.0208333	0.0526316	0.0142857	0	0.0204082	0.0434783	0.0434783	0.0232558	1	0.0434783	0.0322581	0.00803213	0	0.105263	0	0.025974	0.0294118	0.025641	0.0192308	0.047619	0.111111	0.0204082	0.0357143
Asymmetric Diabetic Proximal Motor Neuropathy	0.00892857	0.016129	0.0384615	0.0147059	0.0208333	0.0444444	0.0204082	0.0625	0	0	0	0.027027	0.025	0	0.013468	0.0131579	0.0210526	0.0701754	0	0	0	0	0.0526316	0	0	0	0	0.0434783	0	0	0.0188679	0	0	0.0337079	0.0434783	1	0.0149254	0.00790514	0	0.0416667	0.025641	0.0375	0.0422535	0	0.0363636	0	0	0.08	0
Atherogenesis	0.0408163	0.03	0.0634921	0.0792079	0.0615385	0.0740741	0.0769231	0.0422535	0.0123457	0.0229008	0.032967	0.0684932	0.042735	0.0238095	0.0118694	0.0636364	0.0787402	0.102041	0.0142857	0.038835	0.0512821	0.05	0.038961	0.0759494	0.0142857	0.0357143	0.021978	0.0491803	0.0454545	0.0655738	0.0930233	0.030303	0.030303	0.0731707	0.0322581	0.0149254	1	0.0278746	0.0659341	0.031746	0.0126582	0.0695652	0.128713	0.12	0.0659341	0.03125	0.0491803	0.0107527	0.028169
Autistic Disorder	0.0625	0.0320285	0.016	0.0242215	0.0383387	0.0148148	0.0283019	0.00772201	0.0189394	0.0255591	0.029304	0.0153257	0.0474576	0.0186567	0.0886598	0.023569	0.0485437	0.0356083	0.015748	0.017301	0.0150943	0.0149813	0.0269231	0.0187266	0.0078125	0.00735294	0.0408922	0.004	0.0100334	0.00398406	0.0330882	0.00393701	0.00393701	0.0424837	0.00803213	0.00790514	0.0278746	1	0.0179211	0.0120482	0.00754717	0.0299003	0.0343643	0.0226415	0.0215827	0.0160643	0.00803213	0.00357143	0.0196078
Autoimmune Diseases	0.0142857	0	0	0.0208333	0.00793651	0.027027	0.0403226	0.016129	0	0.025	0.0121951	0.0307692	0.0183486	0.0135135	0.00609756	0.0927835	0.008	0.0486111	0.0169492	0.0212766	0.0289855	0.028169	0.0147059	0.0277778	0.0169492	0.027027	0	0.0192308	0.00970874	0	0.0641026	0	0	0.0168067	0	0	0.0659341	0.0179211	1	0.0384615	0	0.0275229	0.0618557	0.0428571	0.0487805	0	0.0392157	0.0246914	0
Berylliosis	0.00917431	0.0169492	0	0.0645161	0.0215054	0.047619	0.0319149	0.0333333	0	0	0.02	0.09375	0	0	0.00675676	0.0571429	0.0217391	0.0347826	0.037037	0	0	0	0.0571429	0.0243902	0.037037	0	0.0204082	0	0.0140845	0	0.0408163	0.0416667	0.0416667	0.0470588	0.105263	0.0416667	0.031746	0.0120482	0.0384615	1	0	0.025641	0.0441176	0.0789474	0.0588235	0	0.105263	0.02	0.0344828
Bradycardia	0.059322	0.136364	0.0833333	0.0125	0.0185185	0	0.0275229	0.0222222	0.0384615	0.0192308	0.03125	0.0204082	0.0804598	0	0.0364238	0.0348837	0.0582524	0.0307692	0.102564	0	0	0	0.0612245	0.0363636	0.0487805	0.0350877	0.031746	0.0285714	0	0.0277778	0.0153846	0	0	0.00970874	0	0.025641	0.0126582	0.00754717	0	0	1	0.0106383	0	0.037037	0.0147059	0.027027	0	0.0153846	0.097561
Brain Injuries	0.0566038	0.0535714	0.025	0.0689655	0.0551724	0.0625	0.0763889	0	0.0319149	0.0347222	0.0283019	0.0449438	0.0223881	0.0306122	0.0379009	0.056	0.0629371	0.0662651	0.0361446	0.0166667	0.0210526	0.0206186	0.0326087	0.0638298	0.0617284	0.030303	0.0285714	0.0394737	0.04	0.0126582	0.0792079	0.0121951	0.0121951	0.0652174	0.025974	0.0375	0.0695652	0.0299003	0.0275229	0.025641	0.0106383	1	0.172727	0.076087	0.0275229	0.0253165	0.0533333	0.0480769	0.0114943
Brain Ischemia	0.0529801	0.0283019	0.057971	0.161616	0.0746269	0.0449438	0.0656934	0.025641	0.0232558	0.0294118	0.0309278	0.0632911	0.024	0.0823529	0.0358209	0.118182	0.075188	0.12	0.0266667	0.0366972	0.047619	0.0465116	0.075	0.045977	0.0547945	0.0568182	0.0102041	0.0447761	0.0707965	0.0441176	0.0869565	0.0277778	0.0277778	0.0952381	0.0294118	0.0422535	0.128713	0.0343643	0.0618557	0.0441176	0	0.172727	1	0.097561	0.03	0.0434783	0.0606061	0.0526316	0.025974
Bright Disease	0.0403226	0.0675676	0.0487805	0.0625	0.0363636	0.0327869	0.045045	0.0204082	0.0175439	0.00917431	0.0144928	0.08	0.0103093	0.0333333	0.0160256	0.134146	0.0865385	0.0454545	0.0930233	0	0	0	0.0769231	0.0517241	0.0681818	0.016129	0.0147059	0.025641	0.0340909	0.0512821	0.09375	0.047619	0.047619	0.0384615	0.025641	0	0.12	0.0226415	0.0428571	0.0789474	0.037037	0.076087	0.097561	1	0.057971	0.05	0.0810811	0.0606061	0.0208333
Brittle diabetes	0.0289855	0.010989	0.0181818	0.0103093	0.0325203	0.027027	0.075	0.016129	0	0.025	0.0246914	0.046875	0.00909091	0	0.00917431	0.0707071	0.0327869	0.070922	0	0	0	0	0.0454545	0.0277778	0.0169492	0.027027	0.025	0	0.029703	0	0.106667	0.0178571	0.0363636	0.0521739	0.0192308	0.0363636	0.0659341	0.0215827	0.0487805	0.0588235	0.0147059	0.0275229	0.03	0.057971	1	0	0.0192308	0	0
Bronchial Hyperreactivity	0.00909091	0.0701754	0.0416667	0.0307692	0	0	0	0.0666667	0.025641	0	0	0	0	0	0.0101351	0.056338	0.091954	0.00840336	0.0740741	0	0	0	0.0857143	0	0.0357143	0	0	0	0.0138889	0.0454545	0.0612245	0	0	0.0588235	0.047619	0	0.03125	0.0160643	0	0	0.027027	0.0253165	0.0434783	0.05	0	1	0	0.0196078	0
Cachexia	0.0283019	0.0172414	0.0454545	0.0483871	0.0107527	0.0487805	0.0212766	0	0	0.011236	0	0.0967742	0	0.0243902	0.00677966	0.0428571	0.0568182	0.0350877	0.0384615	0.016129	0.027027	0.025641	0.16129	0.025	0.08	0	0.0208333	0.0526316	0.0142857	0	0.0416667	0.0909091	0.0434783	0.0114943	0.111111	0	0.0491803	0.00803213	0.0392157	0.105263	0	0.0533333	0.0606061	0.0810811	0.0192308	0	1	0	0.0357143
Calcinosis	0.0220588	0.0113636	0.0192308	0.0215054	0.0163934	0.0138889	0.0413223	0.0169492	0.030303	0.025641	0.025641	0.015873	0.0188679	0.0140845	0.0123839	0.0618557	0.0165289	0.0496454	0.0178571	0	0	0	0.03125	0.0142857	0.0178571	0.0138889	0	0.0204082	0.01	0.02	0.0126582	0	0.0188679	0.0442478	0.0204082	0.08	0.0107527	0.00357143	0.0246914	0.02	0.0153846	0.0480769	0.0526316	0.0606061	0	0.0196078	0	1	0
Cardiac Arrhythmia	0.0442478	0.0793651	0.103448	0.0571429	0.00980392	0	0.0294118	0.0263158	0.0217391	0.0102041	0.0172414	0.075	0	0	0.013245	0.0123457	0.0515464	0.0325203	0.0588235	0.0140845	0.0217391	0.0208333	0.0465116	0.0204082	0.0285714	0	0	0.0740741	0.0126582	0.0344828	0	0	0	0.0104167	0.0357143	0	0.028169	0.0196078	0	0.0344828	0.097561	0.0114943	0.025974	0.0208333	0	0	0.0357143	0	1
Cardiac Hypertrophy	0.0424242	0.0608696	0.0238095	0.0491803	0.0536913	0.0291262	0.0529801	0.0108696	0.020202	0.0408163	0.0272727	0.0430108	0.0291971	0.0294118	0.01983	0.030303	0.04	0.110429	0.011236	0.008	0.01	0.00980392	0.0206186	0.04	0.0227273	0.0392157	0.00900901	0.0246914	0.0229008	0.0243902	0.0462963	0.0116279	0.0116279	0.0272109	0.0246914	0	0.0495868	0.0129032	0.0175439	0.0120482	0.0421053	0.0518519	0.0555556	0.0510204	0.0357143	0	0.0121951	0.0366972	0.0222222
Cardiomyopathies	0.0506329	0.0740741	0.0810811	0.0517241	0.0202703	0.0638298	0.0551724	0.0481928	0.0106383	0.027972	0.0288462	0.0581395	0.0150376	0.0102041	0.0172414	0.031746	0.0869565	0.0802469	0.05	0.0169492	0.0215054	0.0210526	0.0568182	0.0537634	0.0243902	0.0309278	0.0192308	0.0405405	0.0322581	0.0263158	0.0594059	0.0125	0.0125	0.0507246	0.0266667	0.0253165	0.0707965	0.0232558	0.047619	0.0263158	0.0333333	0.0793651	0.0948276	0.0543478	0.0280374	0	0.0405405	0.0490196	0.0617284
Cardiovascular Diseases	0.0305344	0.0365854	0.0652174	0.0833333	0.0619469	0.0454545	0.0701754	0.037037	0	0.045045	0.0133333	0.0526316	0.0196078	0.0461538	0.0189274	0.0421053	0.0347826	0.0588235	0	0.0348837	0.0322581	0.03125	0.0163934	0.046875	0.0192308	0.0298507	0.0273973	0.0454545	0.0210526	0.0681818	0.0410959	0	0	0.0363636	0.0222222	0	0.153846	0.0183824	0.0128205	0.0217391	0.0333333	0.05	0.103448	0.047619	0.0394737	0.0434783	0.0222222	0.0133333	0.0784314
Catalepsy	0.0654206	0.0666667	0.037037	0	0	0	0	0	0.0487805	0.0106383	0.0185185	0.0263158	0.0375	0.0217391	0.0378007	0	0.0315789	0.00819672	0.0666667	0	0	0	0.0512821	0.0454545	0.0666667	0.0212766	0.0384615	0.0416667	0	0.04	0.0185185	0	0	0	0	0	0.0147059	0.015873	0	0	0.242424	0	0	0.0465116	0	0.0384615	0	0.0185185	0.0625
Centriacinar Emphysema	0	0.0169492	0	0.047619	0.0215054	0.047619	0.0430108	0.0689655	0.0263158	0.0224719	0	0.0294118	0.0128205	0	0.0101695	0.0277778	0.0107527	0.0438596	0	0	0	0	0.0277778	0.0243902	0.037037	0	0.0416667	0.05	0.0140845	0.047619	0.02	0.0416667	0.0869565	0.0470588	0.105263	0.136364	0.015625	0	0.0188679	0.1	0	0.025641	0.0289855	0.025	0.0188679	0	0.05	0.0625	0
Cerebral Hemorrhage	0.00793651	0.0266667	0	0.0779221	0.0666667	0.0517241	0.0363636	0	0.0566038	0.0188679	0.030303	0.0196078	0.0212766	0	0.0128617	0.0111111	0.00909091	0.0708661	0.0227273	0	0	0	0.0588235	0	0	0.0338983	0	0.027027	0	0.0540541	0.030303	0	0.0243902	0.0495049	0	0.0769231	0.025	0.0150943	0	0.0263158	0.0188679	0.0543478	0.060241	0.0175439	0	0	0	0.0793651	0.0217391
Chemical and Drug Induced Liver Injury	0.0222222	0.0139276	0.0154799	0.0277778	0.0310078	0.0265487	0.075067	0.0120846	0.0058651	0.0881543	0.00282486	0.018018	0.0159151	0.0146199	0.0273038	0.05	0.0231362	0.0418719	0.00606061	0.0165746	0.0178042	0.0176991	0.024024	0.020649	0.00911854	0.0116279	0.00854701	0.00931677	0.0162162	0.0124224	0.0380117	0.00304878	0.0123077	0.0314961	0.00619195	0.00611621	0.0365169	0.0334572	0.0170455	0.00928793	0.00294118	0.0294906	0.0416667	0.0267857	0.0228571	0.00615385	0.00931677	0.0201149	0.0060241
Cholestasis, Extrahepatic	0.0247934	0.0136986	0.027027	0.0526316	0.0283019	0.0740741	0.0471698	0.0227273	0.0192308	0.00961539	0.015625	0.0425532	0.021978	0.0363636	0.0162866	0.047619	0.0909091	0.0901639	0.0243902	0	0	0	0.0408163	0.0181818	0.05	0.0175439	0.0322581	0.0606061	0.0238095	0	0.0655738	0.0540541	0.0263158	0.040404	0.0606061	0.114286	0.0394737	0.00377358	0.0461538	0.0909091	0	0.0930233	0.118421	0.0576923	0.0149254	0	0.0606061	0.12069	0
Chronic active hepatitis	0.0168067	0.0289855	0.0294118	0.0266667	0.00952381	0	0.0384615	0.05	0	0.030303	0.0163934	0.0222222	0	0	0.00324675	0.0240964	0	0.04	0	0.0135135	0.0204082	0.0196078	0.0434783	0.0392157	0.0263158	0	0.0166667	0	0.0121951	0	0.0508475	0	0	0.0416667	0.0322581	0.125	0.027027	0.015444	0.031746	0.03125	0	0	0.0649351	0	0.0483871	0	0	0.0333333	0
Chronic Airflow Obstruction	0.0155039	0.0125	0.0227273	0.0481928	0.0265487	0.0655738	0.0825688	0.0612245	0.0169492	0.0275229	0	0.037037	0.010101	0.0322581	0.0224359	0.0555556	0.0550459	0.0769231	0.0208333	0.0119048	0.0169492	0.0163934	0.0545455	0.016129	0.0208333	0.015625	0.0289855	0.05	0.0333333	0.0487805	0.0285714	0.0697674	0.0697674	0.047619	0.05	0.0454545	0.0617284	0.0111111	0.0135135	0.075	0.0175439	0.0306122	0.0574713	0.0508475	0.0273973	0.0232558	0.0769231	0.0285714	0
Chronic Lung Injury	0.017094	0.0147059	0	0.0273973	0.0196078	0.06	0.0495049	0	0.0212766	0.0204082	0	0.047619	0.0232558	0	0.00326797	0.0921053	0.040404	0.0491803	0.0571429	0	0	0	0.0454545	0.02	0.0571429	0	0.0172414	0	0.0253165	0.0689655	0.0526316	0.030303	0.030303	0.0425532	0.0344828	0.0625	0.121212	0.00384615	0.05	0.0689655	0.0222222	0.0595238	0.0810811	0.136364	0.016129	0.0666667	0.111111	0.0169492	0
Cirrhosis	0.028169	0.0786517	0.0714286	0.0625	0.0314961	0.038961	0.0555556	0.0151515	0.0416667	0.0409836	0.0235294	0.0923077	0.0176991	0.025974	0.0182927	0.0576923	0.0483871	0.0689655	0.015873	0.0204082	0.0273973	0.0266667	0.0428571	0.0684932	0.0491803	0.0126582	0.0117647	0.0754717	0.0384615	0.0357143	0.0740741	0.0166667	0.0166667	0.059322	0.0555556	0.0517241	0.0744681	0.0212766	0.0588235	0.0357143	0.028169	0.0740741	0.07	0.0547945	0.0227273	0.0350877	0.0363636	0.0481928	0.03125
Cocaine Abuse	0.11	0.0617284	0	0	0.0298507	0	0	0	0.0272109	0.015	0.0448718	0.00684931	0.116959	0.0333333	0.120219	0	0.0842105	0.00434783	0.0294118	0.0114943	0.0134228	0.013245	0.00675676	0.00653595	0.0294118	0.0263158	0.0872483	0	0.00546448	0	0	0.00735294	0	0.005	0.00757576	0.00735294	0	0.045977	0.00606061	0	0.041958	0.0212766	0.0223464	0.02	0	0.00746269	0.00757576	0.00617284	0.0142857
Cocaine Dependence	0.111628	0.0617978	0	0	0.0275229	0.00581395	0.00892857	0	0.0243902	0.0138249	0.0465116	0.00613497	0.130435	0.0361446	0.135638	0	0.0825243	0.00404858	0.0328947	0.0157895	0.0181818	0.0179641	0.00606061	0.00588235	0.0261438	0.0236686	0.0848485	0	0	0.00666667	0	0	0	0.00925926	0.00671141	0.00653595	0	0.0554017	0.00549451	0	0.0375	0.0195122	0.0204082	0.0179641	0	0.00662252	0.00671141	0.00558659	0.0192308
Cocaine-Related Disorders	0.110526	0.0662252	0	0	0.0315789	0	0	0	0.0294118	0.015873	0.0482759	0.00740741	0.125	0.0359712	0.111421	0	0.0893855	0	0.032	0.0122699	0.0144928	0.0142857	0.00729927	0.00704225	0.032	0.0283688	0.0942029	0	0	0	0	0	0	0.005291	0.00826446	0.008	0	0.0443787	0.00649351	0	0.0454545	0.0225989	0.0238095	0.0215827	0	0.00813008	0.00826446	0.00662252	0.0155039
Cognition Disorders	0.0737705	0.0519481	0.0465116	0.0116279	0.0841121	0	0.0172414	0.0196078	0.0526316	0.0181818	0.107692	0.037037	0.0752688	0.0322581	0.0224359	0	0.0454545	0.0144928	0.0208333	0.0119048	0.0169492	0.0163934	0.0357143	0.05	0.0208333	0	0.0757576	0.05	0	0.0487805	0.0140845	0	0	0	0.0243902	0	0.0487805	0.0419847	0	0	0.0545455	0.0306122	0.010989	0.0163934	0	0.0232558	0.0243902	0.0140845	0.0408163
Colitis	0.0423729	0.0138889	0.0882353	0.0675676	0.0485437	0.0363636	0.0784314	0	0.04	0.029703	0.0322581	0.0666667	0.0337079	0.037037	0.0130293	0.0740741	0.0808081	0.0909091	0.025	0.0131579	0.0196078	0.0188679	0.0638298	0.0185185	0.0789474	0.0178571	0.0327869	0.030303	0.0240964	0.0294118	0.142857	0.0555556	0.0555556	0.0736842	0.0625	0	0.0985915	0.0311284	0.0806452	0.0606061	0.0204082	0.0689655	0.105263	0.102041	0.0634921	0	0.133333	0.015873	0.0238095
Compensatory Hyperinsulinemia	0.0173913	0	0	0	0.0515464	0	0.029703	0	0.0222222	0.0103093	0.0175439	0.05	0	0	0.00328947	0	0.01	0.0588235	0	0	0	0	0.0232558	0	0.0294118	0.02	0	0.037037	0	0.0357143	0.0175439	0	0	0.0105263	0	0.0666667	0.0140845	0.0077821	0	0	0.0232558	0	0.012987	0	0.0338983	0	0	0	0
Complex Partial Status Epilepticus	0.0921053	0.0357143	0.038961	0.0338983	0.0486111	0.010101	0.0337838	0.0116279	0.0326087	0.0208333	0.00943396	0.0340909	0.0150376	0.0102041	0.026087	0.0483871	0.0869565	0.0479042	0.0120482	0.00840336	0.0106383	0.0104167	0.0568182	0.0208333	0.037037	0.0204082	0.0392157	0.0131579	0.015873	0.0263158	0.0288462	0.0253165	0.0253165	0.0507246	0.0266667	0.0519481	0.0521739	0.033557	0	0.012987	0.0108696	0.0708661	0.0854701	0.0543478	0.0280374	0.0394737	0.0266667	0.038835	0.0117647
Congestive heart failure	0.0534759	0.0888889	0.0673077	0.0774648	0.0581395	0.0564516	0.101796	0.0442478	0.0243902	0.0595238	0.0298507	0.0701754	0.0121951	0.023622	0.0185185	0.0387097	0.0523256	0.144444	0.036036	0.0342466	0.0327869	0.0322581	0.0598291	0.0661157	0.0454545	0.048	0.0148148	0.0384615	0.0324675	0.0186916	0.078125	0.0181818	0.0275229	0.047619	0.0285714	0.00900901	0.125926	0.0398773	0.0367647	0.0283019	0.0420168	0.0705128	0.0896552	0.0756303	0.0444444	0.00917431	0.0485437	0.0222222	0.0540541
Coronary Arteriosclerosis	0.0123457	0.00884956	0.012987	0.0526316	0.041958	0.0425532	0.0342466	0.0119048	0.0333333	0.0211268	0.0194175	0.0229885	0.0230769	0.0104167	0.00859599	0.015873	0.0206897	0.0359281	0	0.026087	0.0333333	0.0326087	0.0224719	0.0105263	0	0.0208333	0.00970874	0.0135135	0.008	0.0410959	0.0294118	0.0128205	0	0.0214286	0.0135135	0.0128205	0.101852	0.013245	0.0188679	0.0133333	0	0.046875	0.0245902	0.0215054	0.0188679	0.0131579	0.0135135	0.0294118	0.037037
Crohn Disease	0.0141844	0.0108696	0.0178571	0.03125	0.0406504	0.0547945	0.0655738	0.015873	0	0.0247934	0	0.030303	0.0275229	0.0133333	0.0122324	0.0594059	0.0409836	0.0482759	0.0166667	0	0	0	0.0294118	0.0273973	0.0166667	0	0.0246914	0	0.0294118	0.0185185	0.0909091	0.0545455	0.0357143	0.0252101	0.0188679	0.0175439	0.0888889	0.0251799	0.0235294	0.0784314	0	0.0560748	0.04	0.104478	0.115385	0.0181818	0.0384615	0.0120482	0
Degenerative Diseases, Central Nervous System	0.0300752	0.0116279	0	0.0108696	0.042735	0.0441176	0.0508475	0	0.0819672	0.0172414	0.04	0.0333333	0.0192308	0.0144928	0.00931677	0.01	0.0254237	0.035461	0.0576923	0.0224719	0.03125	0.030303	0.0322581	0.0454545	0	0.0142857	0.0266667	0.0212766	0.0102041	0.0208333	0.012987	0	0.0196078	0.0175439	0	0	0.0454545	0.00722022	0.0384615	0.0208333	0	0.0288462	0.0208333	0.030303	0	0.0204082	0.0212766	0.012987	0
Delirium	0.0380952	0.0350877	0	0.031746	0.0217391	0.0238095	0.0212766	0	0.0555556	0.011236	0.0416667	0.030303	0.0684932	0.0243902	0.0276817	0.0138889	0.0568182	0.0172414	0.0384615	0	0	0	0.0588235	0	0.0384615	0	0.0425532	0	0.0142857	0.05	0.0204082	0.0434783	0	0.0114943	0	0	0.0322581	0.0161943	0.0192308	0.05	0.0285714	0.025974	0.0294118	0.0526316	0.0192308	0.047619	0.111111	0	0
Depression, Bipolar	0.0482759	0.0515464	0.0153846	0.00934579	0.0378788	0	0.0296296	0	0.0125	0.0152672	0.0449438	0.0131579	0.0900901	0.0493827	0.0526316	0.0175439	0.030303	0.00625	0.0294118	0	0	0	0.0394737	0.0120482	0	0.0238095	0.0337079	0	0.0178571	0	0.021978	0	0.0151515	0.00769231	0	0	0	0.0613718	0	0	0.0675676	0.0252101	0.018018	0.0121951	0.0105263	0.015625	0	0.0108696	0.0140845
Depression, Neurotic	0.078125	0.0731707	0.0196078	0.0561798	0.0512821	0.0285714	0.0504202	0	0.0151515	0.0530973	0.0533333	0.0327869	0.07	0.0757576	0.0283912	0.0408163	0.0338983	0.027972	0.037037	0.0337079	0.046875	0.0454545	0.0483871	0.0447761	0.0566038	0.0434783	0.164179	0.0208333	0.010101	0	0.0533333	0	0	0.0173913	0.0208333	0	0.0568182	0.0486891	0.0123457	0.0204082	0.031746	0.0693069	0.0645161	0.0454545	0.0123457	0	0.0652174	0.0128205	0.0175439
Depressive disorder	0.0983146	0.072327	0.0234899	0.0389222	0.0681818	0.0124611	0.0470914	0.00321543	0.038961	0.0391061	0.0506329	0.0226537	0.0650888	0.0451613	0.198758	0.0349854	0.0869565	0.0638298	0.0265781	0.0207101	0.0223642	0.0222222	0.022508	0.0253968	0.0334448	0.0220126	0.0711974	0.0100334	0.0202312	0.00331126	0.0342679	0.00990099	0.00990099	0.0364146	0.0100334	0.00657895	0.0516717	0.10124	0.0151515	0.0133779	0.0392157	0.0463768	0.0538922	0.0320513	0.0244648	0.00662252	0.0202703	0.0121951	0.0230263
Depressive Syndrome	0.0775194	0.0853659	0.0192308	0.0555556	0.0508475	0.028169	0.05	0	0.0149254	0.0526316	0.0666667	0.0322581	0.08	0.0746269	0.0315457	0.040404	0.0423729	0.0277778	0.0363636	0.0333333	0.0461538	0.0447761	0.047619	0.0441176	0.0555556	0.0428571	0.161765	0.0204082	0.01	0	0.0526316	0	0	0.0172414	0.0204082	0	0.0561798	0.0524345	0.0121951	0.02	0.03125	0.0686275	0.0638298	0.0447761	0.0121951	0	0.0638298	0.0126582	0.0172414
Dermatitis, Allergic Contact	0	0.0175439	0	0.0166667	0.0134228	0.010101	0.0268456	0.0357143	0.0106383	0.0137931	0.00943396	0.0111111	0	0.0206186	0.00854701	0.0655738	0.0204082	0.0294118	0.0243902	0	0	0	0.021978	0.0208333	0.0243902	0.010101	0.00952381	0	0.0406504	0	0.038835	0.0125	0.0253165	0.0283688	0.0131579	0	0.0254237	0.0232558	0.0185185	0.0263158	0.0108696	0.030303	0.0409836	0.0659341	0.0377358	0	0.0131579	0.0190476	0
Dermatitis, Atopic	0.0150376	0	0.0208333	0.0340909	0.00840336	0.0147059	0.0338983	0	0.015873	0.00869565	0.0133333	0.0344828	0	0	0.009375	0.1	0.0347826	0.0285714	0.0192308	0	0	0	0.0333333	0	0.0192308	0	0	0	0.0104167	0	0.101449	0	0	0.0857143	0	0	0.0227273	0.0221402	0.0533333	0.0217391	0	0.05	0.0549451	0.1	0.0394737	0.0212766	0.0222222	0.0133333	0
Dermatologic disorders	0.0235294	0.0247934	0.0232558	0.0483871	0.0258065	0.0285714	0.0320513	0.0215054	0.03	0.0130719	0.0176991	0.0421053	0.00704225	0.0190476	0.0254958	0.0534351	0.0463576	0.0338983	0.0222222	0.015873	0.019802	0.0194175	0.0306122	0.0392157	0.0454545	0.00934579	0.0178571	0.0240964	0.6	0	0.0267857	0.0229885	0.0113636	0.0408163	0.0240964	0	0.057377	0.0226537	0.0172414	0.0238095	0	0.0588235	0.0714286	0.039604	0.0172414	0.0116279	0.0365854	0.0176991	0.0217391
Dermatomyositis, Childhood Type	0.00917431	0.0169492	0.0434783	0.03125	0.0215054	0.0232558	0.0104167	0	0.0263158	0.0111111	0.02	0.0294118	0	0	0.00675676	0.0422535	0.032967	0.017094	0.037037	0	0	0	0.0277778	0.0243902	0.0769231	0	0.0204082	0	0.0434783	0	0.0408163	0.0416667	0.0416667	0.0229885	0.05	0	0.015625	0	0	0.047619	0	0.038961	0.0441176	0.0512821	0.0188679	0	0.05	0.02	0
Diabetes Mellitus	0.0322581	0.012987	0.105263	0.0243902	0.018018	0.0163934	0.0454545	0.0425532	0	0.0283019	0.0147059	0.0816327	0.0319149	0.0166667	0.00636943	0	0.00900901	0.096	0.0222222	0.0379747	0.0555556	0.0535714	0.0784314	0	0	0.0163934	0	0.0540541	0	0	0.0454545	0	0	0.0190476	0.0263158	0.0487805	0.0779221	0.0188679	0.0140845	0	0.0185185	0.0103093	0.0348837	0.0350877	0.0434783	0	0.0263158	0.0147059	0.0212766
Diabetes Mellitus, Non-Insulin-Dependent	0.0314685	0.00823045	0.0195122	0.0329218	0.0447761	0.00881057	0.0561798	0.0285714	0.0135747	0.0260223	0.0128755	0.0185185	0.0114943	0.0133333	0.0211416	0.0237154	0.0145455	0.192157	0	0.0121951	0.00900901	0.00892857	0.0230415	0.0133929	0.0142857	0.00881057	0.00858369	0.00487805	0.00784314	0.0097561	0.026087	0.00961539	0.00961539	0.0378788	0.00980392	0.0243902	0.0504202	0.021028	0.0301724	0.0097561	0.00909091	0.0153257	0.0534979	0.0134529	0.0482456	0.00483092	0.00980392	0.0172414	0.0046729
Diabetic Angiopathies	0	0.015625	0	0.0289855	0.0416667	0	0.0515464	0.0285714	0.0232558	0.0434783	0	0	0	0.0434783	0.00331126	0.0394737	0.0102041	0.0333333	0	0	0	0	0.0243902	0.0444444	0	0.0208333	0	0	0.0131579	0.08	0.0181818	0	0	0.0107527	0	0.0344828	0.0606061	0.00390625	0.0172414	0	0	0.0119048	0.0555556	0.0222222	0.0350877	0	0	0.0181818	0
Diabetic Cardiomyopathies	0.00925926	0.0172414	0	0.031746	0.032967	0.0238095	0.0549451	0.0344828	0	0.0227273	0.0204082	0.0625	0.012987	0	0	0.028169	0.021978	0.026087	0	0	0	0	0.0909091	0.025	0.0384615	0.0238095	0.0208333	0	0.0142857	0	0.0204082	0.0434783	0.0909091	0.0114943	0.0526316	0	0.015873	0.004	0	0.05	0	0.0128205	0.0144928	0.025641	0.06	0	0.0526316	0.0204082	0
Diabetic Nephropathy	0.0222222	0.0114943	0.04	0.032967	0.0512821	0.0285714	0.0775862	0.0535714	0.0151515	0.017094	0.0394737	0.0862069	0.00943396	0.0441176	0.00307692	0.030303	0.0252101	0.0808824	0	0.0222222	0.0307692	0.0298507	0.015625	0.0294118	0	0.0285714	0.012987	0.0652174	0.010101	0.0416667	0.0394737	0	0	0.0263158	0.0208333	0.0192308	0.107143	0.0108303	0.0123457	0.0416667	0.015625	0.0384615	0.0531915	0.0615385	0.025	0.02	0	0.025974	0.0357143
Diabetic Retinopathy	0.0185185	0	0.0434783	0.03125	0.0215054	0.047619	0.0319149	0.0333333	0.0263158	0.0111111	0.02	0.0294118	0.0128205	0.0238095	0.003367	0	0.0107527	0.0530973	0	0.0322581	0.0540541	0.0512821	0.0277778	0.0243902	0	0	0.0204082	0.105263	0.0140845	0.047619	0.0408163	0	0	0.0348837	0	0.0416667	0.12069	0.00398406	0.0188679	0	0.0277778	0.0126582	0.0441176	0.025	0.0188679	0.0454545	0	0.02	0.0344828
Diaphragmatic Hernia	0.0294118	0.0344828	0.0188679	0.0666667	0.0330579	0.0277778	0.0672269	0.0517241	0	0.00833333	0.0125	0.0483871	0.0186916	0	0.00923077	0.029703	0.0420168	0.0567376	0.0175439	0	0	0	0.0307692	0.0434783	0.0175439	0.0277778	0.0126582	0.02	0.00990099	0.0196078	0.0253165	0.0377358	0.0185185	0.0347826	0.0408163	0.0185185	0.0795455	0.0180505	0.0120482	0.0612245	0.0307692	0.0280374	0.0306122	0.0597015	0.037037	0.0192308	0.0408163	0.0125	0.0526316
Drug Allergy	0.0151515	0.0243902	0.0212766	0.0227273	0.017094	0.030303	0.0431034	0.0185185	0	0.0550459	0	0.0350877	0	0	0.0157729	0.0888889	0.0350877	0.0141844	0.0196078	0.0114943	0.016129	0.015625	0.0338983	0.03125	0.04	0	0.0277778	0	0.0105263	0.0454545	0.0714286	0.0208333	0.0425532	0.0761905	0.0465116	0	0.0348837	0.0298507	0.012987	0.0697674	0.0338983	0.029703	0.0326087	0.031746	0.04	0.0681818	0.0227273	0	0.0188679
Drug Withdrawal Symptoms	0.109489	0.108696	0.0153846	0.00934579	0.0378788	0.0238095	0.0220588	0	0.0253165	0.0230769	0.0689655	0.0131579	0.0803571	0.0493827	0.0658307	0	0.0708661	0.0189873	0.0447761	0.00952381	0.0125	0.0121951	0.0128205	0.037037	0.0447761	0.0361446	0.135802	0.016129	0.00884956	0	0.0108696	0.0151515	0.0151515	0.0234375	0	0.0151515	0.0288462	0.0388693	0	0	0.0821918	0.0338983	0.0462963	0.0121951	0.0105263	0	0	0.021978	0.0434783
Drug-induced depressive state	0.0183486	0.0166667	0	0.0151515	0.0105263	0.0227273	0.0103093	0	0	0	0.0196078	0.0285714	0.038961	0.047619	0.0135593	0.0273973	0.0215054	0.0169492	0.0357143	0	0	0	0.027027	0	0	0.0227273	0.02	0	0	0	0.04	0	0	0	0	0	0.03125	0.0201613	0.0377358	0.0454545	0	0.0253165	0.0285714	0.05	0.0185185	0	0.047619	0	0
Embolic Infarction, Middle Cerebral Artery	0.0393701	0.0123457	0.0222222	0.0731707	0.0353982	0.0645161	0.0347826	0.0816327	0.0166667	0.0272727	0.0428571	0.0363636	0.01	0.015625	0.0126582	0.0666667	0.0740741	0.0681818	0.0416667	0.0117647	0.0166667	0.016129	0.0350877	0.015873	0.0204082	0.03125	0.0140845	0.0487805	0.0444444	0.047619	0.0428571	0	0	0.0673077	0	0.0217391	0.0875	0.0110701	0.0410959	0.0232558	0.0350877	0.0625	0.107143	0.0862069	0.0410959	0.0714286	0.0238095	0.0428571	0.0196078
Endogenous depression	0.075188	0.0689655	0.0178571	0.0531915	0.0578512	0.0266667	0.0483871	0	0.0285714	0.0508475	0.0632911	0.030303	0.0666667	0.0704225	0.0279503	0.038835	0.0325203	0.027027	0.0517241	0.0319149	0.0434783	0.0422535	0.0447761	0.0416667	0.0517241	0.0547945	0.169014	0.0188679	0.00961539	0	0.05	0	0	0.0166667	0.0188679	0	0.0537634	0.0477941	0.0116279	0.0185185	0.0294118	0.0660377	0.0612245	0.0422535	0.0116279	0	0.0588235	0.0120482	0.016129
Experimental Lung Inflammation	0.0272109	0.0306122	0.031746	0.0490196	0.0225564	0.0365854	0.0534351	0.0285714	0.025641	0.0232558	0.010989	0.0555556	0.0344828	0.0120482	0.0149701	0.575342	0.0384615	0.0738255	0.0454545	0.00961539	0.0126582	0.0123457	0.04	0.0506329	0.0454545	0.0119048	0.0111111	0.0163934	0.0366972	0.05	0.108434	0.0153846	0.03125	0.0833333	0.0333333	0.03125	0.104167	0.0209059	0.104651	0.05	0.0263158	0.0707965	0.108911	0.15493	0.0326087	0.0491803	0.0508475	0.0823529	0.0142857
Familial Alzheimer Disease (FAD)	0.0697674	0.0151515	0.0103093	0.0447761	0.988235	0.026087	0.103226	0.00961539	0.0761905	0.0576923	0.0964912	0.0380952	0.0551724	0.0446429	0.0333333	0.0277778	0.0243902	0.0903955	0.00990099	0.0147059	0.00892857	0.00877193	0.0277778	0.0357143	0.0515464	0.0350877	0.0420168	0.0106383	0.028169	0.0322581	0.0504202	0.0102041	0.0102041	0.0448718	0.0106383	0.0206186	0.0610687	0.0382166	0.00787402	0.0212766	0.0183486	0.0547945	0.0740741	0.036036	0.0322581	0	0.0106383	0.0162602	0.00970874
Familial MÃ©niÃ¨re disease	0.0324074	0.0176471	0.0223881	0.0346821	0.0348259	0.0328947	0.05	0.00699301	0.00662252	0.0408163	0.0186335	0.0206897	0.0105263	0.0469799	0.0249377	0.0872093	0.0454545	0.0642202	0.0217391	0.0231214	0.0201342	0.0198676	0.0273973	0.0264901	0.0143885	0.0129032	0.0124224	0.0229008	0.0277778	0.00746269	0.0314465	0.0222222	0.00729927	0.0520833	0.0075188	0.0222222	0.0920245	0.039886	0.04375	0.0227273	0	0.0965909	0.135802	0.0769231	0.056962	0.0225564	0.0307692	0.0314465	0.0141844
Fasting Hypoglycemia	0.0283019	0.0172414	0.0454545	0.031746	0.0561798	0.0487805	0.0322581	0	0.027027	0.0227273	0.0638298	0.0967742	0	0.0243902	0.00337838	0.028169	0.021978	0.0442478	0	0.0327869	0.0555556	0.0526316	0.0909091	0.108108	0.08	0.0238095	0.0425532	0.0526316	0.0441176	0	0.0416667	0.0434783	0.0909091	0.0232558	0.0526316	0	0.0491803	0.00803213	0.0192308	0.05	0	0.0394737	0.0447761	0.0526316	0.06	0	0.0526316	0.0204082	0.0357143
Fatty Liver	0.0277778	0.0227273	0.0102041	0.0291971	0.0365854	0.0347826	0.0487805	0.0192308	0	0.0310559	0.008	0.0377358	0.047619	0.026087	0.0163488	0.00675676	0.011976	0.0837989	0.00980392	0.0220588	0.027027	0.0265487	0.046729	0.0263158	0.019802	0.0258621	0.0245902	0.0212766	0.0137931	0	0.0243902	0.0204082	0.0204082	0.025	0.0105263	0.0309278	0.0606061	0.0283019	0.015748	0.0104167	0.00900901	0.0402685	0.0656934	0.0357143	0.0403226	0	0.0212766	0.016129	0
Fever	0.0769231	0.117647	0.0526316	0.0649351	0.0373832	0.0526316	0.0272727	0	0.0576923	0.0288462	0.046875	0.0851064	0.0674157	0.0350877	0.0397351	0.0588235	0.1	0.0546875	0.1	0.025641	0.0377358	0.0363636	0.104167	0.137255	0.222222	0.0526316	0.047619	0.0571429	0.060241	0	0.0806452	0.0512821	0.025	0.0294118	0.0571429	0	0.08	0.034749	0.0769231	0.0555556	0.0816327	0.116279	0.115385	0.14	0.0606061	0.0263158	0.15625	0.0307692	0.0222222
Fibrosis, Liver	0.026178	0.028169	0.00917431	0.0410959	0.0225989	0.015625	0.0701754	0.0173913	0.00806452	0.0598802	0.00735294	0.034188	0.0185185	0.0078125	0.015873	0.0457516	0.0344828	0.0406091	0.00884956	0	0	0.00793651	0.00819672	0.015873	0	0.00775194	0.0149254	0.0190476	0	0.0285714	0.0378788	0	0.0183486	0.035503	0.00943396	0.0277778	0.0559441	0.011976	0.0144928	0.0188679	0.00819672	0.0375	0.0466667	0.0409836	0.0144928	0.00925926	0.00943396	0.0378788	0.00869565
Focal glomerulosclerosis	0.016	0.0131579	0.0512821	0.0375	0.00900901	0	0.0458716	0.0434783	0	0.0188679	0	0.0833333	0.0105263	0	0	0.0224719	0.0277778	0.0381679	0	0	0	0	0	0.0172414	0	0	0	0.027027	0	0.0263158	0	0.0243902	0.05	0.0291262	0.027027	0.0243902	0.0379747	0.00749064	0	0.0263158	0.0384615	0	0.0114943	0.0357143	0	0	0	0.030303	0.0444444
Gastric ulcer	0.0636364	0.046875	0.148148	0.057971	0.0515464	0.0408163	0.0505051	0.027027	0.0454545	0.0103093	0.0357143	0.05	0	0	0.0200669	0.0253165	0.0631579	0.0862069	0	0.0142857	0.0222222	0.0212766	0.0731707	0.0425532	0.09375	0.02	0.0178571	0.0769231	0.025974	0	0.0943396	0.0666667	0.0666667	0.0666667	0.12	0.0666667	0.0746269	0.0237154	0	0.0357143	0	0.0740741	0.0833333	0.0666667	0.0517241	0.0344828	0.12	0.0545455	0.0277778
Hamman-Rich syndrome	0.032967	0.0454545	0.0408163	0.0510949	0.0236686	0.0252101	0.0606061	0.0480769	0.0353982	0.05625	0.0078125	0.0272727	0.0194805	0.00833333	0.0273224	0.0857143	0.068323	0.0706522	0.0192308	0.0070922	0.00862069	0.00847458	0.0550459	0.0434783	0.0291262	0	0.024	0.03125	0.048951	0.0309278	0.0661157	0.03	0.040404	0.113333	0.0206186	0.0510204	0.0671642	0.0344828	0.0232558	0.0309278	0.0176991	0.0675676	0.0955882	0.0917431	0.0232558	0.0412371	0.03125	0.0661157	0.0188679
Heart Diseases	0.028777	0.0333333	0.0178571	0.0102041	0.00787402	0.0547945	0.0483871	0	0.0285714	0.0598291	0.0120482	0.0149254	0.00900901	0.0133333	0.00607903	0.0190476	0.00793651	0.0482759	0	0.0104167	0.0140845	0.0136986	0	0.0416667	0.0166667	0	0.0246914	0.0188679	0.00961539	0.0185185	0.037037	0	0.0175439	0.0166667	0	0	0.0652174	0.00706714	0.0357143	0	0.0294118	0.0560748	0.00970874	0.0277778	0.0116279	0	0	0.037037	0.016129
Heat Stroke	0.037037	0.0163934	0.04	0.0461538	0.0210526	0.0454545	0.0421053	0	0.025	0	0.0392157	0.0571429	0	0.0227273	0.0169492	0.0410959	0.0666667	0.034188	0.0714286	0	0	0	0.0540541	0.0232558	0.0714286	0	0.04	0	0.0422535	0	0.0816327	0.0384615	0.0384615	0.0224719	0.0454545	0	0.0307692	0.00793651	0.0181818	0.0909091	0	0.0933333	0.106061	0.102564	0.037037	0	0.0952381	0.0392157	0
Hepatic Form of Wilson Disease	0.0165289	0.0138889	0	0.025974	0.0384615	0.0363636	0.047619	0	0	0.00970874	0	0.0666667	0.0222222	0.0181818	0.0264026	0.0235294	0.0490196	0.0232558	0.025	0	0	0	0.0638298	0.0377358	0.025	0.0178571	0.016129	0	0.0119048	0.0294118	0.0666667	0.0555556	0.027027	0.00990099	0.030303	0	0.04	0.0153257	0.0307692	0.0606061	0	0.0449438	0.0243902	0.08	0.046875	0	0.0967742	0.015873	0
Hepatitis	0.0178571	0.015873	0.037037	0.0144928	0.03125	0	0.0412371	0.0606061	0.0238095	0.0326087	0.0185185	0.0263158	0.0121951	0	0.00666667	0.0263158	0.0103093	0.025	0	0	0	0	0.0512821	0.0222222	0	0	0	0	0	0.0833333	0.0576923	0	0	0.0333333	0	0.0357143	0.0454545	0.015873	0.0175439	0	0	0.0243902	0.0416667	0.0465116	0.0545455	0	0	0	0
Hepatitis, Autoimmune	0.0175439	0.0153846	0	0.0285714	0.01	0.0204082	0.03	0.0277778	0	0	0	0.025	0	0.0208333	0.00996678	0.111111	0.0309278	0.0330579	0.0625	0	0	0	0.0238095	0.0212766	0.030303	0.0204082	0	0	0	0.037037	0.117647	0	0	0.0674157	0.0384615	0.0333333	0.0441176	0.032	0.0714286	0.0769231	0	0.0487805	0.0405405	0.175	0.0344828	0.115385	0.0384615	0.0555556	0
Hyperactive behavior	0.0826446	0.0519481	0	0	0.0175439	0	0	0	0.0344828	0.0181818	0.0588235	0	0.0638298	0.015873	0.0562914	0	0.0550459	0	0.0425532	0	0	0	0.0357143	0.016129	0.113636	0	0.126984	0	0	0	0.0140845	0	0	0.00917431	0	0	0	0.0419847	0	0	0.0545455	0.020202	0	0.0333333	0	0.047619	0	0	0
Hypercalcemia	0.00900901	0.0163934	0	0.030303	0.0104167	0.0454545	0.0206186	0	0.025	0	0.0192308	0.0571429	0	0	0.00671141	0.027027	0.0549451	0.0168067	0.0344828	0	0	0	0.114286	0.047619	0.0344828	0	0.0196078	0	0.0136986	0	0.0816327	0.0384615	0.0384615	0.0111111	0.0454545	0	0.0307692	0.00793651	0.0181818	0.0909091	0	0.025	0.028169	0.0487805	0.0181818	0.0416667	0.15	0.0192308	0
Hyperglycemia	0.017094	0	0.03125	0.0135135	0.029703	0	0.0392157	0.025641	0	0.0204082	0.0169492	0.0731707	0	0	0	0	0.03	0.0756303	0	0.0138889	0.0212766	0.0204082	0.0454545	0	0.0277778	0.0192308	0	0.0714286	0	0	0	0	0	0.0103093	0.0344828	0.0625	0.0422535	0.0116279	0	0	0.0222222	0.0113636	0.025641	0	0.0327869	0	0.0344828	0	0.0263158
Hyperhomocysteinemia	0	0.0169492	0	0.03125	0.0215054	0.047619	0.0210526	0	0	0.0224719	0	0.129032	0	0.0487805	0.00675676	0.0422535	0.0107527	0.00847458	0	0.015873	0.0263158	0.025	0.0277778	0.0769231	0.037037	0	0.0204082	0	0.0285714	0	0.02	0.0416667	0.0416667	0.0113636	0.05	0	0.031746	0.008	0	0.047619	0	0.0126582	0.0289855	0.0789474	0.0188679	0	0.05	0.02	0
Hyperinsulinism	0.0245902	0	0	0	0.047619	0	0.0275229	0	0.0188679	0.00952381	0.0153846	0.0416667	0	0	0.00320513	0	0.00925926	0.072	0	0	0	0	0.0196078	0	0.0238095	0.0172414	0	0.0285714	0	0.0277778	0.0153846	0	0	0.00970874	0	0.0526316	0.0126582	0.00754717	0	0	0.0196078	0	0.0117647	0	0.078125	0	0	0	0
Hyperplasia	0.016	0.0131579	0.025	0.0246914	0.0181818	0.0166667	0.027027	0.0434783	0.0181818	0.0285714	0	0.0196078	0.0105263	0	0.00638978	0.0224719	0.00909091	0.0381679	0	0.0125	0.0181818	0.0175439	0.0384615	0	0	0	0	0.0555556	0	0.0263158	0.0461538	0	0	0.0392157	0.0555556	0.05	0.025	0.0112782	0	0.0263158	0	0.0210526	0.0352941	0	0	0.025641	0.0555556	0.030303	0.0217391
Hypertensive disease	0.0703704	0.0717489	0.0463918	0.0652174	0.0498084	0.0324074	0.0952381	0.0344828	0.0234742	0.042471	0.0267857	0.0439024	0.0403226	0.0230415	0.0553097	0.0497925	0.0664062	0.146154	0.0247525	0.0210084	0.0234742	0.0232558	0.0485437	0.0327103	0.0197044	0.0324074	0.0315315	0.0416667	0.0286885	0.0307692	0.0502283	0.00990099	0.0149254	0.0592885	0.0152284	0.030303	0.104072	0.0486618	0.0219298	0.0203046	0.0640394	0.0614754	0.0869565	0.0377358	0.0355556	0.0150754	0.0152284	0.040724	0.045
Hypertrophy	0.0173913	0.0307692	0.0333333	0.028169	0.02	0	0.0196078	0.027027	0	0.0103093	0.0175439	0.0243902	0.0361446	0	0.00328947	0	0.0520833	0.0243902	0	0	0	0	0	0.0425532	0.0294118	0	0.0178571	0.037037	0	0.0357143	0.0175439	0	0	0.0322581	0	0	0.0588235	0.00387597	0.0166667	0	0.047619	0.0116279	0.04	0.0212766	0	0	0	0	0.0571429
Hypotension	0.109489	0.228916	0.1	0.0909091	0.0538462	0.0238095	0.0775194	0.0428571	0.0384615	0.0390625	0.0568182	0.084507	0.0431034	0.0119048	0.05919	0.0642202	0.123967	0.0733333	0.111111	0.00952381	0.0125	0.0121951	0.144928	0.0632911	0.0769231	0.0487805	0.0823529	0.016129	0.027027	0.0322581	0.0813953	0.0151515	0.0151515	0.048	0.016129	0.0151515	0.07	0.057554	0.0212766	0.0491803	0.215385	0.0608696	0.0970874	0.106667	0.0434783	0.031746	0.0327869	0.021978	0.0746269
Hypothermia, Accidental	0.0277778	0.0517241	0.0416667	0.046875	0.0212766	0.0227273	0.0315789	0	0.025641	0.010989	0	0.0285714	0.0126582	0	0.0101351	0.0135135	0.0326087	0.025641	0.0357143	0.015625	0.025641	0.0243902	0.027027	0.0238095	0.0740741	0	0.0625	0	0.0138889	0	0.0196078	0.130435	0.0833333	0.0344828	0.047619	0	0.047619	0.00796813	0	0.0454545	0.117647	0.0125	0.0434783	0.0243902	0.0185185	0	0.047619	0	0.0333333
Inflammation	0.0619048	0.0745342	0.0538462	0.0783133	0.0505051	0.0328947	0.0880829	0.0434783	0.027027	0.0461538	0.025	0.0422535	0.0378378	0.0196078	0.0484694	0.0809249	0.125	0.104762	0.0367647	0.0114286	0.0133333	0.0131579	0.0638298	0.0333333	0.0367647	0.0261438	0.0516129	0.0229008	0.0393258	0.0227273	0.131034	0.0222222	0.0222222	0.103825	0.0229008	0.0298507	0.133758	0.0518732	0.0503145	0.0227273	0.0204082	0.122093	0.128834	0.0921986	0.0308642	0.0625	0.0387597	0.0580645	0.0214286
Inflammatory Bowel Diseases	0.015748	0.0128205	0.0238095	0.0625	0.0178571	0.0327869	0.045045	0.0416667	0	0.00917431	0	0.0588235	0	0	0.00634921	0.0333333	0.0366972	0.037594	0.0217391	0.0121951	0.0175439	0.0169492	0.0566038	0.0166667	0.0217391	0	0.0147059	0.025641	0.0111111	0	0.0447761	0.047619	0.0232558	0.0285714	0.0810811	0.0232558	0.05	0.018797	0.028169	0.0789474	0	0.0421053	0.0465116	0.0526316	0.057971	0.0243902	0.0810811	0.0144928	0.0208333
Injury wounds	0.0173913	0.0151515	0	0.0428571	0.030303	0.0408163	0.0612245	0.0555556	0.0222222	0.0315789	0	0.05	0	0.0204082	0.00993378	0.0519481	0.0306122	0.0413223	0.0294118	0	0	0	0.0731707	0.0208333	0.0294118	0.02	0.0178571	0	0.025974	0.0357143	0.0740741	0.0322581	0.0666667	0.0322581	0.037037	0	0.0434783	0.0117188	0.0166667	0.0740741	0	0.0481928	0.0540541	0.0434783	0.0166667	0.111111	0.0769231	0.0175439	0
Insulin Resistance	0.0272109	0.01	0.031746	0.0190476	0.0708661	0.0240964	0.0615385	0.0140845	0.0126582	0.0232558	0.010989	0.0704225	0.0169492	0.0120482	0.0149701	0.0176991	0.0150376	0.118881	0	0.00961539	0.0126582	0.0123457	0.0263158	0.0246914	0.0147059	0.0365854	0.0111111	0.0163934	0.018018	0.016129	0.0574713	0.0153846	0.0153846	0.031746	0.0163934	0.03125	0.0707071	0.0138408	0.0215054	0.016129	0	0.0168067	0.0181818	0.025	0.043956	0	0.0163934	0	0
Involutional Depression	0.026087	0.030303	0.0666667	0	0.03	0.0196078	0.00961539	0.0263158	0	0	0.0172414	0.0238095	0.0609756	0.0625	0.0408163	0.0123457	0.0408163	0.0241935	0.0588235	0.0140845	0.0217391	0.0208333	0.0465116	0.0416667	0.0588235	0.04	0.0357143	0.0357143	0.0126582	0	0.0535714	0	0	0.0104167	0	0.03125	0.0138889	0.031746	0.0163934	0	0.0227273	0.0352941	0.0394737	0.0208333	0.0163934	0.0333333	0	0	0
Ischemia	0.0325203	0.0266667	0	0.0506329	0.0566038	0.0517241	0.0857143	0.0212766	0.0181818	0.0485437	0.0149254	0.0833333	0	0.0526316	0.0128617	0.0224719	0.0277778	0.0793651	0.0465116	0.0384615	0.0566038	0.0545455	0.0384615	0.0350877	0	0.0517241	0.0151515	0.027027	0.0229885	0.0833333	0.030303	0.0243902	0	0.0291262	0	0	0.0649351	0.0189394	0.0597015	0.0263158	0.0188679	0.0210526	0.0864198	0.0545455	0.0289855	0	0.027027	0	0.0217391
Kidney Diseases	0.0564972	0.0458015	0.0306122	0.0671642	0.0424242	0.0168067	0.122581	0.0285714	0.0175439	0.105263	0.00787402	0.0873786	0.012987	0.0344828	0.0162602	0.0342466	0.0426829	0.0769231	0.00961539	0.0217391	0.0265487	0.026087	0.0178571	0.0625	0.00961539	0.0254237	0	0.0425532	0.0205479	0.0206186	0.024	0.00990099	0.02	0.0506329	0.0208333	0.02	0.0364963	0.031348	0.0155039	0.0206186	0.027027	0.0608108	0.0647482	0.0350877	0.00769231	0.010101	0.0103093	0.0578512	0.0490196
Kidney Failure	0.0363636	0.0322581	0.037037	0.0294118	0.0421053	0.0212766	0.0631579	0.0606061	0	0	0.0185185	0.0833333	0.0246914	0	0.00666667	0.012987	0.0208333	0.0512821	0	0	0	0	0.025	0.0697674	0.0322581	0	0.0188679	0.0416667	0	0.0833333	0.0185185	0	0	0.0108696	0	0.0740741	0.0952381	0.00787402	0.0175439	0.04	0.0512821	0.0243902	0.0135135	0.0714286	0.0357143	0	0	0.0185185	0.0967742
Kidney Failure, Chronic	0.0357143	0.0215054	0.0535714	0.0631579	0.031746	0.0533333	0.0819672	0.03125	0.0136986	0.0413223	0	0.0606061	0.00884956	0.012987	0.0183486	0.0480769	0.057377	0.124088	0.0327869	0.0102041	0.0136986	0.0133333	0.0588235	0.0405405	0.016129	0	0.0240964	0.037037	0.0190476	0.0363636	0.075	0.0344828	0.0169492	0.0420168	0.0769231	0.0344828	0.0989011	0.0213523	0.0229885	0.0754717	0	0.0550459	0.0927835	0.0704225	0.0470588	0.0545455	0.0566038	0.0361446	0.031746
Leishmaniasis, Visceral	0.0181818	0.0333333	0.04	0.0461538	0.0319149	0.0697674	0.0531915	0	0.0512821	0.021978	0.0192308	0.0571429	0	0.0227273	0.0135135	0.0857143	0.0549451	0.0431034	0.0714286	0	0	0	0.0833333	0.047619	0.0714286	0	0.04	0	0.0422535	0.0434783	0.12766	0.08	0.0384615	0.0581395	0.0454545	0	0.0634921	0.016	0.037037	0.142857	0	0.0512821	0.0428571	0.162162	0.142857	0	0.15	0.0192308	0
Lewy Body Disease	0.0263158	0.0151515	0	0.0138889	0.0625	0.02	0.0196078	0.027027	0	0	0.0357143	0.05	0.0117647	0.0204082	0.00993378	0	0.0631579	0.0243902	0.0294118	0.0289855	0.0454545	0.0434783	0.0232558	0.0425532	0	0.02	0	0.037037	0.0128205	0	0	0	0	0.0105263	0	0.0322581	0.0434783	0.0077821	0.0166667	0	0.0232558	0.0116279	0.012987	0.0212766	0.0166667	0.0344828	0	0	0.0277778
Libman-Sacks Disease	0.0263158	0	0.0294118	0.0275229	0.00714286	0.0227273	0.0214286	0.0131579	0	0.0148148	0	0.0253165	0	0	0.00879765	0.0344828	0.0294118	0.0248447	0.0136986	0.00917431	0.0119048	0.0116279	0.0375	0.0114943	0	0	0.0105263	0.0307692	0.00854701	0	0.0543478	0.0142857	0	0.0384615	0.0151515	0.0142857	0.0277778	0.024055	0.0526316	0.030303	0.0121951	0.0327869	0.0263158	0.0235294	0.0752688	0	0.0307692	0	0.0133333
Liver Cirrhosis, Alcoholic	0.0238095	0.0128205	0.0238095	0.0365854	0.0363636	0.05	0.0357143	0.0416667	0.0175439	0.00917431	0.0144928	0.0588235	0.0208333	0.0508475	0.0127796	0.0333333	0.018018	0.078125	0.0217391	0.0121951	0.0175439	0.0169492	0.0566038	0.0338983	0.0217391	0.0327869	0.0147059	0.0526316	0.0224719	0	0.0606061	0.0232558	0.0232558	0.0384615	0.0526316	0.0731707	0.037037	0.011194	0.0428571	0.0789474	0	0.0421053	0.0714286	0.0344828	0.028169	0	0.0526316	0.0447761	0
Liver diseases	0.0246914	0.0175439	0.0126582	0.0338983	0.0202703	0.0204082	0.0625	0.0116279	0.0106383	0.0425532	0	0.0111111	0.00746269	0.0102041	0.0172414	0.0483871	0.0204082	0.0416667	0	0.00840336	0.0106383	0.0104167	0.021978	0.0315789	0.0243902	0	0.0192308	0.0266667	0.015873	0.0263158	0.0190476	0.0253165	0.0384615	0.0583942	0.0131579	0.0125	0.0707965	0.00653595	0.00917431	0.012987	0	0.0461538	0.0583333	0.0210526	0.00917431	0.0128205	0.0131579	0.0288462	0
Liver Failure, Acute	0.0168067	0.0923077	0	0.0405405	0.0192308	0.0377358	0.0588235	0.05	0.0204082	0.030303	0.0163934	0.0454545	0.011236	0	0.00651466	0.0240964	0.0294118	0.015625	0.0263158	0	0	0	0.0666667	0.0392157	0.0540541	0.0185185	0.0166667	0	0.0246914	0.03125	0.0333333	0.0285714	0.0285714	0.0204082	0.0322581	0.0285714	0.027027	0.00766283	0.015625	0.03125	0.0212766	0.0581395	0.0379747	0.0612245	0.031746	0.030303	0.0322581	0.0163934	0
Lung diseases	0.0136054	0.0102041	0.016129	0.039604	0.072	0.0246914	0.0461538	0.0144928	0.012987	0.015625	0.011236	0.0571429	0	0.025	0.00297619	0.0272727	0.0310078	0.0533333	0	0.019802	0.0263158	0.025641	0.0410959	0.0253165	0.0307692	0.0246914	0.0348837	0.0344828	0.0183486	0	0.0465116	0.015873	0.0322581	0.0406504	0.0526316	0.0322581	0.04	0.0139373	0.021978	0.0517241	0	0.0530973	0.0576923	0.0126582	0.0108696	0.0163934	0.0526316	0.011236	0.0298507
Lupus Erythematosus, Systemic	0.0258065	0	0.028169	0.0267857	0.00699301	0.021978	0.028169	0.0126582	0	0.0218978	0	0.0243902	0	0	0.00872093	0.0423729	0.028777	0.0243902	0.0131579	0.00892857	0.0114943	0.011236	0.0361446	0.0111111	0	0	0.0102041	0.0294118	0.00833333	0	0.0526316	0.0136986	0.0136986	0.037594	0.0144928	0.0136986	0.027027	0.0238095	0.0510204	0.0289855	0.0117647	0.032	0.025641	0.0227273	0.0729167	0	0.0294118	0.010101	0.0128205
Major Depressive Disorder	0.0684524	0.0582192	0.0186567	0.0194175	0.0455927	0.0138408	0.0516717	0.00719425	0.0176678	0.0240964	0.0309278	0.0179211	0.0546624	0.028169	0.125514	0.0286624	0.071875	0.039548	0.0183824	0.00967742	0.0105263	0.010453	0.028777	0.0174825	0.0221402	0.0138408	0.0381944	0.00746269	0.0288462	0.0037037	0.048951	0.0110701	0.003663	0.0242424	0.00746269	0.0148148	0.0363036	0.0844156	0.0133779	0.0149813	0.0214286	0.0544872	0.0457516	0.0283688	0.0306122	0.0111524	0.011236	0.00671141	0.021978
Malaria	0.00847458	0.0147059	0.03125	0.0416667	0.0196078	0.0392157	0.0392157	0.025641	0	0.010101	0	0.0232558	0	0	0	0.0246914	0.019802	0.024	0	0	0	0	0.0222222	0.0408163	0.0277778	0	0.0350877	0	0.0253165	0	0.0344828	0.0625	0.0625	0.0315789	0.0344828	0	0.0724638	0.00384615	0.0327869	0.0333333	0	0.0113636	0.038961	0.0204082	0.05	0.0322581	0.0344828	0	0
Male infertility	0.013986	0	0	0.020202	0.0655738	0.0394737	0.03125	0	0.0136986	0.0243902	0.0117647	0.0294118	0.027027	0.0833333	0.0246154	0.0186916	0	0.047619	0	0.03125	0.0422535	0.0410959	0	0.0266667	0	0.025974	0	0.0181818	0.0288462	0.0178571	0.0117647	0	0	0.0163934	0	0	0.0526316	0.0213523	0.0113636	0.0178571	0.0434783	0.00877193	0.0392157	0.0133333	0.0113636	0	0	0	0.015625
Manganese Poisoning	0.0181818	0.0163934	0.0833333	0.0461538	0.0319149	0.0222222	0.03125	0	0.025	0.0108696	0.0192308	0.0277778	0.0125	0	0.00671141	0.0410959	0.0322581	0.034188	0	0	0	0	0.0263158	0.0232558	0.0714286	0	0.0196078	0	0.0277778	0	0.06	0.08	0.08	0.0340909	0.0454545	0	0.046875	0.0119522	0.0181818	0.0434783	0.0263158	0.025	0.0428571	0.075	0.037037	0	0.0454545	0.0192308	0
Manic	0.047619	0.029703	0.0149254	0.00917431	0.0373134	0.0114943	0.0291971	0	0	0.0227273	0.0326087	0.0128205	0.0603448	0.0609756	0.0523077	0.026087	0.037594	0.0124224	0.0434783	0	0	0	0.0384615	0.0117647	0.0140845	0.0232558	0.032967	0.015625	0.0175439	0.0153846	0.0326087	0	0.0147059	0.0230769	0	0.0147059	0.00925926	0.0533808	0	0	0.0519481	0.0420168	0.036036	0.0240964	0.0103093	0.0307692	0	0.0326087	0.0136986
Manic Disorder	0.0437956	0.0333333	0.0178571	0.0102041	0.0406504	0	0.031746	0	0	0.0163934	0.037037	0.0149254	0.0666667	0.0555556	0.044164	0.0190476	0.0325203	0.00662252	0.0338983	0	0	0	0.0447761	0.0135135	0	0.0266667	0.0375	0	0.0194175	0	0.0243902	0	0.0175439	0.00826446	0	0	0	0.0516605	0	0	0.0606061	0.0272727	0.0196078	0.0136986	0.0116279	0.0181818	0	0.0120482	0.016129
Marfan Syndrome	0.0238095	0	0.0487805	0.0240964	0.00884956	0.0327869	0.0175439	0.0416667	0	0.00917431	0	0.0188679	0.0103093	0.0163934	0.00955414	0.0108696	0.00892857	0.0454545	0	0.0246914	0.0357143	0.0344828	0.0181818	0.0166667	0	0.016129	0	0.0810811	0.0111111	0	0.0144928	0.0232558	0.0232558	0.0384615	0	0.0731707	0.037037	0.00743494	0.028169	0	0	0.0206186	0.0588235	0	0.0138889	0	0	0.0447761	0
Marijuana Abuse	0.047619	0.108108	0.0454545	0.0232558	0.0263158	0	0.017094	0	0.0166667	0.018018	0.057971	0.0178571	0.0860215	0.0483871	0.0457516	0.0105263	0.0642202	0.0217391	0.0204082	0.0238095	0.0338983	0.0327869	0.0172414	0	0.0204082	0.0153846	0.0434783	0.0238095	0.0217391	0.0232558	0.0428571	0	0	0.00909091	0.0238095	0	0.0357143	0.0110701	0	0	0.0350877	0.02	0.0333333	0.0327869	0	0	0.0238095	0.0138889	0.0196078
Mental Depression	0.095092	0.0696864	0.0265152	0.0330033	0.0654206	0.0104167	0.0424242	0	0.04	0.0336391	0.045614	0.0217391	0.0723684	0.0469314	0.208426	0.0321543	0.0929487	0.0639535	0.0299625	0.0196721	0.0214286	0.0212766	0.0252708	0.0212014	0.0338346	0.0210526	0.0569395	0.0113208	0.0224359	0.00373134	0.0311419	0.0111524	0.0111524	0.0338462	0.0075188	0.00369004	0.0505051	0.0942982	0.0168919	0.00749064	0.0441176	0.0414013	0.0529801	0.0359712	0.0238095	0.00746269	0.0190114	0.0101695	0.0221402
Metabolic Syndrome X	0.025641	0	0.030303	0.0133333	0.0294118	0.0588235	0.038835	0	0	0	0.0166667	0.0465116	0.0229885	0.06	0.0131579	0.037037	0.0196078	0.032	0.027027	0.0136986	0.0208333	0.02	0.0444444	0	0	0.0188679	0.0169492	0	0.0123457	0.0322581	0.0701754	0	0	0.0102041	0	0	0.102941	0.011583	0.0322581	0.0322581	0	0.0227273	0.0384615	0.0625	0.0491803	0.03125	0.0333333	0.0338983	0
Migraine Disorders	0	0.0169492	0	0.03125	0.0215054	0.0232558	0.0104167	0	0	0	0	0.0294118	0.0128205	0	0.00675676	0.0136986	0.032967	0.00847458	0	0	0	0	0.0571429	0.0243902	0.037037	0	0.0204082	0	0.0140845	0	0.0408163	0.0416667	0.0416667	0.0113636	0.05	0	0.031746	0.008	0	0.047619	0	0.0126582	0.0142857	0.0512821	0.0188679	0.0454545	0.05	0	0
Mood Disorders	0.0881226	0.0833333	0.0153846	0.038961	0.0507812	0.0046083	0.0503876	0.0199005	0.0339806	0.023166	0.056338	0.00966184	0.0858369	0.0333333	0.154034	0.0205761	0.0677291	0.0353357	0.0150754	0.0214592	0.0142857	0.0141509	0.0242718	0.0188679	0.0358974	0.00925926	0.0666667	0.00515464	0.0165289	0	0.0227273	0.00505051	0.0101523	0.0313725	0.015625	0.0153061	0.0301724	0.078481	0.00884956	0.0103093	0.0603015	0.0409836	0.0294118	0.0141509	0.0133333	0.0154639	0.0103627	0.00446429	0.0251256
Multiple Sclerosis	0.0441176	0.0337079	0.0181818	0.0315789	0.0241935	0	0.0238095	0.016129	0.0289855	0.0165289	0.0246914	0.0151515	0.0277778	0.0135135	0.0248447	0.0707071	0.0327869	0.0272109	0.0169492	0	0	0	0.0147059	0	0.0526316	0.0133333	0.0123457	0	0.0196078	0.0188679	0.0506329	0	0.0178571	0.0521739	0	0	0.0430108	0.0179211	0.0487805	0.0588235	0.0147059	0.046729	0.0618557	0.0735294	0.0886076	0.0377358	0.0192308	0.0246914	0
Muscular Atrophy	0	0.0327869	0	0.0298507	0.0315789	0.0217391	0.0416667	0	0	0.0217391	0	0.027027	0.0123457	0	0.00333333	0.0131579	0.0210526	0.0252101	0	0.0151515	0.0243902	0.0232558	0.025641	0.0227273	0.0333333	0	0.0192308	0	0.0135135	0	0.0384615	0.037037	0.037037	0.0222222	0.0434783	0	0.0461538	0.00393701	0	0.0416667	0	0.0246914	0.0277778	0.0232558	0.0363636	0	0.0434783	0	0.03125
Myocardial Infarction	0.0393258	0.0305344	0.0421053	0.128	0.0828025	0.0818182	0.0955414	0.0291262	0.027027	0.0375	0.016129	0.0576923	0.033557	0.0172414	0.0418994	0.0347222	0.0628931	0.127907	0.00980392	0.0220588	0.0178571	0.0175439	0.037037	0.0636364	0.040404	0.0347826	0.0162602	0.0434783	0.027972	0.0319149	0.05	0.0309278	0.0416667	0.0789474	0.0212766	0.0526316	0.09375	0.0250784	0.0238095	0.0543478	0.0181818	0.0689655	0.123077	0.0545455	0.057377	0.0208333	0.0212766	0.0588235	0.0194175
Myocardial Ischemia	0.026616	0.0280374	0.0222222	0.0272727	0.0282258	0.030303	0.0489796	0.0159574	0.0153061	0.0203252	0.00956938	0.0263158	0.0127119	0.0049505	0.0132743	0.04	0.0452675	0.0689655	0.0162162	0.00900901	0.0101523	0.0100503	0.0154639	0.0150754	0.0107527	0.0251256	0.00961539	0.0111732	0.0403587	0.0224719	0.0292683	0.00543478	0.00543478	0.0506329	0.00555556	0.00543478	0.0714286	0.0223325	0.014218	0.0111111	0.0154639	0.0480349	0.0547945	0.0414508	0.0190476	0.0110497	0.0168539	0.0193237	0.0160428
Myocardial Reperfusion Injury	0.0223464	0.0230769	0.0659341	0.0296296	0.0243902	0	0.0559006	0.029703	0.00900901	0.025	0.00813008	0.0188679	0.00662252	0	0.00542005	0.0352113	0.0372671	0.0726257	0	0	0	0	0.047619	0.00877193	0	0.00862069	0	0.0107527	0	0.0215054	0.0333333	0.0103093	0.0103093	0.0451613	0	0.0208333	0.0615385	0.0124611	0.00793651	0	0.0280374	0.0268456	0.0666667	0.0363636	0.0241935	0.0212766	0	0.0163934	0.040404
Myopathy	0.016129	0.0555556	0.025641	0.0379747	0.0183486	0	0.0272727	0.0217391	0.0576923	0.038835	0.046875	0.02	0.0106383	0	0.0129032	0.0344828	0.00917431	0.0227273	0	0	0	0	0.0192308	0.0175439	0.0232558	0	0.0153846	0	0.0114943	0	0.0307692	0	0.025	0.0294118	0.0277778	0.025	0	0.00374532	0.0294118	0.027027	0	0.0322581	0.0235294	0.0363636	0.0144928	0	0	0.0307692	0
Necrosis	0.0479452	0.03	0.0634921	0.0686275	0.0534351	0.0740741	0.0606061	0.0422535	0.0512821	0.046875	0.032967	0.0540541	0.0252101	0.0238095	0.0302115	0.0636364	0.0620155	0.08	0.0441176	0.038835	0.0512821	0.05	0.0526316	0.0759494	0.0441176	0.0481928	0.021978	0.0322581	0.0454545	0.031746	0.0804598	0.030303	0.030303	0.0731707	0.015873	0.0149254	0.08	0.0314685	0.0659341	0.031746	0.025641	0.0423729	0.0961538	0.0769231	0.0430108	0.0153846	0.0322581	0.032967	0.0138889
Neoplasm Invasiveness	0.0224719	0.0182648	0.0108108	0.0269058	0.0445344	0.040201	0.04	0.0210526	0.0150754	0.0200803	0.00943396	0.0206186	0.034188	0.00980392	0.0290179	0.025974	0.0404858	0.0522388	0.00526316	0.00442478	0.00497512	0.00492611	0.0152284	0.0148515	0.0159574	0.0197044	0.00947867	0.0165746	0.017316	0.0164835	0.038835	0.00534759	0.0107527	0.0632911	0.010989	0.032967	0.0410959	0.0349127	0.0187793	0.0164835	0	0.0429185	0.0588235	0.030303	0.0140187	0.0108696	0.0165746	0.0439024	0
Nephrosis	0.00884956	0.0322581	0.037037	0.0769231	0.0102041	0.0212766	0.0306122	0.0606061	0	0.0326087	0	0.0833333	0.0121951	0.0217391	0.00332226	0.0263158	0.0208333	0.0423729	0	0.0149254	0.0238095	0.0227273	0	0.0454545	0	0	0	0.0416667	0	0.04	0.0185185	0	0.0357143	0.0333333	0	0	0.0454545	0	0	0	0.0512821	0.0120482	0.056338	0.0714286	0.0175439	0.0384615	0	0.0185185	0.0625
Nephrotic Syndrome	0.0169492	0.0294118	0	0.027027	0.0294118	0.0384615	0.038835	0.025	0	0.020202	0	0.125	0.0113636	0.0192308	0.00325733	0.037037	0	0.0238095	0.027027	0.0136986	0.0208333	0.02	0	0.04	0.027027	0.0188679	0	0.0333333	0.0123457	0	0.0166667	0	0	0.03125	0.0333333	0.0294118	0.0273973	0.0155039	0.0322581	0.0666667	0	0.0588235	0.0253165	0.0408163	0.0322581	0	0	0.0338983	0
Nerve Degeneration	0.0848485	0.015748	0	0.0305344	0.115646	0.018018	0.0573248	0.010101	0.0384615	0.025641	0.0526316	0.029703	0.0496454	0.0181818	0.0308989	0.0141844	0.0584416	0.0621469	0.0210526	0.0230769	0.0285714	0.0280374	0.0192308	0.0373832	0.0104167	0.0366972	0.0438596	0.011236	0.0217391	0.0111111	0.0344828	0.0107527	0.0107527	0.0193548	0.011236	0.0217391	0.072	0.0456026	0.025	0.0111111	0.00952381	0.041958	0.0687023	0.0377358	0.0423729	0.010989	0.0227273	0.0169492	0
Nerve Pain	0.00884956	0.0491803	0.037037	0.0144928	0.0102041	0.0212766	0.01	0	0	0.0106383	0	0.0263158	0.0246914	0.0217391	0.016835	0.0263158	0.0888889	0.00819672	0.0322581	0	0	0	0.0512821	0.0222222	0.0322581	0	0.0188679	0	0.0133333	0	0.0377358	0.0357143	0.0357143	0.0108696	0.0416667	0.0357143	0.0298507	0	0	0.04	0.025	0.0120482	0.0135135	0.0227273	0.0175439	0.0384615	0.0416667	0	0
nervous system disorder	0.0780142	0.030303	0.0153846	0.0384615	0.0378788	0.0117647	0.0296296	0.0138889	0.0125	0.127119	0.021978	0.0266667	0.0168067	0.0240964	0.021021	0.0175439	0.0461538	0.0454545	0.0144928	0.0291262	0.0384615	0.0375	0.0533333	0.05	0.0144928	0.0238095	0.0337079	0.016129	0.0178571	0	0.021978	0.0151515	0.0151515	0.0234375	0.0327869	0.0151515	0.0490196	0.0315789	0	0.015873	0	0.042735	0.0660377	0.0246914	0.0212766	0.015625	0.0327869	0.021978	0.0140845
Neurogenic Inflammation	0.0277778	0.0701754	0.0869565	0.0307692	0.0212766	0.0227273	0.0208333	0	0.0526316	0.010989	0.04	0.0588235	0.025641	0	0.0135593	0.0273973	0.0795455	0.0169492	0.16	0.015625	0.025641	0.0243902	0.1875	0.0238095	0.0357143	0.0227273	0.0408163	0.047619	0.0138889	0	0.0612245	0.04	0.04	0.011236	0.1	0	0.03125	0.012	0	0.0454545	0.0857143	0.0253165	0.0285714	0.0769231	0.0185185	0.142857	0.1	0.0196078	0.0333333
Nicotine Dependence	0.0560748	0.016129	0	0.0147059	0.0208333	0.0217391	0.010101	0	0	0	0.0384615	0.027027	0.0512821	0.0454545	0.020339	0.0131579	0.0210526	0.00826446	0.0333333	0	0	0	0.0526316	0	0	0.0217391	0.0392157	0	0	0	0.0384615	0.037037	0	0	0	0	0.030303	0.0119048	0.0178571	0.0416667	0.025641	0.0375	0.0277778	0.047619	0	0	0.0909091	0	0
Non-alcoholic Fatty Liver Disease	0.00714286	0.0111111	0.0185185	0.0319149	0.0243902	0.0135135	0.0406504	0.0508475	0	0.0608696	0	0.0153846	0.0377358	0	0.0154321	0.0294118	0.00806452	0.056338	0.0350877	0.0106383	0.0144928	0.0140845	0	0.028169	0	0	0	0	0.00980392	0.0192308	0.0512821	0	0.0181818	0.0434783	0.0196078	0.0181818	0.0549451	0.0253623	0.0365854	0.0392157	0	0.0183486	0.0408163	0	0.0119048	0	0	0.025	0.0166667
Obesity	0.0496183	0.0227273	0.016129	0.0358744	0.0569106	0.0295567	0.0396825	0.0103093	0.00990099	0.0322581	0.0140845	0.0416667	0.042735	0.0196078	0.0498866	0.0170213	0.0277778	0.100775	0.0104712	0.0132743	0.0149254	0.0147783	0.0253807	0.0197044	0.0157895	0.0245098	0.0336538	0.0163934	0.0171674	0.0108108	0.0334928	0.005291	0.0160428	0.0325203	0.0108696	0.0106383	0.0900474	0.0373134	0.0138889	0.0108108	0.01	0.0337553	0.058296	0.0248756	0.0233645	0.00534759	0.021978	0.00934579	0.00515464
Oral Submucous Fibrosis	0.0176991	0.015625	0.0357143	0.0441176	0.0204082	0.0425532	0.030303	0.0285714	0	0.0212766	0	0.0526316	0.0120482	0	0.00664452	0.0394737	0.0206186	0.0598291	0	0.0147059	0.0232558	0.0222222	0.05	0.0217391	0.03125	0	0.0185185	0.0833333	0.0131579	0	0.037037	0.0344828	0.0344828	0.032967	0.130435	0.111111	0.0606061	0.00784314	0.0535714	0.08	0	0.0493827	0.0410959	0.0454545	0.0350877	0	0.0833333	0.0980392	0.0294118
Osteoporosis	0.025974	0.00934579	0	0.027027	0.0214286	0.108434	0.013986	0.0128205	0.0116279	0.0220588	0.0102041	0.0375	0.00793651	0.0224719	0.0176471	0.0166667	0.0142857	0.0372671	0.027027	0.00900901	0.0116279	0.0229885	0.0240964	0.0344828	0	0.0337079	0	0.0147059	0.0169492	0	0.0206186	0	0.0138889	0.00735294	0.0147059	0.0138889	0.018018	0.0135135	0.030303	0.0294118	0.0119048	0.015873	0.0258621	0.0229885	0	0	0.0147059	0.0421053	0
Pancreatitis	0.0310559	0.0357143	0.0126582	0.0166667	0.0134228	0	0.02	0	0	0.0137931	0.00943396	0.045977	0.00746269	0.0206186	0.0143266	0.031746	0.0416667	0.0115607	0	0.00840336	0.0106383	0.0104167	0.0333333	0	0.0120482	0.0204082	0.00952381	0.0131579	0	0.012987	0.0190476	0.0125	0	0.0211268	0.0131579	0.0125	0.034188	0.00653595	0	0.012987	0	0.0461538	0.0325203	0.0430108	0.0280374	0.0128205	0.0266667	0.00943396	0.0117647
Parkinson Disease	0.04	0.0326797	0	0.025	0.0782123	0.0289855	0.0597826	0.0078125	0.0148148	0.0327869	0.0347222	0.0390625	0.0411765	0.0143885	0.0393701	0.0177515	0.0491803	0.0483092	0.016129	0.0451613	0.0458015	0.0530303	0.0227273	0.0218978	0.008	0.0215827	0.0206897	0.00847458	0.0179641	0.0169492	0.0275862	0.0165289	0.00819672	0.0388889	0.00847458	0.0165289	0.0382166	0.035503	0.0201342	0.0169492	0.0227273	0.0289017	0.0368098	0.0220588	0.027027	0.00833333	0.017094	0	0.00787402
Peripheral Neuropathy	0.0342466	0.01	0	0.0190476	0.030303	0.0493827	0.0222222	0.0140845	0	0.0393701	0.010989	0.027027	0.0169492	0.0120482	0.00892857	0.00877193	0.0546875	0.038961	0.0298507	0.039604	0.038961	0.0379747	0.0263158	0.0375	0.0298507	0.0119048	0.0111111	0.0163934	0.0366972	0.016129	0.0337079	0	0	0.023622	0	0	0.0392157	0.0138408	0.0215054	0.016129	0	0.034188	0.046729	0.025	0.0106383	0.0322581	0.0163934	0	0
Pleural Diseases	0.00925926	0	0	0.0483871	0	0.0238095	0.0212766	0.0344828	0	0	0	0.030303	0	0	0.00337838	0.0895522	0.021978	0.0350877	0.0384615	0	0	0	0.0285714	0	0	0	0	0	0	0.05	0.0638298	0	0	0.047619	0.0526316	0.0434783	0.0491803	0.0120968	0.0816327	0.105263	0	0.025974	0.0294118	0.111111	0.0192308	0.047619	0.0526316	0.0638298	0
Pre-Eclampsia	0.00877193	0.015625	0.0357143	0.0289855	0.0309278	0	0.0408163	0.0588235	0.0232558	0.0212766	0	0.0810811	0	0	0.00664452	0	0.0206186	0.0508475	0	0	0	0	0	0.0217391	0	0.0208333	0	0.04	0	0.08	0.0181818	0	0	0.0217391	0	0	0.0447761	0.011811	0	0.0384615	0.05	0	0.0133333	0.0222222	0.0350877	0	0	0	0.09375
Premature Birth	0.0380952	0.0350877	0.0952381	0.0655738	0.0217391	0.102564	0.0322581	0.0714286	0	0.011236	0	0.133333	0	0.0243902	0.0102041	0.0428571	0.0449438	0.0630631	0.0384615	0.0327869	0.0555556	0.0526316	0.125	0.0512821	0.0384615	0.0238095	0.0208333	0.176471	0.0289855	0	0.0869565	0.0434783	0.0434783	0.060241	0.111111	0.0909091	0.0666667	0.0161943	0.06	0.105263	0.0285714	0.0675676	0.09375	0.0526316	0.0392157	0	0.176471	0.0204082	0.0740741
Proteinuria	0.037594	0.0352941	0.04	0.0561798	0.025	0	0.0504202	0.0350877	0.0307692	0.0720721	0.0128205	0.105263	0.0190476	0.0142857	0.0155763	0.0736842	0.0252101	0.0808824	0.0181818	0.0222222	0.0307692	0.0298507	0.031746	0.0294118	0.0181818	0.0140845	0	0.0652174	0.010101	0.0416667	0.0533333	0	0.0192308	0.0540541	0.0425532	0.0192308	0.0813953	0.0218978	0.025	0.0416667	0.031746	0.0384615	0.0421053	0.078125	0.0379747	0.02	0.0208333	0.0394737	0.0357143
Psoriasis	0.04	0.0192308	0.0447761	0.037037	0.0444444	0.0465116	0.0514706	0.0266667	0.0240964	0.0300752	0.0430108	0.0657895	0.00806452	0.0348837	0.0177515	0.0434783	0.0294118	0.0645161	0.0277778	0.0185185	0.0240964	0.0235294	0.0375	0.047619	0.0277778	0.011236	0.0212766	0.0151515	0.0442478	0.030303	0.114943	0.0923077	0.0289855	0.0629921	0.0151515	0.0142857	0.0882353	0.0205479	0.0526316	0.030303	0	0.0413223	0.0833333	0.0481928	0.0526316	0.0147059	0.0307692	0.0104167	0
Pulmonary Fibrosis	0.0350877	0.0495868	0.045977	0.0555556	0.0253165	0.0277778	0.0649351	0.0537634	0.0392157	0.0604027	0.00854701	0.030303	0.020979	0.00917431	0.028169	0.0930233	0.0733333	0.0751445	0.0215054	0.00769231	0.00952381	0.00934579	0.0612245	0.0480769	0.0326087	0	0.0263158	0.0352941	0.0530303	0.0348837	0.0727273	0.0337079	0.0454545	0.122302	0.0232558	0.0574713	0.0731707	0.0357143	0.0254237	0.0348837	0.0196078	0.0729927	0.104	0.102041	0.0254237	0.0465116	0.0352941	0.0727273	0.0210526
Pulmonary Hypertension	0.0148148	0.0357143	0	0.0333333	0.0338983	0.0289855	0.0247934	0.0175439	0	0.00854701	0.012987	0.0508475	0.00952381	0.0447761	0.015625	0.0306122	0.0521739	0.035461	0	0.0224719	0.03125	0.030303	0.0491803	0.0454545	0.0185185	0.0441176	0.0266667	0.0212766	0.0206186	0.0208333	0.0263158	0.04	0.0196078	0.045045	0.0212766	0	0.0574713	0.0145455	0.0253165	0.0425532	0.015873	0.038835	0.0537634	0.0625	0.0253165	0.0416667	0.0434783	0.012987	0.0363636
Pyemia	0.0165289	0.057971	0.0277778	0.0394737	0.0285714	0.0555556	0.0679612	0.0232558	0	0.029703	0.015873	0.0212766	0.010989	0.0181818	0.00974026	0.0481928	0.07	0.056	0	0	0	0	0.0416667	0.0576923	0.0512821	0.0178571	0.0677966	0.030303	0.0119048	0	0.0491803	0.0857143	0.0555556	0.0408163	0.0625	0.117647	0.0684932	0.0192308	0.0151515	0.0606061	0	0.0568182	0.0769231	0.08	0.0634921	0	0.030303	0.0491803	0
Radiation Injuries, Experimental	0.0280374	0.0169492	0.0434783	0.047619	0.0326087	0.047619	0.0210526	0	0.0263158	0.0111111	0.02	0.0606061	0	0.0487805	0.003367	0.0571429	0.0561798	0.0438596	0	0.0322581	0.0540541	0.0512821	0.0277778	0.05	0.0769231	0.047619	0.0204082	0.05	0.0434783	0	0.0625	0.0416667	0.0416667	0.0348837	0.05	0	0.0655738	0.00398406	0.0384615	0.047619	0	0.038961	0.126984	0.108108	0.0588235	0	0.05	0.0408163	0
Reperfusion Injury	0.0685714	0.0300752	0.0520833	0.075188	0.0617284	0.0614035	0.0875	0.0485437	0.0265487	0.037037	0.024	0.046729	0.012987	0.0434783	0.0217984	0.0486111	0.103226	0.132948	0.0194175	0.0217391	0.0265487	0.026087	0.0754717	0.0258621	0.0194175	0.0431034	0.0241935	0.0425532	0.0347222	0.0421053	0.0578512	0.030303	0.02	0.0921053	0.0315789	0.0515464	0.136	0.031348	0.0314961	0.0206186	0.0178571	0.113475	0.184	0.0825688	0.0396825	0.0416667	0.0537634	0.0322581	0.0288462
Respiratory Hypersensitivity	0.00854701	0.030303	0	0.0277778	0.019802	0.0612245	0.0294118	0	0	0	0	0.075	0.0116279	0	0.00327869	0.0789474	0.02	0.0241935	0.0285714	0	0	0	0.0465116	0.0204082	0.0285714	0	0.0175439	0	0.0126582	0	0.0535714	0.03125	0.0645161	0.0430108	0.0357143	0.03125	0.0735294	0.015625	0.0333333	0.0714286	0	0.0352941	0.0394737	0.0425532	0.0163934	0.0333333	0.0740741	0.0172414	0
Retinal Diseases	0.0163934	0.0277778	0.027027	0.038961	0.0283019	0.0545455	0.0673077	0.0227273	0.0392157	0.00961539	0.015625	0.0208333	0.0108696	0.0178571	0.00321543	0.0114943	0.0188679	0.0555556	0	0	0	0	0.02	0.037037	0.05	0	0.0322581	0.0294118	0.0117647	0.0285714	0.031746	0.0540541	0.0540541	0.0618557	0.0294118	0.0263158	0.0821918	0.00377358	0.0149254	0.0285714	0	0.0444444	0.0493827	0.0185185	0.0149254	0.0277778	0.0294118	0.031746	0
Rheumatoid Arthritis	0.0263158	0.0182648	0.0274725	0.0409091	0.032	0.0298507	0.0483871	0.0157068	0.0150754	0.0627615	0.0239234	0.0259067	0.0125523	0.03	0.0221729	0.0486726	0.0489796	0.0483271	0.010582	0.0133929	0.0150754	0.0149254	0.0309278	0.0301508	0.0159574	0.0097561	0.0191388	0.0165746	0.0352423	0.00543478	0.0862944	0.0217391	0.00534759	0.0413223	0.0165746	0.0107527	0.0604651	0.0375	0.028436	0.0335196	0	0.0474138	0.0493274	0.0408163	0.0585366	0.0108696	0.0222222	0.0190476	0.00520833
Secondary Trigeminal Neuralgia	0.0183486	0.0338983	0.0416667	0.0307692	0.0212766	0.0227273	0.0103093	0	0.025641	0	0.0196078	0.0285714	0	0	0.0135593	0.0273973	0.144578	0.0169492	0	0.015625	0.025641	0.0243902	0.0555556	0.0238095	0.0740741	0	0.0408163	0	0.028169	0	0.0612245	0.04	0.04	0.0227273	0.047619	0	0.0153846	0.00396825	0	0.0454545	0	0.0384615	0.0588235	0.05	0.0185185	0.0434783	0.047619	0.0196078	0
Tachyarrhythmia	0.0446429	0.0806452	0.0333333	0.028169	0.0408163	0.02	0.029703	0.027027	0.0222222	0.0103093	0.0357143	0.05	0.0361446	0.0204082	0.0166667	0.0253165	0.0412371	0.016129	0.0294118	0	0	0	0.1	0.0208333	0.09375	0.02	0.0363636	0	0.0128205	0	0.0545455	0.0322581	0.0322581	0.0105263	0.037037	0	0.0285714	0.0117188	0	0.0357143	0.157895	0.0116279	0.012987	0.0212766	0.0338983	0.0344828	0.037037	0	0.0882353
Thrombosis	0.0140845	0.032967	0.0545455	0.0869565	0.032	0.04	0.0564516	0	0.0138889	0.0330579	0	0.0454545	0.018018	0	0.00302115	0.0285714	0.0406504	0.0408163	0	0.0103093	0.0138889	0.0135135	0.0289855	0.0410959	0.0163934	0.012987	0.0243902	0.0377358	0.0192308	0.0769231	0.0240964	0.0172414	0.0172414	0.025	0.0377358	0.0172414	0.076087	0.00704225	0.0232558	0.0181818	0.0142857	0.0363636	0.0606061	0.0273973	0.0232558	0	0.0377358	0.0119048	0.0322581
Ulcerative Colitis	0.0128205	0.00934579	0.0140845	0.027027	0.028777	0.0222222	0.0283688	0.0128205	0.0116279	0	0.0206186	0.0121951	0	0.0340909	0.0146628	0.0608696	0.0289855	0.0503145	0	0	0	0	0.0365854	0.011236	0.027027	0.010989	0.0103093	0.0147059	0.025641	0	0.0531915	0.057971	0.0138889	0.0458015	0.0298507	0.028169	0.0366972	0.010101	0.00990099	0.0294118	0	0.0406504	0.0720721	0.0470588	0.0625	0.0142857	0.0454545	0.0531915	0
Unipolar Depression	0.0751445	0.0697674	0.0141844	0.0282132	0.0347826	0.013245	0.0558824	0.00687285	0.020339	0.0382353	0.0364238	0.0206186	0.0524691	0.026936	0.122244	0.0306748	0.0690691	0.0325203	0.0175439	0.0124224	0.013468	0.0133779	0.0310345	0.0201342	0.0211268	0.013245	0.0648464	0.0035461	0.0245399	0.00353357	0.0398671	0.0105634	0.0034965	0.0203488	0.00711744	0.0141343	0.0380952	0.0889831	0.00958466	0.0142857	0.0239726	0.0458716	0.0438871	0.0306122	0.0360656	0.00706714	0.0143369	0.00967742	0.0245614
Ureteral obstruction	0.0186916	0.0535714	0.0952381	0.0483871	0.0107527	0	0.0549451	0.0714286	0	0	0	0.030303	0	0	0	0.0138889	0.0333333	0.0442478	0	0	0	0	0	0.025	0	0.0487805	0	0.111111	0	0.05	0	0.0434783	0.0434783	0.0352941	0.0526316	0.0434783	0.0491803	0.004	0.0192308	0.05	0.0588235	0.0128205	0.0144928	0.025641	0.0192308	0	0	0.0204082	0.0740741
Urticaria	0.00877193	0.031746	0.0357143	0.0757576	0.0309278	0.0208333	0.0408163	0.0588235	0.0232558	0.0105263	0.037037	0.025641	0	0.0434783	0.01	0.0972222	0.03125	0.0420168	0	0	0	0	0.0243902	0.0217391	0.0645161	0.0208333	0.0185185	0	0.0266667	0	0.0769231	0.0344828	0.0344828	0.119048	0.0833333	0.0344828	0.0769231	0.00784314	0	0.173913	0	0.0493827	0.101449	0.0952381	0.0535714	0.037037	0.04	0.0566038	0
Vascular Diseases	0.00877193	0.031746	0	0.0441176	0.0309278	0.0425532	0.030303	0.0285714	0	0.0212766	0	0.0526316	0.0120482	0.0666667	0.00664452	0.0394737	0.0102041	0.0247934	0	0.0147059	0.0232558	0.0222222	0.0243902	0.0930233	0.0645161	0.0208333	0.0185185	0.04	0.0405405	0	0.037037	0.0344828	0.0344828	0.0217391	0.04	0.0344828	0.0447761	0.00390625	0.0350877	0.0384615	0.0243902	0.0365854	0.0410959	0.0222222	0.0172414	0	0.04	0.037037	0
Ventricular Dysfunction, Left	0.0431034	0.0289855	0.0294118	0.0266667	0.0192308	0.0784314	0.0384615	0.0243902	0	0.02	0.0163934	0.0952381	0.011236	0.0188679	0.00651466	0.0119048	0.0194175	0.04	0.0263158	0.0135135	0.0204082	0.0196078	0.0434783	0.06	0	0.0377358	0	0.0666667	0.0121951	0.03125	0.0163934	0	0	0.010101	0	0.0285714	0.0704225	0.00766283	0.0483871	0.03125	0.0212766	0.0581395	0.0379747	0.04	0.015625	0	0.0322581	0	0.025
Weight decreased	0.0608696	0.0588235	0.0285714	0.012987	0.0490196	0	0.0480769	0	0.02	0.019802	0.05	0.0217391	0.0340909	0	0.0197368	0.0117647	0.00952381	0.0155039	0.025641	0.0133333	0.02	0.0192308	0.0888889	0.08	0.0810811	0.0181818	0.0877193	0	0	0	0.0862069	0	0	0.0412371	0	0	0.0266667	0.019305	0.0153846	0	0.0425532	0.0337079	0.0121951	0.0392157	0.03125	0	0	0.0327869	0
[truncated: 143 more columns]

## Sheet: JM_Cluster3
	Acute Myeloid Leukemia (AML-M2)	Acute Myeloid Leukemia, M1	Adenocarcinoma	Adenocarcinoma Of Esophagus	Adenocarcinoma of large intestine	Adenocarcinoma of lung (disorder)	Adenocarcinoma of prostate	Adenoid Cystic Carcinoma	Adenoma	Adenomatous Polyposis Coli	Adrenal Cancer	Adrenocortical carcinoma	Adult Medulloblastoma	Anaplastic astrocytoma	Anaplastic carcinoma	Animal Mammary Neoplasms	Astrocytoma	B-Cell Lymphomas	Basal cell carcinoma	Benign Neoplasm	Benign neoplasm of bladder	Benign neoplasm of brain, unspecified	Benign neoplasm of stomach	Benign tumor of pancreas	Bladder Neoplasm	Brain Neoplasms	Breast adenocarcinoma	Breast Cancer, Familial	Breast Cancer, Familial Male	Breast Carcinoma	Burkitt Lymphoma	Cancer of Head	Cancer of Neck	Carcinogenesis	Carcinoma in situ of endometrium	Carcinoma of bladder	Carcinoma of lung	Carcinoma, Pancreatic Ductal	Carcinoma, Transitional Cell	Cerebral Astrocytoma	cervical cancer	Childhood Acute Lymphoblastic Leukemia	Cholangiocarcinoma	Chromophobe Renal Cell Carcinoma	Chronic Lymphocytic Leukemia	Colon Carcinoma	Colonic Neoplasms	Colorectal Carcinoma	Colorectal Neoplasms
Acute Myeloid Leukemia (AML-M2)	1	0.990741	0.0471698	0	0.02	0.02589	0.00787402	0.00970874	0.0212766	0.00813008	0	0.008	0.0272109	0.0546875	0.0342205	0.0203252	0.0458015	0.0169492	0	0.0176471	0	0.00714286	0.00806452	0.00833333	0.0405405	0.0137931	0.00666667	0	0	0.0276339	0.0285714	0.0232558	0.0230769	0.00840336	0	0	0.015873	0.0078125	0.0291971	0.0390625	0.0300752	0.0397351	0.0307692	0.0265487	0.0124224	0	0.0371901	0.02	0.0200573
Acute Myeloid Leukemia, M1	0.990741	1	0.0473934	0	0.015	0.025974	0.00793651	0.0097561	0.0214286	0.00819672	0	0.00806452	0.0273973	0.0551181	0.0343511	0.0204082	0.0461538	0.017094	0	0.0177515	0	0.00719425	0.00813008	0.00840336	0.040724	0.0138889	0.00671141	0	0	0.0259067	0.028777	0.0234375	0.0232558	0.00847458	0	0	0.016	0.00787402	0.0294118	0.0393701	0.030303	0.04	0.0310078	0.0266667	0.0125	0	0.0373444	0.0200573	0.0201149
Adenocarcinoma	0.0471698	0.0473934	1	0.0406504	0.0447761	0.0521173	0.0229008	0.0338164	0.048951	0.04	0.0330579	0.03125	0.0536913	0.0444444	0.0944882	0.0753138	0.0514706	0.016129	0.0205479	0.0654762	0.0078125	0.05	0.0314961	0.0409836	0.0723982	0.0774648	0.0536913	0.027027	0.00813008	0.0713012	0.048951	0.0298507	0.0373134	0.0327869	0.0232558	0.00763359	0.0551181	0.0384615	0.0729927	0.0451128	0.0916031	0.0316456	0.0687023	0.0672646	0.0368098	0.0310078	0.117391	0.0835821	0.0838323
Adenocarcinoma Of Esophagus	0	0	0.0406504	1	0.0280374	0.0045045	0	0.027027	0.0204082	0.0344828	0.136364	0.0666667	0	0	0.0171429	0	0	0.0833333	0.0425532	0.025974	0	0.0217391	0.0333333	0.125	0.0300752	0.0392157	0.0555556	0.0196078	0.0434783	0.0100806	0.0869565	0	0	0.04	0	0	0.0625	0.0294118	0.0681818	0	0	0.0327869	0.111111	0.0222222	0.0454545	0.03125	0.0129032	0.0233463	0.0234375
Adenocarcinoma of large intestine	0.02	0.015	0.0447761	0.0280374	1	0.0777385	0.0642202	0.0425532	0.03125	0.046729	0.0190476	0.0458716	0.0220588	0.025	0.027668	0.0213675	0.0330579	0.0188679	0.0314961	0.0189873	0.0373832	0.0078125	0.0970874	0.0792079	0.0379147	0.0465116	0.103175	0.072	0.0192308	0.0429338	0.03125	0.00840336	0.00833333	0.0384615	0.128713	0.0458716	0.0740741	0.00862069	0.032	0.0254237	0.0245902	0.00694444	0.0701754	0.0280374	0.0272109	0.0952381	0.0436681	0.0747664	0.075
Adenocarcinoma of lung (disorder)	0.02589	0.025974	0.0521173	0.0045045	0.0777385	1	0.0223214	0.0369128	0.0165975	0.0227273	0.00456621	0.0271493	0.0202429	0.021645	0.033241	0.0292398	0.0258621	0.00454546	0.0295359	0.0300752	0.0135747	0.021097	0.0319635	0.0183486	0.0440252	0.0333333	0.037037	0.0291667	0.00921659	0.0481928	0.00409836	0.0174672	0.0218341	0.0184332	0.0271493	0.0179372	0.0552995	0.0132159	0.0168067	0.0218341	0.0393013	0.00389105	0.0262009	0.0341615	0.019305	0.027027	0.0414201	0.0528736	0.0529954
Adenocarcinoma of prostate	0.00787402	0.00793651	0.0229008	0	0.0642202	0.0223214	1	0.0344828	0	0.0588235	0	0.0555556	0.0327869	0.0444444	0.0222222	0.0124224	0.0425532	0	0	0.0365854	0.0294118	0	0.0882353	0.0645161	0.028777	0.0535714	0.166667	0.137255	0.2	0.0242424	0.0181818	0.0232558	0.0227273	0.0322581	0.117647	0.027027	0.111111	0	0	0.0465116	0.0425532	0	0.0697674	0.00699301	0.0416667	0.0263158	0.0124224	0.0189394	0.0190114
Adenoid Cystic Carcinoma	0.00970874	0.0097561	0.0338164	0.027027	0.0425532	0.0369128	0.0344828	1	0.00740741	0	0.00909091	0.0172414	0.0141844	0.00793651	0.03125	0.0253165	0.0078125	0.00900901	0.0384615	0.0185185	0.036036	0.0230769	0.0263158	0.0272727	0.0619048	0.0373134	0.0671642	0.037594	0.0185185	0.0298246	0.0149254	0.00813008	0.00806452	0	0.0172414	0.0350877	0.025641	0.0254237	0.0813008	0.00806452	0.015748	0.0136054	0.0327869	0.022831	0.0264901	0.00847458	0.0167364	0.0174927	0.0175439
Adenoma	0.0212766	0.0214286	0.048951	0.0204082	0.03125	0.0165975	0	0.00740741	1	0.0196078	0.0681818	0.0384615	0.025974	0.0327869	0.0362694	0.0170455	0.031746	0.0212766	0.0142857	0.01	0	0	0.0192308	0.0652174	0.0258065	0.0273973	0.025974	0	0	0.0175097	0.0140845	0.0344828	0.0338983	0.0212766	0.0188679	0	0.037037	0.0178571	0.0147059	0.0338983	0.015625	0.0493827	0.0333333	0.0191083	0.0224719	0.0377358	0.0406977	0.0516605	0.0518519
Adenomatous Polyposis Coli	0.00813008	0.00819672	0.04	0.0344828	0.046729	0.0227273	0.0588235	0	0.0196078	1	0.0384615	0.030303	0.0172414	0	0.0169492	0.0127389	0	0.037037	0	0.0253165	0	0.0208333	0.0645161	0.0357143	0.0220588	0.0377358	0.0172414	0.0384615	0.04	0.00801603	0	0.025641	0.025	0	0.030303	0	0.0285714	0	0.0208333	0	0.0227273	0	0.05	0.0144928	0.0142857	0.0606061	0.06	0.023166	0.0232558
Adrenal Cancer	0	0	0.0330579	0.136364	0.0190476	0.00456621	0	0.00909091	0.0681818	0.0384615	1	0.16	0.0188679	0	0.0294118	0.0131579	0	0.0952381	0.0454545	0.027027	0.04	0.0232558	0	0.0909091	0.0307692	0.0638298	0.0384615	0	0	0.010142	0.0444444	0	0	0.0454545	0.0357143	0.0357143	0.0333333	0.0322581	0.047619	0	0.025641	0.0526316	0.121212	0.0150376	0.03125	0.0344828	0.0198676	0.0116732	0.0117188
Adrenocortical carcinoma	0.008	0.00806452	0.03125	0.0666667	0.0458716	0.0271493	0.0555556	0.0172414	0.0384615	0.030303	0.16	1	0.0166667	0.0227273	0.0224719	0.0125786	0.0217391	0.0344828	0.0816327	0.0375	0.03125	0.02	0.0294118	0.0689655	0.0444444	0.0961538	0.0701754	0	0	0.0243408	0.0384615	0.05	0.0487805	0.0714286	0.0588235	0.0285714	0.0857143	0.0263158	0.02	0.0238095	0.0681818	0.0634921	0.1	0.0142857	0.028169	0.0571429	0.0387097	0.0269231	0.027027
Adult Medulloblastoma	0.0272109	0.0273973	0.0536913	0	0.0220588	0.0202429	0.0327869	0.0141844	0.025974	0.0172414	0.0188679	0.0166667	1	0.0144928	0.0247525	0.0333333	0.0285714	0	0.0684932	0.0188679	0	0.0133333	0.0344828	0.037037	0.0246914	0.025	0.0238095	0.0125	0.0192308	0.0153257	0.025974	0.0151515	0.0149254	0.0185185	0.0166667	0	0.0327869	0	0.0133333	0.0149254	0.0434783	0.010989	0.0147059	0.0121212	0.0103093	0.0333333	0.0449438	0.0138889	0.0139373
Anaplastic astrocytoma	0.0546875	0.0551181	0.0444444	0	0.025	0.021645	0.0444444	0.00793651	0.0327869	0	0	0.0227273	0.0144928	1	0.0268817	0.0119048	0.866667	0	0.0163934	0.010989	0.05	0	0.047619	0.025641	0.0344828	0.03125	0.09375	0.015625	0	0.0321285	0	0	0	0.0540541	0	0.0465116	0.0681818	0.116279	0.0169492	0.925926	0.037037	0.0133333	0.0816327	0.0134228	0.0123457	0.0222222	0.0179641	0.010989	0.0110294
Anaplastic carcinoma	0.0342205	0.0343511	0.0944882	0.0171429	0.027668	0.033241	0.0222222	0.03125	0.0362694	0.0169492	0.0294118	0.0224719	0.0247525	0.0268817	1	0.715084	0.0265957	0.017341	0.0205128	0.0409091	0.0112994	0.0260417	0.0111732	0.0172414	0.0551471	0.0410256	0.040201	0.0253807	0.00578035	0.0637255	0.0309278	0.0217391	0.0271739	0.00571429	0.0111111	0.0111111	0.027933	0.00543478	0.0314136	0.0271739	0.0265957	0.0191388	0.027027	0.0397112	0.028169	0.0110497	0.0549828	0.0508906	0.0510204
Animal Mammary Neoplasms	0.0203252	0.0204082	0.0753138	0	0.0213675	0.0292398	0.0124224	0.0253165	0.0170455	0.0127389	0.0131579	0.0125786	0.0333333	0.0119048	0.715084	1	0.0177515	0.00649351	0.0229885	0.00970874	0.0128205	0.017341	0.0191083	0.012987	0.027027	0.0224719	0.0333333	0.0225989	0.00657895	0.0482529	0.0170455	0.0121212	0.0120482	0.00649351	0.00625	0.0125786	0.0124224	0	0.0232558	0.0120482	0.0177515	0.0105263	0.011976	0.0152091	0.0153846	0.0125	0.028777	0.0181818	0.0182292
Astrocytoma	0.0458015	0.0461538	0.0514706	0	0.0330579	0.0258621	0.0425532	0.0078125	0.031746	0	0	0.0217391	0.0285714	0.866667	0.0265957	0.0177515	1	0	0.0322581	0.0107527	0.047619	0	0.0697674	0.0243902	0.0340136	0.0149254	0.107692	0.0151515	0	0.0340681	0	0	0	0.0789474	0	0.0444444	0.0888889	0.111111	0.0163934	0.862069	0.0357143	0	0.0784314	0.02	0.0120482	0.0212766	0.0238095	0.0109091	0.0109489
B-Cell Lymphomas	0.0169492	0.017094	0.016129	0.0833333	0.0188679	0.00454546	0	0.00900901	0.0212766	0.037037	0.0952381	0.0344828	0	0	0.017341	0.00649351	0	1	0.0217391	0.0131579	0	0	0	0.0416667	0.0227273	0.02	0.0185185	0	0	0.0101215	0.0212766	0.0285714	0.0277778	0.0434783	0	0	0.0322581	0	0.0714286	0	0	0.0166667	0.0555556	0.0149254	0.0634921	0	0.0130719	0.0116279	0.0116732
Basal cell carcinoma	0	0	0.0205479	0.0425532	0.0314961	0.0295359	0	0.0384615	0.0142857	0	0.0454545	0.0816327	0.0684932	0.0163934	0.0205128	0.0229885	0.0322581	0.0217391	1	0.010101	0.0416667	0.030303	0.04	0.0212766	0.0463576	0.0422535	0.0684932	0.0138889	0.0227273	0.0195312	0.0142857	0.0350877	0.0344828	0.0217391	0.0192308	0.0392157	0.0576923	0	0.0149254	0.0169492	0.0322581	0.0243902	0.0701754	0.0324675	0.0344828	0.0188679	0.0171429	0.0106762	0.0107143
Benign Neoplasm	0.0176471	0.0177515	0.0654762	0.025974	0.0189873	0.0300752	0.0365854	0.0185185	0.01	0.0253165	0.027027	0.0375	0.0188679	0.010989	0.0409091	0.00970874	0.0107527	0.0131579	0.010101	1	0.025641	0.0425532	0.0123457	0.04	0.0742857	0.04	0.0285714	0.019802	0.0135135	0.037594	0.020202	0.0229885	0.0227273	0.0547945	0	0.0246914	0.0240964	0.0487805	0.0315789	0.011236	0.0681818	0.027027	0.045977	0.016129	0.0344828	0	0.0452261	0.0228013	0.0228758
Benign neoplasm of bladder	0	0	0.0078125	0	0.0373832	0.0135747	0.0294118	0.036036	0	0	0.04	0.03125	0	0.05	0.0112994	0.0128205	0.047619	0	0.0416667	0.025641	1	0.0212766	0.0666667	0	0.121951	0.0188679	0.0943396	0.0192308	0	0.0141414	0	0	0	0	0	0.833333	0	0.0285714	0.0909091	0.0526316	0.1	0.015873	0	0.0145985	0.0144928	0.030303	0.00636943	0.00763359	0.00766283
Benign neoplasm of brain, unspecified	0.00714286	0.00719425	0.05	0.0217391	0.0078125	0.021097	0	0.0230769	0	0.0208333	0.0232558	0.02	0.0133333	0	0.0260417	0.017341	0	0	0.030303	0.0425532	0.0212766	1	0	0.0222222	0.0263158	0.846154	0.0133333	0	0	0.0196078	0.0147059	0.0178571	0.0175439	0.0227273	0	0.02	0	0.0384615	0.047619	0	0.0333333	0.0123457	0	0.0328947	0.0114943	0.0196078	0.0352941	0.00355872	0.00357143
Benign neoplasm of stomach	0.00806452	0.00813008	0.0314961	0.0333333	0.0970874	0.0319635	0.0882353	0.0263158	0.0192308	0.0645161	0	0.0294118	0.0344828	0.047619	0.0111732	0.0191083	0.0697674	0	0.04	0.0123457	0.0666667	0	1	0.0344828	0.0218978	0.0181818	0.0714286	0.0784314	0.0384615	0.0140845	0	0	0	0.0740741	0.09375	0.0606061	0.0882353	0	0	0.05	0	0	0.075	0.0217391	0.0434783	0.16129	0.025641	0.0230769	0.023166
Benign tumor of pancreas	0.00833333	0.00840336	0.0409836	0.125	0.0792079	0.0183486	0.0645161	0.0272727	0.0652174	0.0357143	0.0909091	0.0689655	0.037037	0.025641	0.0172414	0.012987	0.0243902	0.0416667	0.0212766	0.04	0	0.0222222	0.0344828	1	0.030303	0.04	0.142857	0.0625	0.0952381	0.0162602	0.0425532	0	0	0.0869565	0	0	0.1	0.0967742	0.0454545	0.027027	0.0243902	0.0333333	0.114286	0.00735294	0.0149254	0.0322581	0.0196078	0.0234375	0.0235294
Bladder Neoplasm	0.0405405	0.040724	0.0723982	0.0300752	0.0379147	0.0440252	0.028777	0.0619048	0.0258065	0.0220588	0.0307692	0.0444444	0.0246914	0.0344828	0.0551471	0.027027	0.0340136	0.0227273	0.0463576	0.0742857	0.121951	0.0263158	0.0218978	0.030303	1	0.0384615	0.0779221	0.0189873	0	0.0683012	0.0392157	0.0352113	0.034965	0.0150376	0.00714286	0.119048	0.0214286	0.0212766	0.19084	0.034965	0.0704225	0.0487805	0.0492958	0.0378151	0.0470588	0.0142857	0.064	0.0659026	0.066092
Brain Neoplasms	0.0137931	0.0138889	0.0774648	0.0392157	0.0465116	0.0333333	0.0535714	0.0373134	0.0273973	0.0377358	0.0638298	0.0961538	0.025	0.03125	0.0410256	0.0224719	0.0149254	0.02	0.0422535	0.04	0.0188679	0.846154	0.0181818	0.04	0.0384615	1	0.0512821	0.0131579	0	0.0293542	0.0273973	0.0327869	0.0322581	0.0408163	0.0555556	0.0178571	0.0727273	0.0344828	0.0588235	0.015873	0.0625	0.0352941	0.0833333	0.0448718	0.032967	0.0545455	0.0520231	0.0176678	0.0177305
Breast adenocarcinoma	0.00666667	0.00671141	0.0536913	0.0555556	0.103175	0.037037	0.166667	0.0671642	0.025974	0.0172414	0.0384615	0.0701754	0.0238095	0.09375	0.040201	0.0333333	0.107692	0.0185185	0.0684932	0.0285714	0.0943396	0.0133333	0.0714286	0.142857	0.0779221	0.0512821	1	0.157143	0.152174	0.0882957	0.0394737	0.0151515	0.0149254	0.0576923	0.0166667	0.0892857	0.125	0.0322581	0.0704225	0.0967742	0.0434783	0.0337079	0.131148	0.0372671	0.0537634	0.0333333	0.0276243	0.0318021	0.0319149
Breast Cancer, Familial	0	0	0.027027	0.0196078	0.072	0.0291667	0.137255	0.037594	0	0.0384615	0	0	0.0125	0.015625	0.0253807	0.0225989	0.0151515	0	0.0138889	0.019802	0.0192308	0	0.0784314	0.0625	0.0189873	0.0131579	0.157143	1	0.263158	0.039604	0	0.0163934	0.016129	0	0.0980392	0.0181818	0.0740741	0.0172414	0	0.016129	0.0151515	0.0116279	0.015873	0.0125	0.021978	0.117647	0.0111732	0.0213523	0.0214286
Breast Cancer, Familial Male	0	0	0.00813008	0.0434783	0.0192308	0.00921659	0.2	0.0185185	0	0.04	0	0	0.0192308	0	0.00578035	0.00657895	0	0	0.0227273	0.0135135	0	0	0.0384615	0.0952381	0	0	0.152174	0.263158	1	0.0163599	0	0.030303	0.0294118	0	0	0	0.0714286	0	0	0	0	0.0172414	0	0.0075188	0.015625	0.0357143	0	0.0117188	0.0117647
Breast Carcinoma	0.0276339	0.0259067	0.0713012	0.0100806	0.0429338	0.0481928	0.0242424	0.0298246	0.0175097	0.00801603	0.010142	0.0243408	0.0153257	0.0321285	0.0637255	0.0482529	0.0340681	0.0101215	0.0195312	0.037594	0.0141414	0.0196078	0.0140845	0.0162602	0.0683012	0.0293542	0.0882957	0.039604	0.0163599	1	0.0116054	0.0261044	0.0260521	0.0101215	0.01	0.0140562	0.0180723	0.0241935	0.029703	0.0322581	0.0258449	0.0209524	0.0280561	0.0462329	0.0265152	0.00998004	0.0659898	0.0952381	0.09538
Burkitt Lymphoma	0.0285714	0.028777	0.048951	0.0869565	0.03125	0.00409836	0.0181818	0.0149254	0.0140845	0	0.0444444	0.0384615	0.025974	0	0.0309278	0.0170455	0	0.0212766	0.0142857	0.020202	0	0.0147059	0	0.0425532	0.0392157	0.0273973	0.0394737	0	0	0.0116054	1	0	0	0.0434783	0	0	0.0181818	0.0178571	0.0454545	0	0.015625	0.164384	0.0333333	0.00628931	0.0224719	0	0.0228571	0.0106383	0.0106762
Cancer of Head	0.0232558	0.0234375	0.0298507	0	0.00840336	0.0174672	0.0232558	0.00813008	0.0344828	0.025641	0	0.05	0.0151515	0	0.0217391	0.0121212	0	0.0285714	0.0350877	0.0229885	0	0.0178571	0	0	0.0352113	0.0327869	0.0151515	0.0163934	0.030303	0.0261044	0	1	0.96	0	0.0243902	0	0.0232558	0.0227273	0.0363636	0	0.0816327	0	0.0416667	0.0136986	0.0128205	0	0.0372671	0.0186567	0.0187266
Cancer of Neck	0.0230769	0.0232558	0.0373134	0	0.00833333	0.0218341	0.0227273	0.00806452	0.0338983	0.025	0	0.0487805	0.0149254	0	0.0271739	0.0120482	0	0.0277778	0.0344828	0.0227273	0	0.0175439	0	0	0.034965	0.0322581	0.0149254	0.016129	0.0294118	0.0260521	0	0.96	1	0	0.0238095	0	0.0465116	0.0222222	0.0357143	0	0.102041	0	0.0408163	0.0136054	0.0126582	0	0.037037	0.0223881	0.0224719
Carcinogenesis	0.00840336	0.00847458	0.0327869	0.04	0.0384615	0.0184332	0.0322581	0	0.0212766	0	0.0454545	0.0714286	0.0185185	0.0540541	0.00571429	0.00649351	0.0789474	0.0434783	0.0217391	0.0547945	0	0.0227273	0.0740741	0.0869565	0.0150376	0.0408163	0.0576923	0	0	0.0101215	0.0434783	0	0	1	0.0344828	0	0.103448	0.1	0	0.0571429	0	0.0338983	0.0857143	0.00740741	0.0307692	0.0333333	0.0130719	0.00772201	0.00775194
Carcinoma in situ of endometrium	0	0	0.0232558	0	0.128713	0.0271493	0.117647	0.0172414	0.0188679	0.030303	0.0357143	0.0588235	0.0166667	0	0.0111111	0.00625	0	0	0.0192308	0	0	0	0.09375	0	0.00714286	0.0555556	0.0166667	0.0980392	0	0.01	0	0.0243902	0.0238095	0.0344828	1	0	0.0857143	0	0	0	0.0444444	0	0.0731707	0.0070922	0	0.193548	0.0189873	0.019084	0.0191571
Carcinoma of bladder	0	0	0.00763359	0	0.0458716	0.0179372	0.027027	0.0350877	0	0	0.0357143	0.0285714	0	0.0465116	0.0111111	0.0125786	0.0444444	0	0.0392157	0.0246914	0.833333	0.02	0.0606061	0	0.119048	0.0178571	0.0892857	0.0181818	0	0.0140562	0	0	0	0	0	1	0	0.0263158	0.0851064	0.0487805	0.0930233	0.0151515	0	0.0142857	0.0138889	0.0277778	0.00625	0.00754717	0.00757576
Carcinoma of lung	0.015873	0.016	0.0551181	0.0625	0.0740741	0.0552995	0.111111	0.025641	0.037037	0.0285714	0.0333333	0.0857143	0.0327869	0.0681818	0.027933	0.0124224	0.0888889	0.0322581	0.0576923	0.0240964	0	0	0.0882353	0.1	0.0214286	0.0727273	0.125	0.0740741	0.0714286	0.0180723	0.0181818	0.0232558	0.0465116	0.103448	0.0857143	0	1	0.025	0.0192308	0.0714286	0.0652174	0.0147059	0.15	0.0285714	0.0416667	0.0540541	0.0316456	0.0228137	0.0229008
Carcinoma, Pancreatic Ductal	0.0078125	0.00787402	0.0384615	0.0294118	0.00862069	0.0132159	0	0.0254237	0.0178571	0	0.0322581	0.0263158	0	0.116279	0.00543478	0	0.111111	0	0	0.0487805	0.0285714	0.0384615	0	0.0967742	0.0212766	0.0344828	0.0322581	0.0172414	0	0.0241935	0.0178571	0.0227273	0.0222222	0.1	0	0.0263158	0.025	1	0	0.121951	0.0869565	0.0144928	0.0444444	0.00694444	0	0	0.025	0.00371747	0.00373134
Carcinoma, Transitional Cell	0.0291971	0.0294118	0.0729927	0.0681818	0.032	0.0168067	0	0.0813008	0.0147059	0.0208333	0.047619	0.02	0.0133333	0.0169492	0.0314136	0.0232558	0.0163934	0.0714286	0.0149254	0.0315789	0.0909091	0.047619	0	0.0454545	0.19084	0.0588235	0.0704225	0	0	0.029703	0.0454545	0.0363636	0.0357143	0	0	0.0851064	0.0192308	0	1	0.0175439	0.0333333	0.025	0.0727273	0.0328947	0.047619	0	0.0292398	0.0367647	0.0369004
Cerebral Astrocytoma	0.0390625	0.0393701	0.0451128	0	0.0254237	0.0218341	0.0465116	0.00806452	0.0338983	0	0	0.0238095	0.0149254	0.925926	0.0271739	0.0120482	0.862069	0	0.0169492	0.011236	0.0526316	0	0.05	0.027027	0.034965	0.015873	0.0967742	0.016129	0	0.0322581	0	0	0	0.0571429	0	0.0487805	0.0714286	0.121951	0.0175439	1	0.0384615	0	0.0408163	0.0136054	0.0126582	0.0232558	0.0181818	0.0110701	0.0111111
cervical cancer	0.0300752	0.030303	0.0916031	0	0.0245902	0.0393013	0.0425532	0.015748	0.015625	0.0227273	0.025641	0.0681818	0.0434783	0.037037	0.0265957	0.0177515	0.0357143	0	0.0322581	0.0681818	0.1	0.0333333	0	0.0243902	0.0704225	0.0625	0.0434783	0.0151515	0	0.0258449	0.015625	0.0816327	0.102041	0	0.0444444	0.0930233	0.0652174	0.0869565	0.0333333	0.0384615	1	0.0263158	0.0185185	0.013245	0.037037	0.0212766	0.0617284	0.0258303	0.0259259
Childhood Acute Lymphoblastic Leukemia	0.0397351	0.04	0.0316456	0.0327869	0.00694444	0.00389105	0	0.0136054	0.0493827	0	0.0526316	0.0634921	0.010989	0.0133333	0.0191388	0.0105263	0	0.0166667	0.0243902	0.027027	0.015873	0.0123457	0	0.0333333	0.0487805	0.0352941	0.0337079	0.0116279	0.0172414	0.0209524	0.164384	0	0	0.0338983	0	0.0151515	0.0147059	0.0144928	0.025	0	0.0263158	1	0.0273973	0.00581395	0.029703	0	0.015873	0.0383275	0.0384615
Cholangiocarcinoma	0.0307692	0.0310078	0.0687023	0.111111	0.0701754	0.0262009	0.0697674	0.0327869	0.0333333	0.05	0.121212	0.1	0.0147059	0.0816327	0.027027	0.011976	0.0784314	0.0555556	0.0701754	0.045977	0	0	0.075	0.114286	0.0492958	0.0833333	0.131148	0.015873	0	0.0280561	0.0333333	0.0416667	0.0408163	0.0857143	0.0731707	0	0.15	0.0444444	0.0727273	0.0408163	0.0185185	0.0273973	1	0.048951	0.0519481	0.0227273	0.0432099	0.0299625	0.0300752
Chromophobe Renal Cell Carcinoma	0.0265487	0.0266667	0.0672646	0.0222222	0.0280374	0.0341615	0.00699301	0.022831	0.0191083	0.0144928	0.0150376	0.0142857	0.0121212	0.0134228	0.0397112	0.0152091	0.02	0.0149254	0.0324675	0.016129	0.0145985	0.0328947	0.0217391	0.00735294	0.0378151	0.0448718	0.0372671	0.0125	0.0075188	0.0462329	0.00628931	0.0136986	0.0136054	0.00740741	0.0070922	0.0142857	0.0285714	0.00694444	0.0328947	0.0136054	0.013245	0.00581395	0.048951	1	0.0228571	0.00704225	0.0429688	0.0275482	0.0276243
Chronic Lymphocytic Leukemia	0.0124224	0.0125	0.0368098	0.0454545	0.0272109	0.019305	0.0416667	0.0264901	0.0224719	0.0142857	0.03125	0.028169	0.0103093	0.0123457	0.028169	0.0153846	0.0120482	0.0634921	0.0344828	0.0344828	0.0144928	0.0114943	0.0434783	0.0149254	0.0470588	0.032967	0.0537634	0.021978	0.015625	0.0265152	0.0224719	0.0128205	0.0126582	0.0307692	0	0.0138889	0.0416667	0	0.047619	0.0126582	0.037037	0.029703	0.0519481	0.0228571	1	0.0277778	0.0421053	0.023569	0.0236486
Colon Carcinoma	0	0	0.0310078	0.03125	0.0952381	0.027027	0.0263158	0.00847458	0.0377358	0.0606061	0.0344828	0.0571429	0.0333333	0.0222222	0.0110497	0.0125	0.0212766	0	0.0188679	0	0.030303	0.0196078	0.16129	0.0322581	0.0142857	0.0545455	0.0333333	0.117647	0.0357143	0.00998004	0	0	0	0.0333333	0.193548	0.0277778	0.0540541	0	0	0.0232558	0.0212766	0	0.0227273	0.00704225	0.0277778	1	0.0451613	0.0307692	0.030888
Colonic Neoplasms	0.0371901	0.0373444	0.117391	0.0129032	0.0436681	0.0414201	0.0124224	0.0167364	0.0406977	0.06	0.0198676	0.0387097	0.0449438	0.0179641	0.0549828	0.028777	0.0238095	0.0130719	0.0171429	0.0452261	0.00636943	0.0352941	0.025641	0.0196078	0.064	0.0520231	0.0276243	0.0111732	0	0.0659898	0.0228571	0.0372671	0.037037	0.0130719	0.0189873	0.00625	0.0316456	0.025	0.0292398	0.0181818	0.0617284	0.015873	0.0432099	0.0429688	0.0421053	0.0451613	1	0.0828729	0.0831025
Colorectal Carcinoma	0.02	0.0200573	0.0835821	0.0233463	0.0747664	0.0528736	0.0189394	0.0174927	0.0516605	0.023166	0.0116732	0.0269231	0.0138889	0.010989	0.0508906	0.0181818	0.0109091	0.0116279	0.0106762	0.0228013	0.00763359	0.00355872	0.0230769	0.0234375	0.0659026	0.0176678	0.0318021	0.0213523	0.0117188	0.0952381	0.0106383	0.0186567	0.0223881	0.00772201	0.019084	0.00754717	0.0228137	0.00371747	0.0367647	0.0110701	0.0258303	0.0383275	0.0299625	0.0275482	0.023569	0.0307692	0.0828729	1	0.995984
Colorectal Neoplasms	0.0200573	0.0201149	0.0838323	0.0234375	0.075	0.0529954	0.0190114	0.0175439	0.0518519	0.0232558	0.0117188	0.027027	0.0139373	0.0110294	0.0510204	0.0182292	0.0109489	0.0116732	0.0107143	0.0228758	0.00766283	0.00357143	0.023166	0.0235294	0.066092	0.0177305	0.0319149	0.0214286	0.0117647	0.09538	0.0106762	0.0187266	0.0224719	0.00775194	0.0191571	0.00757576	0.0229008	0.00373134	0.0369004	0.0111111	0.0259259	0.0384615	0.0300752	0.0276243	0.0236486	0.030888	0.0831025	0.995984	1
Condition, Preneoplastic	0.0287081	0.0288462	0.052381	0.0168067	0.0304569	0.0160772	0.00793651	0.0147059	0.00704225	0.025	0.0172414	0.0162602	0.00671141	0	0.0423077	0.0373444	0	0.017094	0.0070922	0.0361446	0.00826446	0.0447761	0.00813008	0.00840336	0.036036	0.0428571	0.0135135	0.013986	0.00862069	0.0402802	0.0141844	0.0155039	0.0153846	0.017094	0	0.00806452	0	0.015873	0.0218978	0	0.0225564	0.012987	0.0152672	0.0405405	0.0253165	0	0.0330579	0.0200573	0.0201149
Congenital anemia	0.0538721	0.0505051	0.0257235	0.00921659	0.0343643	0.0222222	0.0273973	0.0409556	0.0168776	0	0.0140845	0.0136364	0.00813008	0.0311111	0.0307263	0.0235294	0.0263158	0.0187793	0.0126582	0.0150376	0.0232558	0.00847458	0.00909091	0.0234742	0.0412698	0.0252101	0.0420168	0.0340426	0.0238095	0.0468986	0.0343348	0.00881057	0.00877193	0.0235849	0.0182648	0.0229358	0.0273973	0.0134529	0.0258621	0.0222222	0.012987	0.0452675	0.03125	0.0123077	0.023622	0.00448431	0.0175439	0.01566	0.0156951
Conventional (Clear Cell) Renal Cell Carcinoma	0.0285714	0.0286885	0.0705394	0.025974	0.038961	0.0412979	0.0123457	0.0338983	0.0169492	0.0126582	0.0130719	0.0125	0.0163043	0.0118343	0.0405405	0.0141343	0.0176471	0.012987	0.0287356	0.0245098	0.0258065	0.0290698	0.0254777	0.00641026	0.0470588	0.0397727	0.0446927	0.0167598	0.00653595	0.0516667	0.011236	0.0120482	0.011976	0.00645161	0.00621118	0.0253165	0.025	0.00609756	0.0411765	0.011976	0.0116959	0.00520833	0.0493827	0.861111	0.0257732	0.00617284	0.0398551	0.0314961	0.0315789
Cutaneous Melanoma	0.0208333	0.0138889	0.0479452	0.06	0.115702	0.0508475	0.0535714	0.0451128	0.0416667	0.0185185	0.0638298	0.0961538	0.025	0.03125	0.0252525	0.0167598	0.030303	0.0408163	0.174603	0.00970874	0.0588235	0.0746269	0.037037	0.0612245	0.0451613	0.130435	0.108108	0.0547945	0.0425532	0.0273438	0.056338	0.016129	0.015873	0.0625	0.0555556	0.0555556	0.0727273	0.0344828	0.0588235	0.0322581	0.0461538	0.0232558	0.0655738	0.0448718	0.0444444	0.0545455	0.0224719	0.0285714	0.0286738
Disease Exacerbation	0.00806452	0.00809717	0.0534979	0.00645161	0.0258621	0.041543	0.0253165	0.021097	0.0171429	0.0128205	0.00657895	0.038961	0.0220994	0.00595238	0.0408163	0.0215054	0.0118343	0	0.0231214	0.040201	0.0129032	0.0115607	0.0258065	0	0.0433071	0.0284091	0.0335196	0.0285714	0.0133333	0.0589226	0.00564972	0.0121951	0.0121212	0.00653595	0.0191083	0.0126582	0.0253165	0.00617284	0.00574713	0.0060241	0.0301205	0.00526316	0.0181818	0.0350195	0.0207254	0.0189873	0.0251799	0.0454545	0.0455764
Endometrial Carcinoma	0.0112994	0.0113636	0.0818713	0.0119048	0.10596	0.0408922	0.0581395	0.0301205	0.0190476	0.0235294	0.0123457	0.0348837	0.027027	0.0208333	0.0307018	0.0239234	0.0204082	0.0121951	0.00952381	0.0225564	0	0.00970874	0.047619	0.0243902	0.0486486	0.0377358	0.0363636	0.0686275	0	0.0371747	0.0190476	0.0215054	0.0212766	0.0246914	0.253521	0	0.0340909	0.0222222	0.029703	0.0212766	0.0638298	0.00840336	0.0543478	0.015625	0.016129	0.0714286	0.038835	0.0561056	0.0562914
Endometrial Neoplasms	0.0123457	0.0124224	0.0759494	0.0144928	0.0410959	0.0271318	0.0410959	0.0331126	0.010989	0.0140845	0	0.0136986	0.0206186	0.0246914	0.0280374	0.0205128	0.0240964	0.0149254	0.0111111	0.0254237	0	0.0113636	0.028169	0.0298507	0.0467836	0.0215054	0.0421053	0.0444444	0	0.0342857	0.0222222	0.0126582	0.0125	0.0149254	0.0724638	0	0.0133333	0.0266667	0.0348837	0.0253165	0.0493827	0.00961539	0.0512821	0.0169492	0.0183486	0.0135135	0.0257732	0.0409556	0.0410959
Epithelial ovarian cancer	0.008	0.00806452	0.0393701	0.0666667	0.0363636	0.0179372	0.027027	0.0350877	0.0384615	0	0.0740741	0.0588235	0.0338983	0	0.0167598	0.0189873	0.0217391	0.0344828	0.06	0.0121951	0	0	0.09375	0.107143	0.0143885	0.0363636	0.0701754	0.0769231	0.0769231	0.012024	0.0188679	0	0	0.0344828	0.0285714	0	0.0857143	0.0263158	0.02	0	0.0444444	0.0151515	0.047619	0.0215827	0.028169	0.0571429	0.0189873	0.0152091	0.0152672
Esophageal Neoplasms	0.0224719	0.0225989	0.13253	0.0352941	0.0429448	0.0290909	0.0107527	0.0116279	0.0185185	0.0465116	0.0365854	0.0454545	0.00862069	0.01	0.0672646	0.0382775	0.019802	0.0487805	0.0283019	0.0530303	0	0.0594059	0.0224719	0.0235294	0.0368421	0.0761905	0.0263158	0	0	0.0545113	0.047619	0.0425532	0.0421053	0.0361446	0.010989	0	0.032967	0.0106383	0.038835	0.0102041	0.03	0.0423729	0.0526316	0.0421053	0.0403226	0.0108696	0.0689655	0.0453074	0.0454545
Experimental Hepatoma	0.038835	0.0390244	0.0628019	0.00840336	0.0253807	0.0194175	0.008	0.0248756	0.0441176	0	0.0263158	0.0247934	0.0205479	0.0230769	0.0588235	0.0375	0.0227273	0.026087	0.0217391	0.0118343	0.0168067	0.0220588	0.0165289	0.017094	0.0409091	0.0357143	0.0275862	0.0140845	0	0.0458554	0.0215827	0.0483871	0.048	0.00854701	0.00813008	0.0163934	0.016129	0.00793651	0.0296296	0.0234375	0.0384615	0.0197368	0.0232558	0.0222222	0.0387097	0.00806452	0.0506329	0.0349854	0.0350877
Extrahepatic Cholangiocarcinoma	0.03125	0.0314961	0.0697674	0.117647	0.0619469	0.0219298	0.047619	0.0333333	0.0344828	0.0526316	0.129032	0.0769231	0.0151515	0.0625	0.0273224	0.0121212	0.06	0.0588235	0.0727273	0.0470588	0	0	0.0512821	0.121212	0.05	0.0677966	0.116667	0.0163934	0	0.0261044	0.0344828	0.0434783	0.0425532	0.0588235	0.0769231	0	0.128205	0.0465116	0.0754717	0.0208333	0.0192308	0.028169	0.923077	0.0496454	0.0394737	0	0.04375	0.0263158	0.0264151
Female Pseudo-Turner Syndrome	0.0258621	0.026087	0.0162602	0	0.0490196	0.0328639	0.0333333	0.0183486	0.0217391	0	0	0.0357143	0	0.0857143	0.0115607	0.00653595	0.0810811	0.0454545	0	0.027027	0.04	0.0232558	0.037037	0.0434783	0.0151515	0.0416667	0.0588235	0	0	0.00809717	0	0	0	0.0952381	0	0.0357143	0.0689655	0.0322581	0.0232558	0.0909091	0	0	0.0571429	0	0.0153846	0.0344828	0.00653595	0.0116732	0.0117188
Fibrillary Astrocytoma	0.046875	0.0472441	0.0447761	0	0.0252101	0.0217391	0.0454545	0.008	0.0333333	0	0	0.0232558	0.0147059	0.962963	0.027027	0.011976	0.896552	0	0.0166667	0.0111111	0.0512821	0	0.0487805	0.0263158	0.0347222	0.015625	0.0952381	0.015873	0	0.0321932	0	0	0	0.0555556	0	0.047619	0.0697674	0.119048	0.0172414	0.961538	0.0377358	0	0.0612245	0.0135135	0.0125	0.0227273	0.0180723	0.0110294	0.0110701
gallbladder neoplasm	0.017094	0.0172414	0.0416667	0.0416667	0.0490196	0.0185185	0.0333333	0.00909091	0.0681818	0.0384615	0.047619	0.0740741	0.0188679	0.027027	0.0233918	0.0131579	0.0526316	0.0454545	0.0454545	0.0133333	0.04	0	0.0769231	0.0909091	0.0307692	0.0416667	0.08	0	0	0.0142566	0.0217391	0.0606061	0.0588235	0.0952381	0.0357143	0.0357143	0.148148	0.0322581	0.0232558	0.0285714	0.025641	0.0169492	0.121212	0.0227273	0.03125	0.0344828	0.0405405	0.015625	0.0156863
Gastrointestinal Neoplasms	0	0	0.0428571	0.0697674	0.0940171	0.0299145	0.0833333	0.0393701	0.030303	0.116279	0.0487805	0.0416667	0.056338	0	0.026178	0.0294118	0.0166667	0.0232558	0.0307692	0.0210526	0	0.015625	0.113636	0.184211	0.0264901	0.0441176	0.0869565	0.206897	0.0769231	0.0196464	0.030303	0	0	0.047619	0.136364	0	0.0833333	0.0392157	0.015625	0	0.0166667	0.0253165	0.0740741	0.0196078	0.0116279	0.186047	0.035503	0.0407407	0.0408922
Giant Cell Glioblastoma	0.0647059	0.0650888	0.0625	0.0116279	0.0368098	0.0180505	0.021978	0.0236686	0.0380952	0.0229885	0.0120482	0.0224719	0.045045	0.111111	0.0349345	0.0188679	0.108696	0.0119048	0.00934579	0.037594	0.047619	0.0392157	0.0227273	0.0238095	0.0652174	0.0666667	0.045045	0	0	0.0506567	0.0283019	0.0319149	0.0315789	0	0.0111111	0.045977	0.021978	0.0930233	0.0495049	0.101124	0.0736842	0.0338983	0.03125	0.0478723	0.015873	0.0222222	0.08	0.0387097	0.038835
Glioblastoma	0.060241	0.0606061	0.0581395	0	0.0314465	0.014652	0.0352941	0.0243902	0.029703	0.0243902	0	0.0238095	0.0571429	0.091954	0.0357143	0.0193237	0.102273	0	0	0.0390625	0.0375	0.0412371	0.0240964	0.0125	0.0494505	0.0594059	0.0373832	0.00952381	0	0.0471698	0.029703	0.0337079	0.0333333	0	0.0238095	0.0361446	0.0232558	0.0987654	0.020202	0.0941176	0.0659341	0.0173913	0.0217391	0.0491803	0.00819672	0.0116279	0.071066	0.0292208	0.029316
Glioblastoma Multiforme	0.0603015	0.0606061	0.0585366	0.00862069	0.0473684	0.04	0.0165289	0.0304569	0.0220588	0.017094	0	0.0168067	0.0503597	0.0833333	0.030888	0.025	0.1	0	0.0222222	0.037037	0.0442478	0.030303	0.0344828	0.00869565	0.0560748	0.0441176	0.035461	0.00714286	0.00892857	0.0479574	0.0296296	0.0241935	0.024	0.00877193	0.00833333	0.0431034	0.025	0.0689655	0.0225564	0.0666667	0.0645161	0.0201342	0.032	0.0509259	0.0128205	0.0166667	0.0649351	0.0322581	0.0323529
Glioma	0.015	0.0150754	0.0502513	0.0380952	0.0852273	0.0519031	0.0550459	0.0483871	0.0314961	0.0277778	0.0291262	0.0560748	0.0222222	0.0517241	0.0318725	0.0258621	0.0689655	0.0190476	0.04	0.038961	0.0185185	0.0322581	0.0666667	0.0384615	0.0531401	0.072	0.0615385	0.064	0.0294118	0.0467626	0.0314961	0.00847458	0.00840336	0.0288462	0.0560748	0.018018	0.0849057	0.00869565	0.0322581	0.0434783	0.0163934	0.0359712	0.0707965	0.0379147	0.048951	0.0458716	0.0393013	0.033033	0.0331325
[truncated: 81 more rows]
[truncated: 100 more columns]
