# Supplementary material for: Similarities and dissimilarities between psychiatric cluster disorders
Source: Mol Psychiatry. 2021 Jan 27;26(9):4853–63. doi: 10.1038/s41380-021-01030-3 (PMC8313609; doi:10.1038/s41380-021-01030-3)
Supplement: Supplementary file 7 — Supplementary Table 2 [file 41380_2021_1030_MOESM7_ESM.xlsx]

## Sheet: All_Pathways
Index	Pathways	Mental Depression	Depressive disorder	Mood Disorders	Unipolar Depression	Major Depressive Disorder	Cocaine-Related Disorders	Cocaine Abuse	Cocaine Dependence	Neurogenic Inflammation	Anasarca	Amnesia	Bronchial Hyperreactivity	Hypotension	Ache	Allodynia	Tachyarrhythmia	Hypothermia, Accidental	Catalepsy	Bradycardia	Complex Partial Status Epilepticus	Absence Seizures	Cognition Disorders	Drug Withdrawal Symptoms	Anxiety Disorders	Hyperactive behavior	Alcoholic Intoxication, Chronic	Alcohol abuse	Autistic Disorder	Age-Related Memory Disorders	Adult Learning Disorders	Manic Disorder	Depression, Bipolar	Manic	Depressive Syndrome	Depression, Neurotic	Endogenous depression	Density	Highest effect disease
1	REGULATION OF STRESS-ACTIVATED PROTEIN KINASE SIGNALING CASCADE%GOBP%GO:0070302	2.43796	2.12893	0	1.32183	2.79415	0	0	0	0	0	0	0	1.57632	3.24102	4.24048	0	0	0	0	2.02529	0	0	1.51304	0	0	0	0	1.43157	0	0	0	0	0	0	0	0	0.277778	Allodynia
2	COPULATION%GOBP%GO:0007620	3.54845	3.39009	2.5129	3.33597	4.71701	0	0	1.38099	0	2.23262	2.08704	0	3.74296	3.60061	1.94192	0	0	0	0	0	1.66115	2.18062	2.00301	1.97811	0	2.00018	0	6.32657	2.00697	0	1.78887	1.71097	1.63965	0	0	0	0.583333	Autistic Disorder
3	POSITIVE REGULATION OF TRANSLATION%GOBP%GO:0045727	0	0	0	0	0	0	0	0	0	0	0	0	1.41187	0	2.82447	0	0	0	0	0	0	0	0	1.45644	0	0	0	0	0	0	0	0	0	0	0	0	0.0833333	Allodynia
4	PLACENTA DEVELOPMENT%GOBP%GO:0001890	2.36584	2.1086	0	3.32297	2.79452	0	0	0	0	0	0	0	0	0	2.47831	0	0	0	0	0	0	0	0	0	0	0	0	2.92212	0	0	0	0	0	0	0	0	0.166667	Unipolar Depression
5	TRANSMEMBRANE RECEPTOR PROTEIN SERINE/THREONINE KINASE SIGNALING PATHWAY%GOBP%GO:0007178	0	0	0	0	0	1.37862	0	1.64877	0	0	0	0	0	0	0	0	0	0	0	0	0	0	0	0	0	0	1.32485	0	0	0	0	0	0	0	0	0	0.0833333	Cocaine Dependence
6	POSITIVE REGULATION OF CELLULAR SENESCENCE%GOBP%GO:2000774	0	0	1.44592	0	0	0	0	0	0	0	0	0	0	0	0	0	0	0	0	0	0	0	0	0	0	0	0	0	0	0	0	0	0	0	0	0	0.0277778	Mood Disorders
7	REGULATION OF NEUROTRANSMITTER LEVELS%GOBP%GO:0001505	45.4026	43.5439	28.2021	30.2093	27.2279	12.2377	13.6308	23.8393	0	0	0	0	8.37	8.54119	12.4965	1.85316	3.49798	4.75425	4.67276	4.28463	24.6734	10.1249	12.0792	6.88489	9.23648	28.6465	10.929	17.6094	8.9578	8.54304	7.23642	11.2239	7.28191	4.26941	3.43184	3.15045	0.888889	Mental Depression
8	POSITIVE REGULATION OF PHAGOCYTOSIS%GOBP%GO:0050766	1.40748	0	0	4.32587	3.52899	0	0	0	0	1.30768	0	0	3.26194	0	2.84367	0	1.54437	0	0	0	0	0	0	0	0	0	0	0	0	0	0	0	0	0	0	0	0.194444	Unipolar Depression
9	NEURON CELLULAR HOMEOSTASIS%GOBP%GO:0070050	2.31389	2.17314	2.60898	2.14461	2.18302	0	0	2.84114	0	0	0	0	4.28045	0	1.36603	0	0	1.99173	1.59754	0	4.74505	0	1.43005	0	0	1.95308	0	0	0	0	0	0	0	0	0	0	0.361111	Absence Seizures
10	REGULATION OF INTERLEUKIN-8 PRODUCTION%GOBP%GO:0032677	0	0	0	3.33597	3.42412	0	0	0	0	0	0	0	0	0	2.78213	0	0	0	0	0	0	0	0	0	0	0	0	0	0	0	0	0	0	0	0	0	0.0833333	Major Depressive Disorder
11	REGULATION OF EXTENT OF CELL GROWTH%GOBP%GO:0061387	1.9121	1.72972	2.38042	1.74629	2.40707	0	0	0	0	0	0	0	0	0	0	0	0	0	0	2.24977	2.56787	2.93046	0	0	0	0	0	0	0	0	0	0	0	0	0	0	0.222222	Cognition Disorders
12	MYELOID CELL DEVELOPMENT%GOBP%GO:0061515	0	0	0	0	0	0	0	0	0	0	0	0	0	0	0	0	0	0	0	0	0	1.3125	0	0	0	0	0	0	0	0	0	0	0	0	0	0	0.0277778	Cognition Disorders
13	NEGATIVE REGULATION OF AMYLOID PRECURSOR PROTEIN CATABOLIC PROCESS%GOBP%GO:1902992	0	0	0	0	0	0	0	0	0	0	0	0	0	0	0	0	0	0	0	0	3.03864	0	0	0	0	0	1.74131	0	0	0	0	0	0	0	0	0	0.0555556	Absence Seizures
14	POSITIVE REGULATION OF MITOTIC NUCLEAR DIVISION%GOBP%GO:0045840	1.60588	1.48767	0	1.4751	0	0	0	0	0	0	0	0	4.91599	0	5.57438	0	0	0	0	0	1.62353	1.3125	0	0	0	0	0	1.49644	2.23188	0	0	0	0	0	0	0	0.25	Allodynia
15	CELLULAR RESPONSE TO CATECHOLAMINE STIMULUS%GOBP%GO:0071870	6.80843	9.10845	0	0	0	3.07926	2.96877	2.84114	0	0	0	0	0	0	1.36603	0	0	0	0	0	0	0	1.43005	1.43754	0	2.89959	0	0	0	0	2.44235	2.34553	3.4834	1.35004	1.35973	2.50702	0.416667	Depressive disorder
16	DENDRITIC SPINE ORGANIZATION%GOBP%GO:0097061	0	1.48687	0	0	0	0	0	0	0	0	0	0	0	0	0	0	0	0	0	0	0	0	0	0	0	0	0	2.34821	0	0	0	0	0	0	0	0	0.0555556	Autistic Disorder
17	SYNCYTIUM FORMATION%GOBP%GO:0006949	0	0	0	0	0	0	0	0	0	0	0	0	0	0	1.36603	0	0	0	0	0	0	0	0	0	0	0	0	0	0	0	0	0	0	0	0	0	0.0277778	Allodynia
18	HAIR CYCLE%GOBP%GO:0042633	0	0	1.32303	0	0	0	0	0	0	0	0	0	0	0	0	0	0	0	0	0	0	0	0	0	0	0	0	0	0	0	0	0	0	0	0	0	0.0277778	Mood Disorders
19	ACID SECRETION%GOBP%GO:0046717	6.91069	9.60057	4.80144	7.50094	6.64023	6.03973	5.76376	5.48218	0	0	0	0	1.85198	1.79165	3.60878	0	0	0	0	2.62658	7.841	2.14231	5.50451	0	2.13628	6.3118	2.40201	7.91823	0	0	2.61826	2.50796	2.34491	1.70462	1.72886	1.71209	0.694444	Depressive disorder
20	REGULATION OF HEMOPOIESIS%GOBP%GO:1903706	0	2.17924	0	4.02633	3.31845	0	0	0	0	0	0	0	2.48197	0	1.72063	0	2.12082	0	0	3.29668	0	0	0	1.42911	0	0	0	0	0	0	0	0	0	0	0	1.81922	0.25	Unipolar Depression
21	CALCIUM ION HOMEOSTASIS%GOBP%GO:0055074	17.3312	20.7912	16.0381	10.7492	9.68639	7.58016	8.71376	10.443	1.85725	1.44586	1.63762	1.62611	14.1982	16.0111	18.6688	0	0	4.25782	7.68468	8.7236	7.64536	3.50453	10.5326	1.53599	8.18878	11.1105	3.25057	6.31688	2.99223	2.58938	5.13381	6.41574	4.25817	0	0	1.37143	0.888889	Depressive disorder
22	POSITIVE REGULATION OF CHEMOKINE BIOSYNTHETIC PROCESS%GOBP%GO:0045080	3.91828	2.47145	0	2.40918	2.43109	0	0	0	2.12966	0	0	0	4.00882	0	3.73189	0	0	0	0	2.09457	0	0	0	2.12005	0	0	0	0	2.15461	3.80792	0	0	0	0	0	0	0.305556	Hypotension
23	EMBRYONIC ORGAN DEVELOPMENT%GOBP%GO:0048568	1.76924	1.76615	1.42984	3.05379	3.2551	0	0	0	0	1.45196	0	0	0	1.34488	2.49194	1.56944	0	0	0	1.5999	0	0	0	0	0	0	0	2.1662	0	0	0	0	0	0	0	0	0.305556	Major Depressive Disorder
24	REGULATION OF EARLY ENDOSOME TO LATE ENDOSOME TRANSPORT%GOBP%GO:2000641	0	0	0	0	0	1.37394	1.31195	0	0	0	0	0	0	0	1.81237	0	0	0	0	0	0	0	1.87447	0	0	0	0	0	0	0	0	0	0	0	0	0	0.111111	Drug Withdrawal Symptoms
25	HEMOGLOBIN METABOLIC PROCESS%GOBP%GO:0020027	0	0	0	1.44159	1.45	0	0	0	0	0	0	0	0	0	0	0	0	0	0	2.22038	0	0	0	0	0	0	0	0	0	0	0	0	0	0	0	0	0.0833333	Complex Partial Status Epilepticus
26	REGULATION OF ANOIKIS%GOBP%GO:2000209	0	1.71165	0	0	0	0	0	0	0	0	0	0	0	0	0	0	0	0	0	1.62387	0	0	0	0	0	0	0	0	0	0	0	0	0	0	0	0	0.0555556	Depressive disorder
27	REGULATION OF VIRAL PROCESS%GOBP%GO:0050792	0	0	0	0	0	0	0	0	0	0	0	0	0	0	0	0	0	0	0	1.47678	0	0	0	1.83382	0	0	0	0	0	0	0	0	0	0	0	0	0.0555556	Anxiety Disorders
28	NEGATIVE REGULATION OF RNA CATABOLIC PROCESS%GOBP%GO:1902369	0	0	0	1.36414	1.38804	0	0	0	0	0	0	0	0	0	0	0	0	0	0	0	0	0	0	0	0	0	0	0	0	0	0	0	0	0	0	0	0.0555556	Major Depressive Disorder
29	REGULATION OF SMOOTH MUSCLE CELL DIFFERENTIATION%GOBP%GO:0051150	0	0	0	0	0	0	0	0	0	0	0	0	0	0	0	0	0	0	0	0	0	0	0	1.51854	0	0	0	0	0	0	0	0	0	0	0	0	0.0277778	Anxiety Disorders
30	WATER HOMEOSTASIS%GOBP%GO:0030104	2.55591	2.34713	2.22019	0	0	0	0	0	0	0	0	0	0	0	1.63846	0	0	0	0	0	0	0	1.84779	0	0	0	0	0	0	0	0	0	0	0	0	0	0.138889	Mental Depression
31	STRIATED MUSCLE TISSUE DEVELOPMENT%GOBP%GO:0014706	0	0	0	1.67341	2.20137	0	0	0	0	0	0	0	0	0	0	0	0	0	0	0	0	0	0	0	0	0	0	1.8576	0	0	0	0	0	0	0	0	0.0833333	Major Depressive Disorder
32	NEGATIVE REGULATION OF HORMONE SECRETION%GOBP%GO:0046888	8.05667	8.72985	4.5131	4.50279	5.58681	3.21386	3.07925	2.90119	0	0	0	0	7.71429	2.04981	1.85728	0	0	1.51925	3.93993	0	6.02328	0	2.06118	3.42905	0	4.35089	1.72199	0	0	0	0	0	0	0	0	0	0.5	Depressive disorder
33	POSITIVE REGULATION OF ICOSANOID SECRETION%GOBP%GO:0032305	2.17806	3.19558	5.08416	2.03839	0	0	0	0	0	2.16827	0	0	3.58805	3.45314	1.85363	0	0	0	0	0	1.57592	0	0	1.89412	0	1.85984	0	0	1.94245	0	0	0	0	0	0	0	0.333333	Mood Disorders
34	EXCITATORY POSTSYNAPTIC POTENTIAL%GOBP%GO:0060079	10.6047	13.8649	5.64006	2.04681	0	4.37346	5.3749	11.7955	0	0	0	0	3.37313	4.61834	5.38577	0	0	1.53166	0	0	11.9211	0	12.9507	4.92777	0	7.56511	2.77755	4.79978	2.1686	0	1.92218	2.88258	1.69947	3.17056	3.18396	3.06365	0.666667	Depressive disorder
35	REGULATION OF NOTCH SIGNALING PATHWAY%GOBP%GO:0008593	0	0	0	0	0	0	0	0	0	0	0	0	0	0	0	0	0	0	0	0	0	0	0	0	0	0	0	1.37886	0	0	0	0	0	0	0	0	0.0277778	Autistic Disorder
36	NATURAL KILLER CELL ACTIVATION INVOLVED IN IMMUNE RESPONSE%GOBP%GO:0002323	0	0	0	1.63816	0	0	0	0	0	0	0	0	0	0	0	0	0	0	0	0	0	0	0	0	0	0	0	0	0	0	0	0	0	0	0	0	0.0277778	Unipolar Depression
37	POSITIVE REGULATION OF EPITHELIAL CELL DIFFERENTIATION%GOBP%GO:0030858	0	0	0	2.12632	2.17733	0	0	0	0	0	0	0	0	0	0	0	0	0	0	0	0	0	0	0	0	0	0	1.45124	0	0	0	0	0	0	0	0	0.0833333	Major Depressive Disorder
38	HEMOSTASIS%GOBP%GO:0007599	1.67503	2.1948	1.90876	1.8647	0	0	0	0	0	0	0	0	2.69618	0	6.00897	0	0	0	0	0	0	0	1.85682	1.35354	0	0	0	0	0	0	0	0	0	0	0	1.84239	0.25	Allodynia
39	REGULATION OF TYROSINE PHOSPHORYLATION OF STAT PROTEIN%GOBP%GO:0042509	9.27653	8.69719	0	2.32576	3.95588	0	0	0	0	0	2.22738	0	4.26926	2.93587	1.62904	0	2.74753	0	0	2.67735	0	0	0	0	0	1.45322	0	5.01563	0	0	0	0	0	0	0	0	0.333333	Mental Depression
40	RESPONSE TO TESTOSTERONE%GOBP%GO:0033574	1.3113	0	0	0	0	0	0	0	0	0	0	0	1.39208	1.33028	0	0	0	0	1.50551	0	0	0	0	0	0	0	0	0	0	0	0	0	0	0	0	0	0.111111	Bradycardia
41	LOCOMOTORY BEHAVIOR%GOBP%GO:0007626	21.3562	23.3153	12.1187	11.9703	7.80361	9.36222	13.586	16.4814	0	0	0	0	3.65449	5.83924	2.93571	0	0	3.19908	0	1.55236	11.5486	5.48483	11.0726	6.38822	8.64173	17.8252	5.84661	4.96283	1.94245	2.08191	1.65717	1.47298	1.39459	3.63437	3.66308	4.49571	0.805556	Depressive disorder
42	POSITIVE REGULATION OF REGULATED SECRETORY PATHWAY%GOBP%GO:1903307	0	0	0	0	0	0	0	0	0	0	0	0	0	0	0	0	0	0	0	0	0	0	0	0	0	0	0	2.366	0	0	0	0	0	0	0	0	0.0277778	Autistic Disorder
43	MIRNA MEDIATED INHIBITION OF TRANSLATION%GOBP%GO:0035278	0	1.36525	0	0	0	0	0	0	0	0	0	0	0	0	0	0	0	0	0	0	0	0	0	0	0	0	0	0	0	0	0	0	0	0	0	0	0.0277778	Depressive disorder
44	REGULATION OF ERBB SIGNALING PATHWAY%GOBP%GO:1901184	2.23563	2.03802	0	0	0	0	0	0	0	0	0	0	1.73893	0	0	0	0	0	0	0	0	2.04523	0	0	0	0	0	0	0	0	0	0	0	0	0	0	0.111111	Mental Depression
45	REGULATION OF COFACTOR METABOLIC PROCESS%GOBP%GO:0051193	6.27455	3.43063	2.22458	2.78123	2.24184	0	0	0	0	0	0	0	0	0	2.03355	0	0	0	0	0	0	0	0	0	0	0	1.94029	0	2.52504	0	1.34647	0	0	0	0	0	0.25	Mental Depression
46	POSITIVE REGULATION OF CYTOKINE SECRETION%GOBP%GO:0050715	1.98327	2.30778	0	4.31428	2.42672	0	0	0	0	0	0	0	4.30312	0	7.82838	1.779	0	0	0	1.91686	0	0	0	2.26435	0	2.11409	1.71117	1.91354	3.3335	0	0	0	0	0	0	0	0.361111	Allodynia
47	REGULATION OF POTASSIUM ION TRANSPORT%GOBP%GO:0043266	5.14146	7.47395	5.13862	2.51456	2.5832	2.43294	2.29065	2.12489	0	0	0	0	6.45146	2.61681	3.26077	2.05556	0	2.59156	3.23652	1.48267	1.84237	1.96657	1.60113	0	3.14452	3.79001	2.13392	1.99001	0	0	2.39982	2.23161	2.0987	0	0	0	0.694444	Depressive disorder
48	NEURONAL ACTION POTENTIAL%GOBP%GO:0019228	0	0	0	0	0	0	0	0	0	0	0	0	0	0	4.08702	0	0	0	0	1.49744	0	0	0	0	0	0	0	2.39356	0	0	2.57361	2.51565	2.36411	0	0	0	0.166667	Allodynia
49	REGULATION OF NAD(P)H OXIDASE ACTIVITY%GOBP%GO:0033860	0	1.42631	0	1.38108	0	0	0	0	0	0	0	0	2.27358	0	0	0	0	0	2.31971	0	1.8726	0	0	0	0	0	0	0	0	0	1.98095	1.90719	1.82489	0	0	0	0.222222	Bradycardia
50	NEGATIVE REGULATION OF SYNAPSE ORGANIZATION%GOBP%GO:1905809	0	0	0	0	0	0	0	0	0	0	0	0	0	0	0	0	0	0	0	0	0	0	0	0	0	1.48601	1.42365	3.81448	0	0	0	0	0	0	0	0	0.0833333	Autistic Disorder
51	POSITIVE REGULATION OF LEUKOCYTE DIFFERENTIATION%GOBP%GO:1902107	1.80472	1.59576	0	2.14461	2.79452	0	0	0	0	0	0	0	2.06172	0	3.3818	0	2.21674	0	0	1.81072	0	0	0	0	0	0	0	1.73802	0	0	0	0	0	0	0	0	0.25	Allodynia
52	NEGATIVE REGULATION OF APOPTOTIC SIGNALING PATHWAY%GOBP%GO:2001234	7.90757	8.73988	4.71653	5.83384	5.33584	0	0	0	0	3.22268	2.30364	0	3.31152	3.26663	6.15491	0	0	0	0	5.57535	2.04889	2.04523	0	0	0	1.50526	1.83176	3.60329	3.52081	1.89882	0	0	0	1.56624	1.59637	1.54552	0.583333	Depressive disorder
53	REGULATION OF MORPHOGENESIS OF A BRANCHING STRUCTURE%GOBP%GO:0060688	5.16986	4.8403	1.90976	2.20595	3.06286	0	0	0	0	0	0	0	0	0	1.97858	0	0	0	0	2.04309	0	0	0	0	0	0	0	0	0	0	0	0	0	0	0	0	0.194444	Mental Depression
54	POSITIVE REGULATION OF EPIDERMAL GROWTH FACTOR-ACTIVATED RECEPTOR ACTIVITY%GOBP%GO:0045741	0	0	0	0	0	0	0	0	0	0	0	0	2.34501	0	0	0	0	0	0	0	0	0	0	0	0	0	0	0	0	0	0	0	0	0	0	0	0.0277778	Hypotension
55	REGULATION OF HISTONE DEACETYLATION%GOBP%GO:0031063	1.64158	1.55221	0	0	1.54002	0	0	0	0	0	0	0	0	0	0	0	0	0	0	0	0	0	0	0	0	0	0	0	1.62264	0	0	0	0	0	0	0	0.111111	Mental Depression
56	MONOCARBOXYLIC ACID TRANSPORT%GOBP%GO:0015718	2.05923	3.6598	1.36243	1.86562	1.94361	0	0	0	0	0	0	0	1.34429	0	0	0	0	0	0	0	3.9742	1.6711	0	0	0	3.52049	1.75422	1.99019	0	0	0	0	0	0	0	0	0.305556	Absence Seizures
57	POSITIVE REGULATION OF NUCLEOTIDE BIOSYNTHETIC PROCESS%GOBP%GO:0030810	8.21685	6.59189	2.17361	4.4002	2.57133	0	0	0	0	0	0	0	0	0	4.69105	0	0	0	0	0	1.82925	1.45651	0	0	0	0	0	3.55734	3.78164	1.34834	0	0	0	0	0	0	0.305556	Mental Depression
58	REGULATION OF SYSTEMIC ARTERIAL BLOOD PRESSURE MEDIATED BY A CHEMICAL SIGNAL%GOBP%GO:0003044	5.78707	7.79376	3.12886	4.4002	4.4788	0	1.54001	1.45134	0	0	0	0	8.62073	0	2.18575	0	0	0	4.4063	0	2.90141	2.67191	0	0	0	0	0	2.60977	0	0	0	0	0	0	0	0	0.361111	Hypotension
59	INTERLEUKIN-6-MEDIATED SIGNALING PATHWAY%GOBP%GO:0070102	0	2.14885	0	0	0	0	0	0	0	0	0	0	0	0	0	0	0	0	0	0	0	0	0	0	0	0	0	0	0	0	0	0	0	0	0	0	0.0277778	Depressive disorder
60	PROSTANOID METABOLIC PROCESS%GOBP%GO:0006692	0	0	1.54926	0	0	0	0	0	0	0	0	0	1.42984	0	2.43316	0	0	0	1.53846	0	0	0	0	0	0	0	0	0	0	0	0	0	0	1.30135	1.31116	1.31938	0.194444	Allodynia
61	OSTEOBLAST DIFFERENTIATION%GOBP%GO:0001649	0	0	0	0	0	0	0	0	0	0	0	0	0	0	0	0	0	0	0	2.96118	0	0	0	0	0	0	0	1.5608	0	0	0	0	0	0	0	0	0.0555556	Complex Partial Status Epilepticus
62	NEGATIVE REGULATION OF BLOOD PRESSURE%GOBP%GO:0045776	8.21685	10.3545	5.3476	6.58936	6.7205	2.65166	3.6417	3.47787	0	1.54624	0	0	10.3959	14.4663	7.48409	0	1.79758	5.08752	2.74394	3.44761	10.028	2.67191	6.89713	5.49557	4.31536	5.32396	2.01421	3.55734	0	0	0	0	0	2.251	2.26811	2.22065	0.75	Ache
63	RESPONSE TO ATP%GOBP%GO:0033198	2.31389	2.17314	0	1.34042	0	0	0	0	0	0	0	0	1.48834	0	5.27916	0	0	0	0	1.39138	3.35347	0	0	0	0	0	0	0	0	0	0	0	0	1.35004	1.35973	1.37143	0.277778	Allodynia
64	POSITIVE REGULATION OF CYTOKINESIS%GOBP%GO:0032467	0	0	0	0	0	0	0	0	0	0	0	0	0	0	0	0	0	0	0	0	0	1.56038	0	0	1.5027	0	0	0	0	0	0	0	0	0	0	0	0.0555556	Cognition Disorders
65	AMINE CATABOLIC PROCESS%GOBP%GO:0009310	0	0	0	1.81638	2.84785	0	0	0	0	0	0	0	0	0	0	0	0	0	0	0	0	0	0	0	0	1.62657	0	0	0	0	0	0	0	0	0	0	0.0833333	Major Depressive Disorder
66	TERPENOID METABOLIC PROCESS%GOBP%GO:0006721	0	0	0	2.11939	2.19308	0	0	0	0	0	0	0	0	0	0	0	0	0	1.76743	0	0	0	0	0	0	9.32942	6.13446	0	0	0	0	0	0	0	0	0	0.138889	Alcoholic Intoxication, Chronic
67	REGULATION OF GLUCOCORTICOID METABOLIC PROCESS%GOBP%GO:0031943	0	0	0	0	1.45	0	0	0	0	0	0	0	0	0	0	0	0	0	0	0	0	0	0	0	0	0	0	0	0	0	0	0	0	0	0	0	0.0277778	Major Depressive Disorder
68	PRESYNAPSE ORGANIZATION%GOBP%GO:0099172	0	0	0	0	0	0	0	0	0	0	0	0	0	0	0	0	0	0	0	0	0	0	0	0	0	0	0	4.0894	0	0	0	0	0	0	0	0	0.0277778	Autistic Disorder
69	NEGATIVE REGULATION OF SIGNAL TRANSDUCTION IN ABSENCE OF LIGAND%GOBP%GO:1901099	2.35474	4.17441	0	2.18087	2.22123	0	0	0	0	1.74914	1.68485	0	2.82993	2.73327	5.33692	0	0	0	0	1.41087	0	0	0	0	0	0	0	0	1.5184	1.53261	0	0	0	0	0	0	0.333333	Allodynia
70	NEGATIVE REGULATION OF GENE SILENCING BY RNA%GOBP%GO:0060967	0	2.023	3.56242	0	0	0	0	0	0	0	0	0	0	0	0	0	0	0	0	0	0	0	0	0	0	0	0	0	0	0	0	0	0	0	0	0	0.0555556	Mood Disorders
71	CELL AGING%GOBP%GO:0007569	0	1.95835	0	3.48085	2.00321	0	0	0	0	0	0	0	0	0	0	0	0	0	0	0	0	0	0	0	0	0	0	1.32616	0	0	0	0	0	0	0	0	0.111111	Unipolar Depression
72	NEGATIVE REGULATION OF RESPONSE TO CYTOKINE STIMULUS%GOBP%GO:0060761	0	0	0	0	0	0	0	0	0	1.35948	0	0	0	0	1.87574	0	0	0	0	0	0	0	0	0	0	0	0	1.39355	0	0	0	0	0	0	0	0	0.0833333	Allodynia
73	CONNECTIVE TISSUE DEVELOPMENT%GOBP%GO:0061448	0	0	0	1.38108	0	0	0	0	0	0	0	0	0	0	0	0	0	0	0	0	1.46343	0	0	0	0	0	0	0	0	0	0	0	0	0	0	1.56724	0.0833333	Endogenous depression
74	NEGATIVE REGULATION OF CATABOLIC PROCESS%GOBP%GO:0009895	2.45606	2.989	2.32613	5.35362	4.95116	0	0	0	0	0	0	0	3.49529	2.6223	3.39428	1.94102	1.54283	1.37849	0	1.55921	3.39924	2.42453	0	0	0	1.91197	1.34689	2.95396	2.06412	1.55862	0	0	0	0	0	0	0.527778	Unipolar Depression
75	PROSTATE GLAND MORPHOGENESIS%GOBP%GO:0060512	2.80705	2.66644	0	0	0	0	0	0	0	0	0	0	0	0	0	0	0	0	0	0	0	0	0	0	0	0	0	0	0	0	0	0	0	0	0	0	0.0555556	Mental Depression
76	POSITIVE REGULATION OF CARDIAC MUSCLE CELL PROLIFERATION%GOBP%GO:0060045	0	1.66912	0	0	0	0	0	0	0	0	0	0	0	0	0	0	0	0	0	0	0	0	0	0	0	0	0	0	0	0	0	0	0	1.51906	1.52961	1.54552	0.111111	Depressive disorder
77	REGULATION OF DNA-TEMPLATED TRANSCRIPTION IN RESPONSE TO STRESS%GOBP%GO:0043620	0	0	0	0	0	0	0	0	0	0	0	0	0	0	0	0	0	0	0	2.10845	0	0	0	0	0	0	0	0	0	0	0	0	0	0	0	0	0.0277778	Complex Partial Status Epilepticus
78	REGULATION OF CYTOKINE PRODUCTION INVOLVED IN IMMUNE RESPONSE%GOBP%GO:0002718	2.34674	4.36253	0	2.81757	1.57156	0	0	0	0	2.21386	0	0	1.79102	0	4.62151	0	0	0	0	1.61828	0	0	0	1.82385	0	0	0	1.58174	0	0	0	0	0	1.65992	1.68505	1.66928	0.361111	Allodynia
79	RESPONSE TO MONOAMINE%GOBP%GO:0071867	7.7116	9.97537	0	0	0	2.92092	2.81215	2.68416	0	0	0	0	0	1.34752	0	0	0	0	0	0	0	0	1.35393	1.36658	0	3.6966	0	0	0	0	2.3549	2.22365	3.34184	0	0	2.40451	0.361111	Depressive disorder
80	REGULATION OF AMYLOID PRECURSOR PROTEIN CATABOLIC PROCESS%GOBP%GO:1902991	2.27074	3.03573	1.60141	1.31603	0	0	0	0	1.64955	1.7146	0	0	1.46845	0	2.49333	0	0	0	0	1.37129	2.10566	1.6354	0	1.42267	0	0	0	0	1.4775	0	0	0	0	0	0	1.35579	0.388889	Depressive disorder
81	NEGATIVE REGULATION OF HYDROLASE ACTIVITY%GOBP%GO:0051346	3.95691	5.37565	2.26733	2.6469	2.02976	0	0	0	1.86344	1.45761	0	0	1.96813	1.97238	3.86379	0	0	0	0	1.60809	1.8825	1.94472	0	0	0	0	0	0	0	0	0	0	0	0	0	1.38339	0.388889	Depressive disorder
82	DETECTION OF MECHANICAL STIMULUS INVOLVED IN SENSORY PERCEPTION%GOBP%GO:0050974	0	0	0	0	0	0	0	0	0	0	0	0	0	0	2.6747	0	0	0	0	0	0	0	0	0	0	0	0	0	0	0	1.35989	0	0	0	0	0	0.0555556	Allodynia
83	NEUROTRANSMITTER RECEPTOR TRANSPORT TO POSTSYNAPTIC MEMBRANE%GOBP%GO:0098969	0	0	0	0	0	0	0	0	0	0	0	0	0	0	0	0	0	0	0	0	0	0	0	0	0	0	0	0	0	0	1.74382	1.67016	1.5963	0	0	0	0.0833333	Manic Disorder
84	RESPONSE TO INSULIN%GOBP%GO:0032868	4.15456	4.27103	2.05598	2.1751	1.81385	0	0	0	0	1.34478	0	0	0	1.53855	2.56365	1.36366	0	0	0	0	1.40999	2.02509	0	0	0	0	0	2.38584	0	0	0	0	0	0	0	0	0.333333	Depressive disorder
85	REGULATION OF CELL-SUBSTRATE JUNCTION ASSEMBLY%GOBP%GO:0090109	1.47693	1.36926	0	0	1.38804	0	0	0	0	0	0	0	0	0	0	0	0	0	0	0	0	0	0	0	0	0	0	0	0	0	0	0	0	0	0	0	0.0833333	Mental Depression
86	REGULATION OF LONG-TERM SYNAPTIC POTENTIATION%GOBP%GO:1900271	3.76812	5.60075	6.73555	3.5156	1.83937	1.66961	2.59194	1.48842	0	0	0	0	3.8898	0	0	1.49424	0	1.80729	1.4219	0	4.22994	4.16846	8.76916	2.49222	4.39133	1.60175	0	1.83221	5.30776	1.37272	2.21731	2.09036	1.97798	2.29576	2.31239	3.52125	0.75	Drug Withdrawal Symptoms
87	POSITIVE REGULATION OF JAK-STAT CASCADE%GOBP%GO:0046427	10.0233	9.3908	1.38968	2.86965	4.60139	0	0	0	0	0	2.1818	0	6.89475	2.83205	3.54611	0	2.67664	2.75443	0	3.66939	0	0	0	0	0	2.67892	1.43126	8.84655	0	0	0	0	0	0	0	0	0.416667	Mental Depression
88	CELLULAR GLUCAN METABOLIC PROCESS%GOBP%GO:0006073	0	2.51408	0	0	0	0	0	0	0	0	0	0	0	0	0	0	0	0	0	0	0	0	0	0	0	0	0	0	0	0	0	0	0	0	0	0	0.0277778	Depressive disorder
89	NEUROTRANSMITTER METABOLIC PROCESS%GOBP%GO:0042133	17.4038	17.8111	16.9726	11.6454	10.6609	4.73475	4.50436	7.67719	0	0	0	0	0	4.03038	1.54536	0	1.38336	0	0	0	9.04422	3.2487	1.7452	0	2.09634	11.5122	5.83288	8.78406	4.10017	5.77021	2.56736	6.11052	3.34184	2.73413	1.68942	1.67462	0.722222	Depressive disorder
90	RESPONSE TO GROWTH HORMONE%GOBP%GO:0060416	1.41534	2.13626	0	0	0	0	0	0	0	0	0	0	0	0	0	0	0	0	0	0	0	0	0	0	0	1.91662	0	0	0	0	0	0	0	0	0	0	0.0833333	Depressive disorder
91	MULTICELLULAR ORGANISM AGING%GOBP%GO:0010259	1.41534	1.3378	1.60141	0	1.33256	0	0	0	0	0	0	0	0	0	0	0	0	0	0	0	0	0	0	0	0	1.91662	0	0	0	0	0	0	0	0	0	0	0.138889	Alcoholic Intoxication, Chronic
92	TRANSEPITHELIAL TRANSPORT%GOBP%GO:0070633	1.75863	1.66912	0	0	0	0	0	0	0	0	0	0	0	3.02735	0	0	0	0	0	0	1.31271	0	0	0	0	0	0	0	0	0	0	0	0	0	0	0	0.111111	Ache
93	RESPONSE TO ACIDIC PH%GOBP%GO:0010447	0	0	0	0	0	0	0	0	0	0	0	0	0	1.61948	0	0	0	0	0	0	0	0	0	0	0	0	0	0	0	0	0	0	0	0	0	0	0.0277778	Ache
94	REGULATION OF GENERATION OF PRECURSOR METABOLITES AND ENERGY%GOBP%GO:0043467	5.85546	3.89202	2.33098	3.97342	2.21169	0	0	0	0	0	0	0	0	0	2.46781	0	0	0	0	0	1.30305	2.47554	0	0	0	0	1.5914	2.90263	4.15695	0	2.71602	2.56675	2.38944	0	0	1.92711	0.416667	Mental Depression
95	IMPORT ACROSS PLASMA MEMBRANE%GOBP%GO:0098739	0	0	1.8246	0	0	0	0	0	0	2.09124	0	0	0	2.61681	1.39817	0	0	0	0	2.36662	2.71572	0	0	0	0	1.67081	0	0	0	0	0	0	0	0	0	0	0.194444	Absence Seizures
96	REGULATION OF TUBE DIAMETER%GOBP%GO:0035296	14.7281	19.5747	13.6241	16.0751	13.1182	1.94563	2.56348	4.95458	0	3.99699	0	1.77634	28.9785	14.7273	10.5198	3.035	0	3.70183	8.74778	2.87376	11.0402	5.07797	6.92597	3.48596	3.97254	5.93246	2.62347	13.6125	3.42103	1.56283	2.94382	3.78605	2.61502	5.55317	5.58961	5.29078	0.916667	Hypotension
97	NEGATIVE REGULATION OF EPITHELIAL CELL DIFFERENTIATION%GOBP%GO:0030857	0	0	0	2.72124	3.73611	0	0	0	0	0	0	0	0	0	0	0	0	0	0	0	0	0	0	0	0	0	0	0	0	0	0	0	2.03363	0	0	0	0.0833333	Major Depressive Disorder
98	REGULATION OF PROTEIN DEPHOSPHORYLATION%GOBP%GO:0035304	1.58419	1.93616	1.42531	0	0	0	0	0	0	0	0	0	1.39029	0	0	0	0	2.32552	1.7004	0	0	1.71372	0	1.43621	0	0	0	0	0	0	0	0	0	0	0	0	0.222222	Catalepsy
99	REGULATION OF DENDRITIC SPINE DEVELOPMENT%GOBP%GO:0060998	0	0	1.53809	3.17076	4.10587	0	0	0	0	0	0	0	0	0	0	0	0	0	0	0	0	3.43144	0	0	0	0	0	7.25972	0	0	0	0	0	0	0	0	0.138889	Autistic Disorder
100	DEFENSE RESPONSE TO VIRUS%GOBP%GO:0051607	0	0	0	2.08041	2.17459	0	0	0	0	0	0	0	0	0	0	0	0	0	0	0	0	0	0	0	0	0	0	0	0	0	0	0	0	0	0	0	0.0555556	Major Depressive Disorder
101	NEUROMUSCULAR SYNAPTIC TRANSMISSION%GOBP%GO:0007274	4.35522	4.10602	0	0	0	0	0	2.84114	0	0	0	0	0	0	1.36603	0	0	0	0	0	6.21221	0	4.21542	1.43754	0	2.89959	0	0	0	0	0	0	0	0	0	0	0.222222	Absence Seizures
102	MAINTENANCE OF LOCATION%GOBP%GO:0051235	0	1.89954	0	2.45889	0	0	0	0	0	0	0	0	0	0	0	0	0	0	0	0	0	0	0	0	0	0	0	0	0	0	0	0	0	0	0	0	0.0555556	Unipolar Depression
103	POSITIVE REGULATION OF MYELOID CELL DIFFERENTIATION%GOBP%GO:0045639	1.52715	1.96201	0	2.60836	2.03089	0	0	0	0	0	0	0	0	0	0	0	1.31237	0	0	2.41644	0	0	1.64018	0	0	0	0	0	0	0	0	0	0	0	0	0	0.194444	Unipolar Depression
104	MAMMARY GLAND DUCT MORPHOGENESIS%GOBP%GO:0060603	1.56749	1.48687	0	0	0	0	0	0	0	0	0	0	0	0	0	0	0	0	0	0	0	0	0	0	0	0	0	0	0	0	0	0	0	0	0	0	0.0555556	Mental Depression
105	CELLULAR RESPONSE TO POTASSIUM ION%GOBP%GO:0035865	2.67516	2.56727	1.5595	3.85077	2.52701	0	0	0	0	0	0	0	0	0	0	0	0	0	0	0	0	0	0	0	0	0	0	0	0	0	0	0	0	0	0	0	0.138889	Unipolar Depression
106	GLYCEROLIPID METABOLIC PROCESS%GOBP%GO:0046486	0	0	0	0	0	0	0	0	0	0	0	0	0	0	0	0	0	0	0	0	2.95296	0	0	0	0	0	0	0	0	0	0	0	0	0	0	0	0.0277778	Absence Seizures
107	POSITIVE REGULATION OF ACUTE INFLAMMATORY RESPONSE%GOBP%GO:0002675	4.72842	4.47747	1.79158	3.34691	4.52562	0	0	0	3.17685	4.81509	1.76085	0	6.25917	2.86669	7.13618	0	2.11575	0	0	4.11422	3.59561	0	0	1.53599	0	3.20413	0	1.4753	0	0	0	0	0	1.43146	1.44185	1.45815	0.555556	Allodynia
108	OSTEOCLAST DIFFERENTIATION%GOBP%GO:0030316	0	0	0	0	0	0	0	0	0	0	0	0	0	0	0	0	0	0	0	2.32882	0	0	0	1.30266	0	0	0	0	0	0	0	0	0	0	0	0	0.0555556	Complex Partial Status Epilepticus
109	REGULATION OF B CELL ACTIVATION%GOBP%GO:0050864	0	0	0	0	0	0	0	0	0	1.65295	0	0	0	0	0	0	0	0	0	0	0	0	0	0	0	0	0	4.14819	0	0	0	0	0	0	0	0	0.0555556	Autistic Disorder
110	VESICLE-MEDIATED TRANSPORT TO THE PLASMA MEMBRANE%GOBP%GO:0098876	0	0	0	0	0	0	0	0	0	0	0	0	0	0	0	0	0	0	0	0	0	0	0	0	0	0	0	0	0	0	1.64288	1.4995	1.43071	0	0	0	0.0833333	Manic Disorder
111	MAMMARY GLAND ALVEOLUS DEVELOPMENT%GOBP%GO:0060749	4.41968	3.01952	4.8551	2.96224	4.23266	0	0	0	0	0	0	0	0	0	0	0	0	0	0	0	0	0	0	0	0	1.73307	0	1.91354	0	0	0	0	0	0	0	0	0.194444	Mood Disorders
112	INOSITOL PHOSPHATE-MEDIATED SIGNALING%GOBP%GO:0048016	0	0	0	0	0	0	0	0	0	0	0	0	4.85885	1.64635	0	0	0	0	3.50073	0	0	0	0	0	0	0	0	0	0	0	0	0	0	0	0	0	0.0833333	Hypotension
113	RESPONSE TO ALCOHOL%GOBP%GO:0097305	18.9222	20.6722	15.8193	14.7951	15.0734	6.45525	6.06981	8.33241	0	1.3264	1.42331	0	8.83344	7.67273	5.10141	2.28306	2.92286	2.90921	0	5.46282	7.15174	2.00089	7.57421	5.83122	9.35265	21.9431	4.25067	6.23026	2.50664	0	0	0	0	1.53117	1.55623	1.50523	0.805556	Alcoholic Intoxication, Chronic
114	POSITIVE REGULATION OF MULTICELLULAR ORGANISM GROWTH%GOBP%GO:0040018	2.35474	4.17441	1.65677	1.37154	0	3.12254	3.01182	2.88144	0	0	0	0	0	0	0	0	0	0	0	0	0	1.67253	1.44897	1.45644	1.62256	2.95666	2.35783	1.35103	4.17307	0	0	0	0	0	0	0	0.416667	Depressive disorder
115	REGULATION OF LEUKOCYTE MEDIATED CYTOTOXICITY%GOBP%GO:0001910	0	1.75381	0	0	0	0	0	0	0	0	0	0	0	0	0	0	2.80851	0	0	0	0	0	0	0	0	0	0	0	0	0	0	0	0	0	0	0	0.0555556	Hypothermia, Accidental
116	STRESS GRANULE ASSEMBLY%GOBP%GO:0034063	0	0	0	0	0	0	0	0	0	0	0	0	0	0	0	0	0	0	0	0	0	2.13996	0	0	0	0	0	0	0	0	0	0	0	0	0	0	0.0277778	Cognition Disorders
117	SEROTONIN RECEPTOR SIGNALING PATHWAY%GOBP%GO:0007210	9.17922	10.1074	13.4909	7.41065	6.26291	2.96213	4.05025	2.72093	0	0	0	0	2.69618	4.03564	0	0	0	0	1.53846	0	2.04637	0	4.08864	0	1.54235	7.3102	2.2361	4.05475	5.58933	1.46484	0	0	0	0	0	0	0.527778	Mood Disorders
118	SYNAPSE ORGANIZATION%GOBP%GO:0050808	3.33567	3.39712	2.63193	2.50725	3.14035	3.99061	3.68539	4.03533	0	0	0	0	0	0	0	0	0	1.49477	0	2.37978	4.54697	3.51734	0	3.15314	0	3.82536	3.72522	9.70729	3.99503	2.46684	2.62012	3.17974	2.23053	0	0	0	0.583333	Autistic Disorder
119	RESPONSE TO ACETYLCHOLINE%GOBP%GO:1905144	1.60434	2.39305	0	1.48698	0	0	2.01604	1.92597	0	0	0	0	0	0	0	0	0	0	1.67945	0	5.06089	0	2.92	1.53599	0	2.17493	1.30272	1.4753	2.91652	0	0	0	0	0	0	0	0.361111	Absence Seizures
120	POSITIVE REGULATION OF VASCULAR ENDOTHELIAL CELL PROLIFERATION%GOBP%GO:1905564	0	3.39009	0	2.17045	0	1.49169	1.43234	1.38099	0	0	0	0	0	0	0	0	0	0	0	0	1.66115	0	0	0	0	0	0	0	2.00697	0	0	0	0	3.44225	3.43616	3.32863	0.277778	Depressive Syndrome
121	CALCIUM ION REGULATED EXOCYTOSIS%GOBP%GO:0017156	2.60496	2.39499	0	0	0	0	0	0	0	0	0	0	0	0	0	0	0	0	0	0	0	0	0	0	0	0	0	0	0	0	1.72146	1.59609	1.52031	0	0	0	0.138889	Mental Depression
122	INTERLEUKIN-12-MEDIATED SIGNALING PATHWAY%GOBP%GO:0035722	0	0	0	3.36906	2.53597	0	0	0	0	0	0	0	0	0	0	0	3.17033	0	0	0	0	0	0	0	0	0	0	0	0	0	0	0	0	0	0	0	0.0833333	Unipolar Depression
123	NEGATIVE REGULATION OF ASTROCYTE DIFFERENTIATION%GOBP%GO:0048712	0	0	0	0	0	0	0	0	0	0	0	0	0	0	0	0	0	0	0	0	0	0	0	0	0	0	1.89384	0	0	0	0	0	0	0	0	0	0.0277778	Alcohol abuse
124	DEFENSE RESPONSE TO BACTERIUM%GOBP%GO:0042742	0	1.51728	0	0	0	0	0	0	0	0	0	0	0	0	0	0	2.65526	0	0	0	0	0	0	0	0	0	0	0	0	0	0	0	0	0	0	0	0.0555556	Hypothermia, Accidental
125	REGULATION OF ACTIVATED T CELL PROLIFERATION%GOBP%GO:0046006	1.33644	2.023	0	0	0	0	0	0	0	0	0	0	0	0	2.40318	0	0	0	0	1.3137	0	1.57829	0	0	0	0	0	0	0	0	0	0	0	0	0	0	0.138889	Allodynia
126	PHOSPHATIDYLCHOLINE METABOLIC PROCESS%GOBP%GO:0046470	0	0	0	0	0	0	0	0	0	0	0	0	0	0	0	0	0	0	0	0	1.35052	0	0	0	0	0	0	0	0	0	0	0	0	0	0	0	0.0277778	Absence Seizures
127	REGULATION OF FIBROBLAST MIGRATION%GOBP%GO:0010762	0	1.39402	1.65677	0	0	0	0	0	0	0	0	0	0	0	0	0	0	0	0	0	0	0	0	0	0	0	0	0	0	0	0	0	0	0	0	0	0.0555556	Mood Disorders
128	AMYLOID FIBRIL FORMATION%GOBP%GO:1990000	0	0	0	0	0	0	0	0	0	0	0	0	0	0	0	0	0	0	0	0	0	2.37623	0	0	0	0	0	0	2.21609	2.14193	0	0	0	0	0	0	0.0833333	Cognition Disorders
129	BLOOD VESSEL REMODELING%GOBP%GO:0001974	2.39571	3.20116	0	0	0	0	0	0	0	0	0	0	1.5316	0	0	0	0	0	0	1.43041	0	0	0	0	0	0	0	0	0	0	0	0	0	0	0	0	0.111111	Depressive disorder
130	POSITIVE REGULATION OF CARDIAC MUSCLE TISSUE GROWTH%GOBP%GO:0055023	1.47191	2.2144	0	1.37154	0	0	0	0	0	0	0	0	0	0	2.56365	0	0	0	0	0	0	0	0	0	0	0	0	1.35103	0	0	0	0	0	1.3637	1.37411	1.38442	0.222222	Allodynia
131	POSITIVE REGULATION OF CARDIAC MUSCLE CONTRACTION%GOBP%GO:0060452	0	0	0	0	0	0	0	0	0	0	0	0	2.21091	0	0	0	0	0	0	0	0	0	0	0	0	0	0	0	0	0	0	0	0	0	0	0	0.0277778	Hypotension
132	BRANCHING MORPHOGENESIS OF AN EPITHELIAL TUBE%GOBP%GO:0048754	0	1.93616	2.03257	1.43475	1.48115	0	0	0	0	0	0	0	0	0	0	0	0	0	0	0	0	0	0	0	0	0	0	0	0	0	0	0	0	0	0	0	0.111111	Mood Disorders
133	PROTEIN-CHROMOPHORE LINKAGE%GOBP%GO:0018298	1.30268	0	0	0	0	0	0	0	0	0	0	0	0	0	0	0	0	0	0	0	0	0	0	0	0	0	0	0	0	0	0	0	0	0	0	0	0.0277778	Mental Depression
134	RECEPTOR-MEDIATED ENDOCYTOSIS%GOBP%GO:0006898	2.5157	2.75323	1.44592	2.80616	2.36169	2.14462	1.96981	3.1471	0	1.55014	0	0	1.85275	0	2.18962	0	0	0	0	0	1.74543	1.39433	0	0	1.32196	1.52961	2.12985	1.91622	0	0	0	0	0	0	0	0	0.472222	Cocaine Dependence
135	NEGATIVE REGULATION OF MUSCLE ORGAN DEVELOPMENT%GOBP%GO:0048635	0	1.62924	0	1.61586	0	0	0	0	0	0	0	0	0	0	0	0	0	0	0	0	0	0	0	0	0	0	0	0	0	0	0	0	0	0	0	0	0.0555556	Depressive disorder
136	KIDNEY EPITHELIUM DEVELOPMENT%GOBP%GO:0072073	0	1.45201	0	3.23275	2.66269	2.01926	1.87506	1.7114	0	0	0	0	0	0	0	0	0	0	0	2.94849	1.54091	0	0	0	0	0	0	2.1252	0	0	0	0	0	1.35641	1.37411	1.35579	0.333333	Unipolar Depression
137	REGULATION OF VASCULAR ENDOTHELIAL GROWTH FACTOR PRODUCTION%GOBP%GO:0010574	7.01855	7.99381	1.69003	3.16877	3.22625	0	0	0	0	1.76789	1.69498	0	2.86319	0	3.93701	0	0	0	0	2.60565	2.2014	0	0	0	0	2.04152	0	1.38363	0	0	0	0	0	1.38061	1.39117	1.40116	0.444444	Depressive disorder
138	POSITIVE REGULATION OF ENDOPEPTIDASE ACTIVITY%GOBP%GO:0010950	0	0	0	0	0	0	0	0	0	1.61	0	0	0	0	4.08245	0	0	0	0	2.47105	0	0	0	0	0	2.20144	0	0	0	0	0	0	0	0	0	0	0.111111	Allodynia
139	GLIAL CELL MIGRATION%GOBP%GO:0008347	0	0	0	0	0	0	0	0	0	0	0	0	0	0	0	0	0	0	0	1.3137	0	0	0	0	0	0	0	2.02904	0	0	0	0	0	0	0	0	0.0555556	Autistic Disorder
140	RECEPTOR CLUSTERING%GOBP%GO:0043113	0	0	2.11697	1.69138	1.72741	0	0	1.41185	0	0	0	0	0	0	0	0	0	0	0	0	0	0	0	0	0	0	0	3.46579	0	0	0	0	0	0	0	0	0.138889	Autistic Disorder
141	RESPONSE TO CORTICOSTERONE%GOBP%GO:0051412	3.17305	3.01952	4.8551	8.50361	8.60818	2.56765	2.47979	2.38438	0	0	0	0	1.88623	0	0	0	0	0	0	3.18153	1.49659	2.03464	1.83774	1.82385	2.02088	1.73307	0	0	0	0	0	1.55738	0	0	0	0	0.472222	Major Depressive Disorder
142	REGULATION OF LYMPHOCYTE MIGRATION%GOBP%GO:2000401	0	0	0	0	0	0	0	0	0	0	0	0	0	0	0	0	0	0	0	3.01112	0	0	0	0	0	0	0	0	0	0	0	0	0	0	0	0	0.0277778	Complex Partial Status Epilepticus
143	POSITIVE REGULATION OF NEUROTRANSMITTER SECRETION%GOBP%GO:0001956	0	1.75727	2.03813	2.67946	1.74412	0	0	0	0	0	0	0	1.75863	0	0	0	0	0	0	0	1.37174	0	1.70424	1.69486	0	0	0	0	0	0	0	1.44675	0	0	0	0	0.25	Unipolar Depression
144	POLYAMINE METABOLIC PROCESS%GOBP%GO:0006595	0	0	2.30379	0	0	0	0	0	0	0	0	0	0	0	0	0	0	0	0	0	0	0	0	0	0	0	0	0	0	0	0	0	0	0	0	0	0.0277778	Mood Disorders
145	NEGATIVE REGULATION OF AMINO ACID TRANSPORT%GOBP%GO:0051956	3.78483	3.62566	0	2.32576	2.34678	0	0	0	0	0	2.13871	0	2.14992	0	0	2.20115	0	2.66021	2.20748	0	4.93261	0	2.10473	0	0	6.48143	0	3.62788	0	0	0	0	0	0	0	0	0.361111	Alcoholic Intoxication, Chronic
146	NEGATIVE REGULATION OF MITOCHONDRION ORGANIZATION%GOBP%GO:0010823	1.53821	1.42631	0	0	0	0	0	0	0	0	0	0	0	2.09221	0	0	0	0	0	0	0	0	0	0	0	0	0	1.43157	0	0	0	0	0	0	0	0	0.111111	Ache
147	LEUKOCYTE DIFFERENTIATION%GOBP%GO:0002521	2.73223	3.25089	0	2.43283	2.13945	0	0	0	0	2.59908	1.90118	0	0	1.7598	0	0	0	0	0	5.25296	0	0	0	1.97811	0	1.73488	0	5.01563	1.987	2.23656	0	0	0	0	0	1.7403	0.388889	Complex Partial Status Epilepticus
148	NEGATIVE REGULATION OF LIPID LOCALIZATION%GOBP%GO:1905953	2.80649	2.62512	3.20708	1.80841	2.64535	0	0	0	0	1.57127	0	0	1.30924	0	0	1.49424	0	0	0	0	0	0	0	0	0	1.60175	0	1.83221	0	0	0	0	0	0	0	0	0.277778	Mood Disorders
149	REGULATION OF SYSTEMIC ARTERIAL BLOOD PRESSURE BY HORMONE%GOBP%GO:0001990	3.17441	5.07032	1.57178	3.96603	2.10778	0	0	0	0	0	0	0	7.52695	0	2.46486	0	0	0	4.77533	0	0	2.92939	0	0	0	0	0	2.09702	0	0	0	0	0	0	0	0	0.277778	Hypotension
150	TYPE I INTERFERON SIGNALING PATHWAY%GOBP%GO:0060337	0	0	0	1.97377	1.3562	0	0	0	0	0	0	0	0	0	0	0	0	0	0	0	0	0	0	0	0	0	0	0	0	0	0	0	0	0	0	0	0.0555556	Unipolar Depression
151	NEGATIVE REGULATION OF OXIDOREDUCTASE ACTIVITY%GOBP%GO:0051354	3.45504	4.32133	1.72322	4.30831	1.44873	0	0	0	0	0	0	0	1.55381	0	1.4299	0	0	0	0	0	2.23308	0	0	0	0	2.0879	0	0	0	0	1.34647	0	0	1.39789	1.40445	1.4174	0.361111	Depressive disorder
152	REGULATION OF DOPAMINE RECEPTOR SIGNALING PATHWAY%GOBP%GO:0060159	4.06641	3.90531	2.87412	2.50999	2.52701	1.70441	1.64698	1.59346	0	0	0	0	0	0	0	0	0	0	0	0	1.8726	2.37623	0	0	2.40079	5.28674	1.9495	0	0	0	0	0	0	0	0	0	0.361111	Alcoholic Intoxication, Chronic
153	POSITIVE REGULATION OF COLLAGEN BIOSYNTHETIC PROCESS%GOBP%GO:0032967	1.75863	1.66912	1.9463	0	0	0	0	0	0	0	0	0	0	0	0	0	0	0	0	0	0	0	0	0	0	0	0	0	0	0	0	0	0	0	0	0	0.0833333	Mood Disorders
154	REGULATION OF HYDROGEN PEROXIDE METABOLIC PROCESS%GOBP%GO:0010310	1.997	2.94291	0	0	0	0	0	0	0	0	0	0	0	0	0	0	0	0	0	0	0	0	0	0	0	0	1.542	0	0	0	0	0	0	0	0	0	0.0833333	Depressive disorder
155	POSITIVE REGULATION OF SMOOTH MUSCLE CONTRACTION%GOBP%GO:0045987	1.53821	2.29722	6.47744	5.46984	4.37232	2.02966	3.10572	2.96914	0	1.78527	0	0	4.42589	1.48304	3.98491	0	0	0	1.64905	0	4.93261	1.71412	0	0	0	2.0879	2.42059	3.33721	0	0	0	0	0	1.39789	1.40445	1.4174	0.583333	Mood Disorders
156	REGULATION OF DNA-BINDING TRANSCRIPTION FACTOR ACTIVITY%GOBP%GO:0051090	8.53642	8.86131	6.58541	5.36938	5.05789	2.73004	2.47514	3.87339	0	1.51027	0	0	3.60909	0	7.27716	0	0	0	0	2.94849	1.48676	0	2.00449	0	0	2.55371	0	0	1.6602	0	0	0	0	0	0	0	0.444444	Depressive disorder
157	CELLULAR AMINO ACID METABOLIC PROCESS%GOBP%GO:0006520	2.17024	2.26745	1.96519	0	1.61857	0	0	0	0	0	0	0	0	0	0	0	0	0	0	0	2.832	0	0	0	0	0	0	3.71745	0	0	0	1.60883	0	0	0	0	0.194444	Autistic Disorder
158	MODULATION BY SYMBIONT OF HOST CELLULAR PROCESS%GOBP%GO:0044068	0	0	0	0	0	0	0	0	0	0	0	0	0	0	0	0	0	0	0	1.57307	0	0	0	0	0	0	0	0	0	0	0	0	0	0	0	0	0.0277778	Complex Partial Status Epilepticus
159	REGULATION OF POSTSYNAPTIC SPECIALIZATION ASSEMBLY%GOBP%GO:0099150	1.35241	1.30776	1.44592	0	0	0	0	0	0	0	0	0	0	0	0	0	0	0	0	2.04309	0	0	0	0	0	0	0	0	0	0	0	0	0	0	0	0	0.111111	Complex Partial Status Epilepticus
160	NEGATIVE REGULATION OF RESPONSE TO FOOD%GOBP%GO:0032096	2.57407	2.47145	0	0	0	0	0	0	0	0	0	0	0	0	0	0	0	0	0	0	1.81284	0	0	2.12005	0	3.58929	0	0	0	0	0	0	0	0	0	0	0.138889	Alcoholic Intoxication, Chronic
161	REGULATION OF INTRINSIC APOPTOTIC SIGNALING PATHWAY IN RESPONSE TO DNA DAMAGE BY P53 CLASS MEDIATOR%GOBP%GO:1902165	0	0	0	0	0	0	0	0	0	0	0	0	0	0	0	0	0	0	0	0	0	0	0	0	0	0	0	0	1.87005	0	0	0	0	0	0	0	0.0277778	Age-Related Memory Disorders
162	POSITIVE REGULATION OF CELLULAR RESPONSE TO INSULIN STIMULUS%GOBP%GO:1900078	0	0	0	0	0	0	0	0	0	0	0	0	1.6724	0	1.54999	1.7814	0	0	1.74336	0	2.42548	1.82779	0	0	0	0	0	0	1.6663	0	0	0	0	0	0	0	0.194444	Absence Seizures
163	NEGATIVE REGULATION OF MYOTUBE DIFFERENTIATION%GOBP%GO:0010832	2.05339	0	2.24052	1.91922	1.9442	2.56765	2.47979	2.38438	0	0	0	0	0	0	0	0	0	0	0	0	0	0	0	0	0	0	0	0	0	0	0	0	0	0	0	0	0.194444	Cocaine-Related Disorders
164	REGULATION OF NITRIC-OXIDE SYNTHASE ACTIVITY%GOBP%GO:0050999	6.09107	4.63958	4.41134	8.15902	7.04704	0	0	0	0	1.60207	0	0	3.95951	3.85594	3.53061	2.94498	1.86339	0	0	2.32882	4.32355	0	0	1.30266	0	4.50938	2.10657	0	1.35766	0	0	0	0	0	0	0	0.472222	Unipolar Depression
165	REGULATION OF VASCULAR PERMEABILITY%GOBP%GO:0043114	0	2.05773	1.54926	0	0	0	0	0	0	0	0	0	5.75773	5.6408	2.43316	0	0	0	0	1.33216	0	0	1.37306	1.38384	0	0	0	0	0	0	0	0	0	0	0	0	0.222222	Hypotension
166	POSITIVE REGULATION OF COFACTOR METABOLIC PROCESS%GOBP%GO:0051194	6.91043	3.14639	2.6555	3.11014	2.22123	0	0	0	0	0	0	0	1.50811	0	2.56365	0	0	0	0	0	0	1.67253	0	0	0	0	2.35783	1.35103	2.79275	1.53261	1.30556	0	0	0	0	0	0.361111	Mental Depression
167	NEGATIVE REGULATION OF CYTOKINE BIOSYNTHETIC PROCESS%GOBP%GO:0042036	0	1.45182	0	1.42644	0	0	0	0	0	0	0	0	0	0	1.4299	0	0	0	0	0	0	0	0	0	0	2.0879	0	1.40872	0	0	0	0	0	1.39789	1.40445	1.4174	0.222222	Alcoholic Intoxication, Chronic
168	INOSITOL LIPID-MEDIATED SIGNALING%GOBP%GO:0048017	2.52936	1.67013	1.47242	0	0	0	0	0	0	0	0	0	0	1.8258	2.59856	0	0	0	0	0	0	0	0	0	0	0	0	0	0	0	0	0	0	0	0	0	0.138889	Allodynia
169	POSITIVE REGULATION OF RENAL SODIUM EXCRETION%GOBP%GO:0035815	5.07621	6.39564	7.21425	3.447	3.48883	1.538	1.48108	1.4285	0	2.26522	0	0	12.3919	9.99879	5.27241	0	0	2.60671	8.69886	0	6.60984	3.9157	2.04954	3.76956	6.30206	3.32137	1.78937	2.24779	0	0	0	0	0	0	0	0	0.611111	Hypotension
170	REGULATION OF CELLULAR RESPONSE TO HEAT%GOBP%GO:1900034	0	0	0	3.14012	3.22625	1.95904	1.84335	1.7114	0	0	0	0	0	0	1.66649	0	0	0	0	0	0	0	0	0	0	0	0	0	0	0	0	0	0	0	0	0	0.166667	Major Depressive Disorder
171	UROGENITAL SYSTEM DEVELOPMENT%GOBP%GO:0001655	2.02156	3.01597	0	3.64842	3.29223	0	0	0	0	0	0	0	1.86555	0	0	0	0	0	0	2.20604	1.49779	0	0	0	0	0	0	4.09261	0	0	0	0	0	0	0	0	0.222222	Autistic Disorder
172	FC-GAMMA RECEPTOR SIGNALING PATHWAY INVOLVED IN PHAGOCYTOSIS%GOBP%GO:0038096	0	0	0	0	0	0	0	0	0	0	0	0	0	0	1.58986	0	0	0	0	0	0	0	0	0	0	0	0	0	0	0	0	0	0	0	0	0	0.0277778	Allodynia
173	POSITIVE REGULATION OF ACTION POTENTIAL%GOBP%GO:0045760	1.53821	1.48767	1.62567	0	1.45	0	1.70841	1.66208	0	2.49196	0	0	0	2.23453	0	0	0	0	0	0	0	0	0	0	0	0	0	0	0	0	2.03578	1.9641	1.87289	0	0	0	0.305556	Anasarca
174	POSITIVE REGULATION OF RECEPTOR INTERNALIZATION%GOBP%GO:0002092	2.69262	2.55175	4.22557	3.55902	4.77859	0	0	0	0	0	0	0	0	0	1.54999	0	0	0	0	1.57307	0	1.82779	0	3.08441	0	1.40387	0	2.54827	3.03643	0	0	0	0	0	0	0	0.333333	Major Depressive Disorder
175	RHYTHMIC PROCESS%GOBP%GO:0048511	23.4653	21.7132	16.5082	12.4874	13.6445	4.13555	3.82513	8.43619	0	0	0	0	0	0	3.77652	2.09719	0	0	0	4.09019	3.06147	3.57767	7.00295	4.24891	2.6837	10.5705	7.7798	8.40859	1.5374	0	2.6973	4.14829	3.08242	2.05818	2.09423	2.79701	0.722222	Mental Depression
176	PROGRAMMED CELL DEATH INVOLVED IN CELL DEVELOPMENT%GOBP%GO:0010623	1.53821	1.48767	0	0	0	0	0	0	0	0	0	0	2.34501	0	2.24186	0	0	0	0	0	0	0	0	0	0	0	0	0	0	0	0	0	0	0	0	0	0.111111	Hypotension
177	CELL PROLIFERATION%GOBP%GO:0008283	4.38752	8.09138	1.54926	4.92715	2.78826	0	0	0	0	0	0	0	0	2.45644	1.68436	0	0	0	0	1.97566	0	0	0	0	0	0	0	3.51289	1.44243	0	0	0	0	1.84683	1.89259	1.79215	0.361111	Depressive disorder
178	POSITIVE REGULATION OF EXOCYTOSIS%GOBP%GO:0045921	0	0	0	0	0	0	0	1.52777	0	0	0	0	1.78321	0	0	0	0	0	0	0	0	0	0	0	0	0	0	2.96511	0	0	0	0	0	0	0	0	0.0833333	Autistic Disorder
179	LYMPHOCYTE ACTIVATION%GOBP%GO:0046649	1.47191	2.2688	0	1.98659	1.378	0	0	0	0	2.38261	0	0	0	0	0	0	1.35879	0	0	1.8511	2.21284	0	0	0	0	0	0	6.10436	1.79881	0	0	0	0	0	0	0	0.277778	Autistic Disorder
180	POSITIVE REGULATION OF DENDRITIC SPINE MORPHOGENESIS%GOBP%GO:0061003	0	0	0	1.76909	1.7924	0	0	0	0	0	0	0	0	0	0	0	0	0	0	0	0	0	0	0	0	0	0	0	0	0	0	0	0	0	0	0	0.0555556	Major Depressive Disorder
181	POSITIVE REGULATION OF FIBROBLAST PROLIFERATION%GOBP%GO:0048146	1.77744	2.40852	0	0	0	0	0	0	0	0	0	0	0	0	0	0	0	0	0	0	0	0	0	0	0	0	1.94562	1.66179	0	0	0	0	0	0	0	0	0.111111	Depressive disorder
182	REGULATION OF GENE SILENCING%GOBP%GO:0060968	0	0	2.36029	0	0	0	0	0	0	0	0	0	0	0	0	0	0	0	0	0	0	0	0	0	0	0	0	0	0	0	0	0	0	0	0	0	0.0277778	Mood Disorders
183	RESPONSE TO FOOD%GOBP%GO:0032094	1.94329	1.85295	0	0	0	0	0	0	0	0	0	0	0	1.73831	0	0	0	0	0	0	1.4301	0	0	0	0	1.62657	1.51031	0	0	0	0	0	0	0	0	0	0.166667	Mental Depression
184	RESPONSE TO PURINE-CONTAINING COMPOUND%GOBP%GO:0014074	11.6047	9.79939	8.32693	3.38148	1.73485	2.50351	2.33234	2.85555	0	0	0	0	3.07734	2.04981	5.40608	0	0	0	0	5.70433	7.91539	2.5031	4.09	4.44303	2.53081	4.58586	0	0	2.21495	0	0	1.74461	1.64421	1.9913	2.00676	2.87293	0.666667	Mental Depression
185	NEGATIVE REGULATION OF MAST CELL ACTIVATION%GOBP%GO:0033004	1.40876	1.36525	0	1.32183	0	0	0	0	0	0	0	0	0	0	2.10458	0	0	0	0	2.09457	0	0	0	0	0	0	0	0	0	0	0	0	0	0	0	0	0.138889	Allodynia
186	AGING%GOBP%GO:0007568	8.26485	12.2648	5.39651	10.0036	11.1184	7.61316	9.11057	7.57358	1.39733	2.02046	0	0	2.08055	2.06362	8.41297	0	1.68405	2.70571	1.86919	4.9824	6.5054	3.57767	2.87752	2.26435	2.6837	4.64361	2.22698	6.14311	4.07108	3.52835	0	0	0	1.38061	1.39832	2.00269	0.833333	Depressive disorder
187	PURINE RIBONUCLEOTIDE BIOSYNTHETIC PROCESS%GOBP%GO:0009152	0	0	1.46299	0	0	0	0	0	0	0	0	0	0	0	0	0	0	0	0	0	0	0	0	0	1.33394	0	0	0	0	0	0	0	0	0	0	0	0.0555556	Mood Disorders
188	CELLULAR HORMONE METABOLIC PROCESS%GOBP%GO:0034754	2.31389	2.08325	0	0	0	0	0	0	0	0	0	0	0	0	0	0	0	0	1.7603	0	0	0	0	0	0	8.27738	4.93929	0	0	0	0	0	0	0	0	0	0.138889	Alcoholic Intoxication, Chronic
189	NEGATIVE REGULATION OF B CELL APOPTOTIC PROCESS%GOBP%GO:0002903	0	0	0	0	0	0	0	0	0	0	0	0	0	0	0	0	0	0	0	0	0	0	0	0	0	0	0	2.40585	0	0	0	0	0	0	0	0	0.0277778	Autistic Disorder
190	REGULATION OF FATTY ACID TRANSPORT%GOBP%GO:2000191	2.63758	3.51926	5.45706	1.55996	0	0	0	0	0	1.87135	0	0	3.05077	4.51119	1.5253	0	0	0	0	0	0	0	0	1.58769	0	1.36222	0	0	1.64554	0	0	0	0	0	0	0	0.305556	Mood Disorders
191	CARDIAC MUSCLE HYPERTROPHY IN RESPONSE TO STRESS%GOBP%GO:0014898	1.30268	0	1.39766	0	0	0	0	0	0	0	0	0	0	0	0	0	0	0	0	1.98998	0	0	0	0	0	0	0	0	0	0	0	0	0	0	0	0	0.0833333	Complex Partial Status Epilepticus
192	CELLULAR RESPONSE TO LIPOPROTEIN PARTICLE STIMULUS%GOBP%GO:0071402	0	0	1.75722	0	0	0	0	0	0	0	0	0	0	0	0	0	0	0	0	0	0	0	0	0	0	0	0	0	0	0	0	0	0	0	0	0	0.0277778	Mood Disorders
193	MALE GENITALIA DEVELOPMENT%GOBP%GO:0030539	0	0	0	0	0	0	0	0	0	0	0	0	0	0	0	0	0	0	0	0	0	0	0	0	0	1.5304	0	0	0	0	0	0	0	0	0	0	0.0277778	Alcoholic Intoxication, Chronic
194	MATING BEHAVIOR%GOBP%GO:0007617	4.21665	5.29844	0	2.80909	1.83937	0	0	2.27661	0	0	1.90118	0	3.34388	3.22022	1.70131	0	0	4.25782	0	0	1.4301	0	0	1.7578	3.63949	3.85057	0	4.0894	1.80458	1.77346	1.58283	1.4995	1.431	0	0	1.64334	0.583333	Depressive disorder
195	PHASIC SMOOTH MUSCLE CONTRACTION%GOBP%GO:0014821	0	3.10522	0	1.97598	2.00321	2.62472	2.53952	2.44089	0	0	0	0	9.32808	1.84092	4.85593	0	0	2.44895	5.9615	1.81525	2.832	0	0	0	2.05899	0	0	0	0	0	0	0	0	0	0	0	0.388889	Hypotension
196	AMMONIUM TRANSPORT%GOBP%GO:0015696	5.45719	5.13162	2.95301	0	0	3.58642	3.44086	4.43546	0	0	0	0	0	2.24783	0	0	0	0	0	0	0	1.3863	0	0	1.31095	3.02869	1.92707	0	2.33361	0	0	0	0	0	0	0	0.333333	Mental Depression
197	CELLULAR RESPONSE TO FATTY ACID%GOBP%GO:0071398	0	1.53232	1.93326	0	0	0	0	0	0	0	0	0	0	0	0	0	0	0	0	0	0	0	0	0	0	0	0	0	0	0	0	0	0	0	0	0	0.0555556	Mood Disorders
198	COCHLEA DEVELOPMENT%GOBP%GO:0090102	0	0	2.03813	1.61586	0	0	0	0	0	0	0	0	0	0	0	0	0	0	0	0	0	0	0	0	0	1.40659	0	0	0	0	0	0	0	0	0	0	0.0833333	Mood Disorders
199	REGULATION OF SYNAPTIC VESICLE CYCLE%GOBP%GO:0098693	11.6649	12.0008	5.71907	4.4001	3.73611	3.09225	4.81781	7.75181	0	0	0	0	3.62532	0	0	0	0	2.48061	1.84003	1.37582	5.59885	4.10361	6.11209	6.52945	5.8012	5.03623	1.99775	7.45994	3.68803	0	4.50749	4.14829	3.99745	0	0	0	0.666667	Depressive disorder
200	POSITIVE REGULATION OF MESENCHYMAL CELL PROLIFERATION%GOBP%GO:0002053	1.75863	1.66912	0	1.63816	2.59238	0	0	0	0	0	0	0	0	0	0	0	0	0	0	0	0	0	0	0	0	0	0	0	0	0	0	0	0	0	0	0	0.111111	Major Depressive Disorder
201	REGULATION OF TUMOR NECROSIS FACTOR BIOSYNTHETIC PROCESS%GOBP%GO:0042534	1.5034	1.42631	0	1.39612	0	0	0	0	0	0	0	0	0	0	1.40777	0	0	0	0	1.43041	0	1.69214	0	0	0	0	2.38915	1.38363	1.5374	1.53907	0	0	0	0	0	1.40116	0.305556	Alcohol abuse
202	GRANULOCYTE DIFFERENTIATION%GOBP%GO:0030851	0	0	0	0	0	0	0	0	0	0	0	0	0	1.80243	0	0	0	0	0	0	0	0	0	0	0	0	0	0	0	0	0	0	0	0	0	0	0.0277778	Ache
203	REGULATION OF ICOSANOID SECRETION%GOBP%GO:0032303	1.997	2.94291	4.758	1.86491	0	0	0	0	0	2.05891	0	0	3.3972	3.27104	1.7359	0	0	0	0	0	1.46343	0	0	1.79313	0	1.67889	0	0	1.83632	0	0	0	0	0	0	0	0.333333	Mood Disorders
204	T CELL LINEAGE COMMITMENT%GOBP%GO:0002360	0	1.85295	0	0	0	0	0	0	0	2.03448	0	0	0	0	0	0	0	0	0	0	0	0	0	0	0	0	0	0	1.80458	0	0	0	0	0	0	0	0.0833333	Anasarca
205	AXON EXTENSION%GOBP%GO:0048675	0	0	0	2.06946	2.10778	0	0	0	0	0	0	0	0	0	0	0	0	0	0	0	0	0	0	0	0	0	0	2.09702	0	0	0	0	0	0	0	0	0.0833333	Major Depressive Disorder
206	NEGATIVE REGULATION OF CALCIUM ION TRANSMEMBRANE TRANSPORTER ACTIVITY%GOBP%GO:1901020	3.07304	2.88581	4.64689	2.85023	2.90057	1.81097	1.72272	1.63921	0	0	0	0	1.41187	0	0	0	0	0	0	0	0	2.86912	1.35393	2.64581	2.9427	3.6966	2.20883	0	0	0	0	0	0	0	0	0	0.416667	Mood Disorders
207	MULTICELLULAR ORGANISM GROWTH%GOBP%GO:0035264	0	0	1.39983	0	0	0	0	0	0	0	0	0	0	0	0	0	0	0	0	0	0	0	0	0	0	0	0	0	0	0	0	0	0	0	0	0	0.0277778	Mood Disorders
208	NEGATIVE REGULATION OF PLATELET AGGREGATION%GOBP%GO:0090331	0	0	0	0	0	0	0	0	0	0	0	0	0	0	0	0	0	0	0	0	1.81284	0	0	0	0	0	0	0	0	0	0	0	0	0	0	0	0.0277778	Absence Seizures
209	REGULATION OF LYMPHOCYTE CHEMOTAXIS%GOBP%GO:1901623	0	0	0	0	0	0	0	0	0	0	0	0	0	0	0	0	0	0	0	4.27392	0	0	0	0	0	0	0	0	0	0	0	0	0	0	0	0	0.0277778	Complex Partial Status Epilepticus
210	POSITIVE REGULATION OF SUPRAMOLECULAR FIBER ORGANIZATION%GOBP%GO:1902905	1.89731	2.14669	0	0	0	0	0	0	0	0	0	0	0	0	1.4299	0	0	0	0	0	0	5.50442	0	0	0	0	0	0	0	2.0958	0	0	0	0	0	0	0.138889	Cognition Disorders
211	PROTEIN TRANSPORT WITHIN LIPID BILAYER%GOBP%GO:0032594	0	0	0	0	0	0	0	0	0	0	0	0	0	0	0	0	0	0	0	0	0	0	0	0	0	0	0	0	0	0	1.3788	1.30425	0	0	0	0	0.0555556	Manic Disorder
212	REGULATION OF INTERFERON-ALPHA PRODUCTION%GOBP%GO:0032647	0	0	0	1.45385	1.47157	0	0	0	0	0	0	0	0	0	1.4516	0	0	0	0	0	0	0	0	0	0	0	0	0	0	0	0	0	0	0	0	0	0.0833333	Major Depressive Disorder
213	ALCOHOL METABOLIC PROCESS%GOBP%GO:0006066	0	1.72363	1.40881	1.80644	1.50621	0	0	1.3497	0	0	0	0	0	0	0	0	0	0	0	0	2.71572	0	0	0	0	7.15253	4.33463	2.98927	0	0	0	0	0	0	0	0	0.25	Alcoholic Intoxication, Chronic
214	REGULATION OF ORGANIC ACID TRANSPORT%GOBP%GO:0032890	9.5157	11.4441	5.73821	5.64127	3.79607	0	0	0	0	1.38119	2.50268	0	9.52069	6.2044	3.00294	0	0	4.74933	3.99613	0	10.557	0	6.25614	2.17015	2.45786	7.71134	0	4.89915	4.75416	2.23656	0	0	0	0	0	0	0.555556	Depressive disorder
215	REGULATION OF POSITIVE CHEMOTAXIS%GOBP%GO:0050926	2.69262	2.55175	1.9073	2.50999	3.61539	0	0	0	0	0	0	0	0	0	4.25852	0	0	0	0	2.83253	0	0	0	0	0	0	0	0	0	0	0	0	0	0	0	0	0.194444	Allodynia
216	AROMATIC AMINO ACID FAMILY CATABOLIC PROCESS%GOBP%GO:0009074	0	0	0	0	1.54002	0	0	0	0	0	0	0	0	0	0	0	0	0	0	0	0	0	0	0	0	0	0	0	0	0	0	0	0	0	0	0	0.0277778	Major Depressive Disorder
217	PROTEIN HOMOTRIMERIZATION%GOBP%GO:0070207	0	0	1.35361	0	0	1.49169	1.43234	1.38099	0	0	0	0	0	0	0	0	0	0	0	0	0	0	0	0	0	0	0	0	2.00697	0	0	0	0	0	0	0	0.138889	Age-Related Memory Disorders
218	CELLULAR RESPONSE TO TRANSFORMING GROWTH FACTOR BETA STIMULUS%GOBP%GO:0071560	1.87095	1.66242	2.41769	0	0	0	0	1.47654	0	0	0	0	0	0	1.71876	0	0	0	0	1.8511	0	0	0	0	0	1.4506	0	0	0	0	0	0	0	0	0	0	0.194444	Mood Disorders
219	RIBONUCLEOTIDE CATABOLIC PROCESS%GOBP%GO:0009261	1.5034	1.42631	0	0	0	0	0	0	0	0	0	0	0	0	0	0	0	0	0	0	0	0	0	0	0	0	0	0	0	0	0	0	0	0	0	0	0.0555556	Mental Depression
220	REGULATION OF STEROID BIOSYNTHETIC PROCESS%GOBP%GO:0050810	1.64158	1.48976	1.33787	0	1.53802	0	0	0	0	0	0	0	4.04788	0	1.51312	0	1.36039	0	0	0	1.98735	0	0	0	0	1.88967	1.39341	0	0	0	0	0	0	0	0	0	0.277778	Hypotension
221	REGULATION OF CARDIAC MUSCLE TISSUE GROWTH%GOBP%GO:0055021	2.27897	3.7099	0	2.85023	0	0	0	0	0	0	0	0	0	0	1.90761	0	0	0	0	0	0	0	0	0	0	0	0	2.1662	0	0	0	0	0	3.21661	3.22463	3.09826	0.222222	Depressive disorder
222	REGULATION OF CARDIAC MUSCLE CELL MEMBRANE REPOLARIZATION%GOBP%GO:0099623	0	0	0	0	0	0	0	0	0	0	0	0	0	1.61948	0	0	0	0	0	0	0	0	0	0	0	0	0	0	0	0	0	0	0	0	0	0	0.0277778	Ache
223	ENERGY DERIVATION BY OXIDATION OF ORGANIC COMPOUNDS%GOBP%GO:0015980	0	1.37418	0	1.41713	1.94208	0	0	0	0	0	0	0	0	0	0	0	0	0	0	0	1.48769	0	0	0	0	0	0	0	0	0	1.51725	0	0	0	0	0	0.138889	Major Depressive Disorder
224	ALPHA-AMINO ACID METABOLIC PROCESS%GOBP%GO:1901605	1.66977	1.88644	1.71364	0	0	0	0	0	0	0	0	0	0	0	0	0	0	0	0	0	2.92754	0	0	0	0	0	0	1.61097	0	0	0	1.37603	0	0	0	0	0.166667	Absence Seizures
225	POSITIVE REGULATION OF TRANSCRIPTION FROM RNA POLYMERASE II PROMOTER INVOLVED IN CELLULAR RESPONSE TO CHEMICAL STIMULUS%GOBP%GO:1901522	1.84708	0	0	0	0	0	0	0	0	0	0	0	0	0	0	0	0	0	0	0	0	0	0	0	0	0	0	0	0	0	0	0	0	0	0	0	0.0277778	Mental Depression
226	PROSTATE GLAND EPITHELIUM MORPHOGENESIS%GOBP%GO:0060740	2.93989	2.79254	0	0	0	0	0	0	0	0	0	0	0	0	0	0	0	0	0	0	0	0	0	0	0	0	0	0	0	0	0	0	0	0	0	0	0.0555556	Mental Depression
227	RENAL SYSTEM DEVELOPMENT%GOBP%GO:0072001	0	2.04706	0	3.60861	3.22625	1.41103	0	0	0	0	0	0	2.05542	0	0	0	0	0	0	2.41794	1.70512	0	0	0	0	0	0	1.88588	0	0	0	0	0	0	0	0	0.222222	Unipolar Depression
228	POSITIVE REGULATION OF STRIATED MUSCLE CELL APOPTOTIC PROCESS%GOBP%GO:0010663	1.35241	1.30776	0	0	0	0	0	0	0	0	0	0	0	0	2.04841	0	0	0	0	0	0	0	0	0	0	0	0	0	0	0	0	0	0	0	0	0	0.0833333	Allodynia
229	SECONDARY METABOLIC PROCESS%GOBP%GO:0019748	0	1.5544	0	0	0	0	0	0	0	0	0	0	0	0	0	0	0	0	0	0	0	0	0	0	0	2.07441	0	0	0	0	0	0	0	0	0	0	0.0555556	Alcoholic Intoxication, Chronic
230	ALCOHOL BIOSYNTHETIC PROCESS%GOBP%GO:0046165	0	0	1.64649	0	0	0	0	0	0	0	0	0	0	0	0	0	0	0	0	0	0	0	0	0	0	0	0	0	0	0	0	0	0	0	0	0	0.0277778	Mood Disorders
231	NEGATIVE REGULATION OF INTERLEUKIN-6 PRODUCTION%GOBP%GO:0032715	0	0	0	1.83379	0	0	0	0	0	0	0	0	0	0	2.25845	0	0	0	0	0	0	0	0	0	0	0	0	0	0	0	0	0	0	0	0	0	0.0555556	Allodynia
232	REGULATION OF VASCULATURE DEVELOPMENT%GOBP%GO:1901342	7.60633	8.84806	2.7024	5.66914	6.59967	1.61751	1.96846	0	0	1.78159	0	0	4.27209	2.51568	7.48409	0	1.49461	0	0	4.38075	4.81128	0	0	0	0	2.62121	0	2.75424	1.99074	2.23656	0	0	0	0	0	1.74369	0.527778	Depressive disorder
233	POSITIVE REGULATION OF SECRETION BY CELL%GOBP%GO:1903532	11.9182	13.7718	9.16773	14.8238	13.6445	3.47781	3.18599	5.4443	0	3.19845	4.93422	0	19.213	8.93002	17.2341	7.65909	3.22092	4.45449	6.73372	2.3674	7.32148	3.70213	6.54112	8.47899	3.91529	9.96749	6.10058	11.3739	4.98234	0	0	0	0	4.75454	4.84268	4.52044	0.833333	Hypotension
234	TRANSFORMING GROWTH FACTOR BETA RECEPTOR SIGNALING PATHWAY%GOBP%GO:0007179	0	0	0	0	0	0	0	1.38261	0	0	0	0	0	0	0	0	0	0	0	1.49457	0	0	0	0	0	0	0	0	0	0	0	0	0	0	0	0	0.0555556	Complex Partial Status Epilepticus
235	LIPID STORAGE%GOBP%GO:0019915	1.41534	1.3378	0	0	0	0	0	0	0	1.7146	0	0	1.46845	0	1.34592	0	0	0	0	0	0	0	0	0	0	0	0	0	0	0	0	0	0	0	0	0	0.138889	Anasarca
236	NEGATIVE REGULATION OF CATECHOLAMINE SECRETION%GOBP%GO:0033604	3.78483	3.62566	4.10637	2.32576	2.34678	2.98979	2.90479	2.82322	0	0	0	0	5.86829	3.77578	0	0	0	2.66021	2.20748	2.04309	4.93261	2.27014	3.85669	3.85616	0	4.89792	3.38118	0	0	0	0	0	0	0	0	0	0.527778	Hypotension
237	REGULATION OF GTP BINDING%GOBP%GO:1904424	0	0	0	0	0	0	0	0	0	0	0	0	0	0	0	0	0	0	0	0	0	2.27014	0	0	0	0	0	0	0	0	0	0	0	0	0	0	0.0277778	Cognition Disorders
238	CHRONIC INFLAMMATORY RESPONSE%GOBP%GO:0002544	0	0	0	1.44159	1.45	0	0	0	0	0	0	0	0	0	0	0	0	0	0	0	0	0	0	0	0	0	0	0	0	0	0	0	0	0	0	0	0.0555556	Major Depressive Disorder
239	NEGATIVE REGULATION OF EPITHELIAL CELL APOPTOTIC PROCESS%GOBP%GO:1904036	0	0	0	3.5637	3.63565	0	0	0	0	0	0	1.36572	0	0	0	0	0	0	0	0	0	0	0	0	0	0	0	2.72912	0	0	0	0	0	0	0	0	0.111111	Major Depressive Disorder
240	TERTIARY ALCOHOL METABOLIC PROCESS%GOBP%GO:1902644	0	0	0	0	0	0	0	0	0	0	0	0	0	0	0	0	0	0	0	0	0	0	0	0	0	2.15835	0	0	0	0	0	0	0	0	0	0	0.0277778	Alcoholic Intoxication, Chronic
241	POSITIVE REGULATION OF PROTEIN SECRETION%GOBP%GO:0050714	4.66942	6.70831	3.32978	9.18357	5.07001	0	0	0	0	0	2.11655	0	8.18812	2.06297	8.39674	3.2289	1.68145	1.53747	1.86492	1.76308	4.6858	0	2.02715	3.235	2.67783	3.4355	2.98834	4.10194	3.1484	0	0	0	0	3.91739	3.95773	3.68315	0.694444	Unipolar Depression
242	POSITIVE REGULATION OF CHEMOKINE PRODUCTION%GOBP%GO:0032722	5.16986	3.88449	0	4.86116	3.97856	0	0	0	1.37772	1.43027	1.38567	0	3.52577	0	6.95196	0	0	0	0	2.04309	0	0	0	2.23723	0	0	0	0	2.25335	2.28489	0	0	0	0	0	2.02657	0.388889	Allodynia
243	REGULATION OF CIRCADIAN RHYTHM%GOBP%GO:0042752	11.6045	14.1866	9.98425	5.18125	4.48907	4.0393	3.81026	6.61791	0	0	0	0	2.4958	1.48811	2.08882	0	0	0	1.83222	0	3.43154	2.8757	13.6536	3.78161	4.2964	5.00292	3.98201	2.39125	0	0	0	0	0	2.37117	2.39705	2.31559	0.638889	Depressive disorder
244	REGULATION OF SODIUM ION TRANSPORT%GOBP%GO:0002028	2.43373	2.92914	2.92474	0	0	0	0	0	0	0	0	0	0	1.77786	1.57593	0	0	0	0	3.7118	2.0813	0	0	0	0	1.37865	1.44973	0	0	0	0	0	0	0	0	0	0.25	Complex Partial Status Epilepticus
245	POSITIVE REGULATION OF ORGANELLE ASSEMBLY%GOBP%GO:1902117	0	0	0	0	0	0	0	0	0	0	0	0	0	1.91798	1.72258	0	0	0	0	0	0	0	0	0	0	0	0	0	0	0	0	0	0	0	0	0	0.0555556	Ache
246	REGULATION OF PHOSPHOLIPASE A2 ACTIVITY%GOBP%GO:0032429	0	0	1.49943	1.32183	1.32916	0	0	0	0	0	0	0	0	0	0	0	0	0	0	0	0	0	0	0	0	0	0	0	0	0	0	0	0	0	0	0	0.0833333	Mood Disorders
247	PEPTIDYL-TYROSINE AUTOPHOSPHORYLATION%GOBP%GO:0038083	0	0	0	0	0	0	0	0	0	0	0	0	0	0	1.4299	0	0	0	0	1.45073	0	0	0	0	0	0	0	0	0	0	0	0	0	0	0	0	0.0555556	Complex Partial Status Epilepticus
248	NEGATIVE REGULATION OF PROTEOLYSIS%GOBP%GO:0045861	2.99935	3.98619	0	0	0	0	0	0	2.02262	1.7146	0	0	4.10393	2.3894	3.82756	0	0	0	0	1.39352	2.4169	1.50833	0	0	0	0	0	0	1.91299	1.45892	0	0	0	0	0	0	0.333333	Hypotension
249	REGULATION OF INFLAMMATORY RESPONSE%GOBP%GO:0050727	8.71967	9.75936	0	8.0155	7.04515	0	0	0	0	3.1774	0	0	8.62939	2.09535	10.2462	0	3.19334	0	0	3.00153	5.5377	0	2.04727	0	0	5.20826	6.96233	7.53903	0	0	0	0	0	2.15638	2.19763	2.05853	0.5	Allodynia
250	REGULATION OF ADENYLATE CYCLASE ACTIVITY%GOBP%GO:0045761	2.18907	3.91208	5.9542	4.99079	6.26291	1.83897	1.75258	2.72093	0	0	0	0	0	0	1.3055	0	0	0	3.009	0	0	1.59631	0	1.38384	2.97419	6.02504	2.2361	2.06186	1.44273	0	2.37593	2.2543	2.13085	0	0	0	0.555556	Major Depressive Disorder
251	NEGATIVE REGULATION OF SODIUM ION TRANSMEMBRANE TRANSPORTER ACTIVITY%GOBP%GO:2000650	0	0	0	0	0	0	0	0	0	0	0	0	0	0	2.10458	0	0	0	0	0	0	0	0	0	0	0	0	0	0	0	0	0	0	0	0	0	0.0277778	Allodynia
252	POSITIVE REGULATION OF NEURON DEATH%GOBP%GO:1901216	2.88913	3.35597	2.68039	3.3755	3.47907	1.68322	2.39263	2.2235	0	3.33016	0	0	2.76544	0	1.4585	0	0	0	0	5.8336	0	3.12536	0	0	0	1.78781	1.34217	0	0	0	1.54495	2.32068	1.33828	0	0	0	0.5	Complex Partial Status Epilepticus
253	REGULATION OF RENAL SODIUM EXCRETION%GOBP%GO:0035813	5.53891	6.69743	7.65737	5.25316	5.315	2.46035	2.37263	3.57677	0	2.03448	1.90118	0	15.5563	13.4335	7.94568	0	0	4.25782	10.1392	0	5.72551	5.24692	4.99098	3.33042	5.62159	3.85057	2.82951	4.0894	3.27668	0	1.58283	1.4995	1.431	1.6187	0	0	0.777778	Hypotension
254	POSITIVE REGULATION OF CYTOKINE PRODUCTION INVOLVED IN IMMUNE RESPONSE%GOBP%GO:0002720	1.60588	2.19186	0	0	0	0	0	0	0	0	0	0	0	0	3.07839	0	0	0	0	0	0	0	0	0	0	0	0	0	0	0	0	0	0	0	0	0	0.0833333	Allodynia
255	MUSCLE ORGAN DEVELOPMENT%GOBP%GO:0007517	1.81952	1.94831	0	0	0	0	0	0	0	0	0	0	0	0	0	0	0	0	0	0	0	0	0	0	0	0	0	1.37724	0	0	0	0	0	0	0	0	0.0833333	Depressive disorder
256	POSITIVE REGULATION OF PEPTIDYL-THREONINE PHOSPHORYLATION%GOBP%GO:0010800	0	1.58818	0	1.55996	0	0	0	0	0	0	0	0	0	0	0	0	0	0	0	0	0	0	0	0	0	0	0	0	0	0	0	0	0	0	0	1.49939	0.0833333	Depressive disorder
257	POSITIVE REGULATION OF DNA BINDING%GOBP%GO:0043388	0	0	0	0	0	0	0	0	0	0	0	0	0	0	3.07839	0	0	0	0	0	0	0	0	0	0	0	0	2.25156	0	0	0	0	0	0	0	0	0.0555556	Allodynia
258	LONG-CHAIN FATTY ACID BIOSYNTHETIC PROCESS%GOBP%GO:0042759	1.64158	1.55221	0	2.40862	2.43463	0	0	0	0	0	0	0	0	0	2.75555	0	0	0	1.70232	0	0	0	0	0	0	0	0	0	0	0	0	0	0	0	0	0	0.166667	Allodynia
259	REGULATION OF TRANSLATION IN RESPONSE TO STRESS%GOBP%GO:0043555	0	0	0	0	0	0	0	0	0	0	0	0	0	0	0	0	0	0	0	3.24428	0	0	0	0	0	0	0	0	0	0	0	0	0	0	0	0	0.0277778	Complex Partial Status Epilepticus
260	RESPONSE TO ETHANOL%GOBP%GO:0045471	17.5277	17.6974	12.7703	11.1549	12.4336	5.75149	5.44467	8.27903	0	0	0	0	9.92785	7.12018	5.89429	1.85892	3.54527	3.75519	1.71563	3.94574	7.44155	1.73548	4.45367	3.56816	5.49407	24.0506	5.97097	7.74039	2.41005	0	0	0	0	1.35641	1.37411	1.35579	0.777778	Alcoholic Intoxication, Chronic
261	NEGATIVE REGULATION OF KINASE ACTIVITY%GOBP%GO:0033673	3.25211	2.83985	0	0	0	0	0	0	0	0	0	0	2.21091	0	0	0	0	0	0	0	3.28658	1.92693	0	0	0	0	0	0	0	1.79486	0	0	0	0	0	0	0.166667	Absence Seizures
262	REGULATION OF PHOSPHOLIPASE ACTIVITY%GOBP%GO:0010517	4.49329	5.0922	6.37067	6.1046	5.22878	3.03237	3.91877	3.7204	0	0	0	0	0	0	2.78213	0	0	0	0	2.8482	1.42853	0	0	0	0	2.35231	2.60359	3.51289	0	0	1.80208	1.67016	1.58787	1.84613	1.86139	1.83529	0.555556	Mood Disorders
263	LYMPHOCYTE MIGRATION%GOBP%GO:0072676	0	0	0	1.81638	1.86316	0	0	0	0	0	0	0	0	0	0	0	0	0	0	3.94523	0	0	0	0	0	0	0	0	0	0	0	0	0	0	0	0	0.0833333	Complex Partial Status Epilepticus
264	MECHANORECEPTOR DIFFERENTIATION%GOBP%GO:0042490	3.02267	2.79522	2.61588	2.04681	1.4108	0	0	0	0	0	0	0	0	0	0	0	0	0	0	1.93842	0	0	0	0	0	1.84363	0	2.10858	0	0	1.92218	1.78402	1.69947	1.94282	1.96241	1.94081	0.388889	Mental Depression
265	POSITIVE REGULATION OF PROSTAGLANDIN SECRETION%GOBP%GO:0032308	2.78798	4.07151	2.98547	2.61811	1.45	0	0	0	0	2.49196	0	0	4.22875	2.23453	2.24186	0	0	0	0	0	1.93443	0	0	2.23793	0	0	0	1.39355	2.25875	0	0	0	0	0	0	0	0.361111	Hypotension
266	REGULATION OF NMDA RECEPTOR ACTIVITY%GOBP%GO:2000310	10.8923	8.98159	4.83167	11.8149	11.9251	7.23159	7.00546	6.75997	0	0	0	0	4.23426	1.40042	3.79865	0	0	0	0	6.85056	0	1.6354	4.17505	1.42267	1.58282	5.02207	0	5.36625	0	1.49815	0	0	0	1.33585	1.34382	2.47952	0.611111	Major Depressive Disorder
267	HEART VALVE DEVELOPMENT%GOBP%GO:0003170	0	1.42631	0	1.41751	1.45	0	0	0	0	0	0	0	0	0	0	0	0	0	0	0	0	0	0	0	0	0	0	1.43157	0	0	0	0	0	0	0	0	0.111111	Major Depressive Disorder
268	REGULATION OF INSULIN SECRETION%GOBP%GO:0050796	14.338	14.3835	6.54688	9.73615	8.22428	1.50446	1.37323	2.48149	0	0	0	0	6.09312	2.74735	3.96932	3.92883	4.40105	3.27909	3.63309	2.40033	8.34638	0	3.75134	2.98387	1.34607	5.34469	0	1.97055	0	0	0	0	0	1.81149	1.83495	1.78909	0.694444	Depressive disorder
269	NEGATIVE REGULATION OF BONE REMODELING%GOBP%GO:0046851	3.44662	3.28902	0	0	0	0	0	0	0	2.19707	0	0	0	0	6.79034	0	0	0	0	0	0	0	0	0	0	1.92273	0	0	0	0	0	0	0	0	0	0	0.138889	Allodynia
270	SEMI-LUNAR VALVE DEVELOPMENT%GOBP%GO:1905314	1.38994	2.09409	0	0	0	0	0	0	0	0	0	0	0	0	0	0	0	0	0	0	0	0	0	0	0	0	0	0	0	0	0	0	0	0	0	0	0.0555556	Depressive disorder
271	REGULATION OF PH%GOBP%GO:0006885	0	0	0	0	0	0	0	1.34829	0	2.06865	0	0	1.63875	1.57953	3.22454	0	0	0	0	0	0	0	2.59277	0	0	0	0	1.34836	0	0	0	0	0	0	0	0	0.194444	Allodynia
272	REGULATION OF CELLULAR COMPONENT SIZE%GOBP%GO:0032535	2.35474	2.37427	2.86079	1.69728	1.81385	0	0	0	0	0	0	0	0	1.59373	0	0	0	0	0	4.87532	3.61043	2.19094	0	0	0	0	0	0	0	0	0	0	0	0	0	0	0.25	Complex Partial Status Epilepticus
273	ETHANOL METABOLIC PROCESS%GOBP%GO:0006067	0	0	0	0	0	0	0	0	0	0	0	0	0	0	0	0	0	0	0	0	0	0	0	0	0	11.3358	6.09041	0	0	0	0	0	0	0	0	0	0.0555556	Alcoholic Intoxication, Chronic
274	MESENCHYMAL CELL DIFFERENTIATION%GOBP%GO:0048762	1.84578	2.15039	0	0	0	0	0	0	0	0	0	0	0	0	1.70131	0	0	0	0	0	0	0	0	0	0	0	0	0	0	0	0	0	0	0	0	0	0.0833333	Depressive disorder
275	CELLULAR CALCIUM ION HOMEOSTASIS%GOBP%GO:0006874	17.7029	21.2372	16.3971	11.064	9.9807	7.71156	8.90933	10.6759	1.86344	1.47763	1.66236	1.66394	14.4075	16.2107	18.9418	0	0	4.30002	7.76604	8.89479	7.81638	3.56395	10.6964	1.58271	8.31642	10.7021	3.33931	6.52113	2.25875	1.85787	5.17278	6.54107	4.35251	0	0	1.40116	0.888889	Depressive disorder
276	POSITIVE REGULATION OF ANION TRANSPORT%GOBP%GO:1903793	6.32205	8.20994	3.80901	4.91437	2.28628	0	0	0	0	2.63445	1.39571	0	6.4921	4.8595	3.13193	0	0	3.23462	2.54861	0	10.9286	2.50385	2.21022	2.24062	2.53166	4.77334	0	2.31347	3.56289	2.30428	0	0	0	0	0	0	0.583333	Absence Seizures
277	NEGATIVE REGULATION OF HEMOPOIESIS%GOBP%GO:1903707	0	0	0	0	0	0	0	0	0	0	0	0	0	0	0	0	0	0	0	0	0	0	0	1.30977	0	0	0	0	0	0	0	0	0	0	0	0	0.0277778	Anxiety Disorders
278	MYELOID CELL DIFFERENTIATION%GOBP%GO:0030099	0	0	0	0	0	0	0	0	0	3.28262	0	0	0	0	0	0	0	0	0	6.75344	0	0	0	0	0	0	0	1.54844	0	1.93514	0	0	0	0	0	0	0.111111	Complex Partial Status Epilepticus
279	REGULATION OF BLOOD CIRCULATION%GOBP%GO:1903522	11.2689	12.7327	12.1219	7.39592	7.68338	0	0	2.68978	1.36648	2.86003	0	0	16.0428	15.0082	10.3523	0	0	3.89429	7.94651	3.15601	6.32455	2.58221	3.70279	0	4.84925	4.43941	2.15207	7.35658	0	0	2.62468	2.40021	2.23494	1.34105	1.35973	1.31094	0.75	Hypotension
280	REGULATION OF PRI-MIRNA TRANSCRIPTION BY RNA POLYMERASE II%GOBP%GO:1902893	2.69262	3.3883	5.28482	5.38389	4.42629	7.72034	7.52851	7.26825	0	0	0	0	0	0	2.16633	0	0	0	0	2.2154	1.81284	0	0	0	0	0	0	0	0	0	0	0	0	0	0	0	0.305556	Cocaine-Related Disorders
281	REGULATION OF CELLULAR SENESCENCE%GOBP%GO:2000772	0	0	1.4278	0	0	0	0	0	0	0	0	0	0	0	0	0	0	0	0	0	0	0	0	0	0	0	0	0	0	0	0	0	0	0	0	0	0.0277778	Mood Disorders
282	CELLULAR RESPONSE TO DOPAMINE%GOBP%GO:1903351	3.6632	3.50318	0	0	0	2.90376	2.82104	2.73747	0	0	0	0	0	0	1.99128	0	0	0	0	0	0	0	2.04954	0	0	0	0	0	0	0	0	0	0	0	0	0	0.194444	Mental Depression
283	POSITIVE REGULATION OF CALCIUM ION TRANSPORT INTO CYTOSOL%GOBP%GO:0010524	2.55292	2.37867	2.03813	0	0	1.5259	1.43807	1.35049	0	0	0	0	0	2.24783	3.24758	0	0	0	0	0	0	0	0	0	0	2.16265	0	0	0	0	0	0	0	0	0	0	0.25	Allodynia
284	POSITIVE REGULATION OF CELL GROWTH%GOBP%GO:0030307	2.74456	3.62857	1.58531	1.96356	2.57789	0	0	0	0	0	1.68566	0	2.89763	3.89501	1.57448	0	0	0	0	2.49922	0	0	0	0	1.40942	0	2.27104	3.34682	3.03962	1.403	0	0	0	0	0	0	0.416667	Ache
285	TUBE FORMATION%GOBP%GO:0035148	1.91107	1.70229	1.82134	2.26283	2.9386	0	0	0	0	0	0	0	0	0	0	0	0	0	0	1.8725	0	0	0	0	0	0	0	0	0	0	0	0	0	0	0	0	0.166667	Major Depressive Disorder
286	RESPONSE TO PEPTIDE HORMONE%GOBP%GO:0043434	10.7406	11.0674	8.63578	7.8194	7.48309	2.3766	2.69395	2.92052	0	3.26753	0	0	3.82468	2.9834	7.66317	2.62924	0	3.34467	2.25004	0	4.97647	3.80692	1.47777	0	2.99336	5.00292	0	4.18173	0	0	0	0	0	0	0	0	0.583333	Depressive disorder
287	NEGATIVE REGULATION OF STEROID BIOSYNTHETIC PROCESS%GOBP%GO:0010894	0	0	0	0	0	0	0	0	0	0	0	0	0	0	0	0	0	0	0	0	1.39938	0	0	0	0	0	0	0	0	0	0	0	0	0	0	0	0.0277778	Absence Seizures
288	CHOLESTEROL CATABOLIC PROCESS%GOBP%GO:0006707	0	0	0	0	0	0	0	0	0	0	0	0	0	0	0	0	0	0	0	0	1.8726	0	0	0	0	0	0	0	0	0	0	0	0	0	0	0	0.0277778	Absence Seizures
289	NEGATIVE REGULATION OF MUSCLE CELL DIFFERENTIATION%GOBP%GO:0051148	0	0	1.90976	1.49486	0	2.38418	2.26996	2.13732	0	0	0	0	0	0	0	0	0	0	0	0	0	0	0	0	0	0	0	0	0	0	0	0	0	0	0	0	0.138889	Cocaine-Related Disorders
290	FATTY ACID DERIVATIVE TRANSPORT%GOBP%GO:1901571	3.45504	5.50086	2.74717	3.23079	4.37232	0	0	0	0	0	0	0	2.89261	1.48304	2.63496	1.69433	0	0	0	1.45073	4.93261	1.71412	1.49298	0	1.66165	5.36291	2.42059	3.33721	0	0	0	0	0	0	0	0	0.472222	Depressive disorder
291	NEGATIVE REGULATION OF HISTONE METHYLATION%GOBP%GO:0031061	0	0	2.18395	0	0	0	0	0	0	0	0	0	0	0	0	0	0	0	0	0	0	0	0	0	0	0	0	0	0	0	0	0	0	0	0	0	0.0277778	Mood Disorders
292	GLUTAMATE RECEPTOR SIGNALING PATHWAY%GOBP%GO:0007215	8.31095	7.88388	3.16552	6.6667	5.61779	5.12987	4.91551	4.72616	0	0	0	0	0	0	0	0	0	0	0	4.79922	0	2.69081	2.42726	2.46837	1.40128	10.4035	0	2.64487	0	1.35907	0	0	0	0	0	0	0.444444	Alcoholic Intoxication, Chronic
293	CELLULAR RESPONSE TO OXYGEN LEVELS%GOBP%GO:0071453	2.11968	2.32184	3.49131	3.48355	3.02907	0	0	0	0	0	0	0	0	1.62817	0	0	0	0	0	3.80162	2.16359	0	0	0	0	0	0	0	0	0	0	0	0	0	0	1.61033	0.25	Complex Partial Status Epilepticus
294	EXTRINSIC APOPTOTIC SIGNALING PATHWAY IN ABSENCE OF LIGAND%GOBP%GO:0097192	2.35474	3.14639	0	2.18087	2.22123	0	0	0	0	1.74914	1.68485	0	2.82993	0	1.38593	0	0	0	0	0	0	0	0	0	0	0	0	0	1.5184	1.53261	1.30556	0	0	1.3637	1.37411	1.38442	0.388889	Depressive disorder
295	CARDIAC MUSCLE TISSUE GROWTH%GOBP%GO:0055017	0	0	0	0	0	0	0	0	0	0	0	0	1.64822	0	0	0	0	0	0	0	0	0	0	0	0	0	0	0	0	0	0	0	0	0	0	0	0.0277778	Hypotension
296	SECONDARY ALCOHOL METABOLIC PROCESS%GOBP%GO:1902652	0	0	0	0	0	1.33955	0	0	0	0	0	0	0	0	0	0	0	0	0	0	2.33969	0	0	0	0	0	0	2.17849	0	0	0	0	0	0	0	1.37143	0.111111	Absence Seizures
297	SMALL MOLECULE CATABOLIC PROCESS%GOBP%GO:0044282	0	0	1.53809	0	0	0	0	0	0	0	0	0	0	0	0	0	0	0	0	0	3.87606	0	0	0	0	2.97286	0	1.91945	0	0	0	0	0	0	0	0	0.111111	Absence Seizures
298	DETOXIFICATION OF COPPER ION%GOBP%GO:0010273	0	0	0	0	0	0	0	0	0	0	0	0	0	0	0	0	0	0	0	0	1.70945	0	0	0	0	0	0	0	0	0	0	0	0	0	0	0	0.0277778	Absence Seizures
299	REGULATION OF PROTEASOMAL PROTEIN CATABOLIC PROCESS%GOBP%GO:0061136	0	0	0	0	0	0	0	0	0	0	0	0	0	0	0	0	0	0	0	0	0	2.26412	0	0	0	0	0	0	0	0	0	0	0	0	0	0	0.0277778	Cognition Disorders
300	"NUCLEOTIDE-BINDING DOMAIN, LEUCINE RICH REPEAT CONTAINING RECEPTOR SIGNALING PATHWAY%GOBP%GO:0035872"	0	0	0	0	0	0	0	0	0	1.84622	0	0	0	0	0	0	0	0	0	0	0	0	0	0	0	0	0	0	0	0	0	0	0	0	0	0	0.0277778	Anasarca
301	NEGATIVE REGULATION OF PRODUCTION OF MIRNAS INVOLVED IN GENE SILENCING BY MIRNA%GOBP%GO:1903799	1.40876	2.47145	2.77641	0	0	0	0	0	0	0	0	0	0	0	0	0	0	0	0	0	0	0	0	0	0	0	0	0	0	0	0	0	0	0	0	0	0.0833333	Mood Disorders
302	REGULATION OF CYTOPLASMIC TRANSPORT%GOBP%GO:1903649	0	0	0	0	0	0	0	0	0	0	0	0	0	0	1.54999	0	0	0	0	0	0	0	1.62066	0	0	0	0	0	0	0	0	0	0	0	0	0	0.0555556	Drug Withdrawal Symptoms
303	GLYCEROLIPID BIOSYNTHETIC PROCESS%GOBP%GO:0045017	0	0	0	0	0	0	0	0	0	0	0	0	0	0	0	0	0	0	0	0	1.48076	0	0	0	0	0	0	0	0	0	0	0	0	0	0	0	0.0277778	Absence Seizures
304	GRANULOCYTE MIGRATION%GOBP%GO:0097530	0	0	0	0	0	0	0	0	0	0	0	0	4.00882	0	2.39604	0	0	0	2.02846	0	0	0	0	0	0	0	0	0	0	0	0	0	0	0	0	0	0.0833333	Hypotension
305	POSITIVE REGULATION OF SODIUM ION TRANSPORT%GOBP%GO:0010765	0	1.39402	1.65677	0	0	0	0	0	0	0	0	0	0	1.43906	0	0	0	0	0	2.57332	0	0	0	0	0	0	0	0	0	0	0	0	0	0	0	0	0.111111	Complex Partial Status Epilepticus
306	HEPATICOBILIARY SYSTEM DEVELOPMENT%GOBP%GO:0061008	0	0	0	0	0	0	0	0	0	0	0	0	0	0	0	0	0	0	0	0	0	0	0	0	0	0	0	1.49434	0	0	0	0	0	0	0	0	0.0277778	Autistic Disorder
307	POTASSIUM ION IMPORT%GOBP%GO:0010107	0	0	1.4278	0	0	0	0	0	0	0	0	0	0	0	0	0	0	0	0	0	0	0	0	0	0	0	0	0	0	0	0	0	0	0	0	0	0.0277778	Mood Disorders
308	CELLULAR RESPONSE TO EXTRACELLULAR STIMULUS%GOBP%GO:0031668	4.85473	5.55825	1.31099	0	0	2.09441	2.53458	2.26058	0	0	0	0	0	1.38568	5.64569	0	0	0	0	5.10185	0	1.86276	0	0	0	2.49705	0	2.5162	0	0	0	0	0	1.41283	0	0	0.361111	Allodynia
309	REGULATION OF POSTTRANSCRIPTIONAL GENE SILENCING%GOBP%GO:0060147	0	1.63225	1.60852	1.65015	1.70729	0	0	0	0	0	0	0	0	0	0	0	0	0	0	0	0	0	0	0	0	0	0	0	0	0	0	0	0	0	0	0	0.111111	Major Depressive Disorder
310	REGULATION OF CIRCADIAN SLEEP/WAKE CYCLE%GOBP%GO:0042749	5.41841	9.56719	5.9719	3.88649	1.7924	6.91186	6.72684	6.52013	0	0	0	0	4.996	3.17326	0	0	0	2.30501	3.60636	0	7.32148	3.43443	10.8985	6.89704	5.53886	5.03555	4.3252	2.7951	0	0	0	0	0	3.00041	3.01817	2.94445	0.638889	Drug Withdrawal Symptoms
311	RESPONSE TO OXYGEN LEVELS%GOBP%GO:0070482	7.45669	6.5737	6.64157	8.88153	9.23358	0	1.70053	0	0	1.65014	0	0	3.09131	3.95802	5.26216	0	0	0	1.50551	7.65187	12.7546	3.9157	3.88449	2.57776	0	3.60763	0	6.94137	1.83632	2.92171	0	0	0	2.35015	2.39068	2.97996	0.638889	Absence Seizures
312	CELLULAR RESPONSE TO AMYLOID-BETA%GOBP%GO:1904646	4.92774	5.74516	1.4278	1.86491	1.90179	0	0	1.53616	0	0	0	0	0	0	3.53061	0	0	0	0	0	0	2.76513	0	0	0	0	2.10657	2.76887	1.35766	1.40119	0	0	0	0	0	0	0.333333	Depressive disorder
313	REMOVAL OF SUPEROXIDE RADICALS%GOBP%GO:0019430	2.4828	2.37867	0	0	0	0	0	0	0	0	0	0	0	0	0	0	0	0	0	0	3.20889	0	0	0	0	0	0	0	0	0	0	0	0	0	0	0	0.0833333	Absence Seizures
314	REGULATION OF KILLING OF CELLS OF OTHER ORGANISM%GOBP%GO:0051709	2.39571	0	0	0	0	0	0	0	0	0	0	0	0	0	0	0	0	0	0	0	0	0	0	0	0	0	0	2.24779	0	0	0	0	0	0	0	0	0.0555556	Mental Depression
315	REGULATION OF PRODUCTION OF SMALL RNA INVOLVED IN GENE SILENCING BY RNA%GOBP%GO:0070920	1.84708	2.72753	2.03813	3.79894	3.85035	0	0	0	0	1.9732	0	0	1.75863	0	1.63509	0	0	0	0	0	0	0	0	0	0	1.5304	0	0	0	0	0	0	0	0	0	0	0.25	Major Depressive Disorder
316	DEVELOPMENT OF PRIMARY FEMALE SEXUAL CHARACTERISTICS%GOBP%GO:0046545	5.36908	5.85504	1.92026	0	1.45705	0	0	0	0	0	0	0	0	0	0	0	0	0	0	1.54471	0	0	0	0	0	0	0	2.09702	0	0	0	0	0	0	0	0	0.166667	Depressive disorder
317	MAMMARY GLAND EPITHELIUM DEVELOPMENT%GOBP%GO:0061180	2.36546	1.48767	1.88886	0	0	0	0	0	0	0	0	0	0	0	0	0	0	0	0	0	0	0	0	0	0	0	0	0	0	0	0	0	0	0	0	0	0.0833333	Mental Depression
318	SIGNAL RELEASE%GOBP%GO:0023061	10.964	11.0674	4.32553	2.51799	3.22884	2.33364	2.16391	4.26212	0	0	0	0	1.97229	1.929	7.24962	1.65818	0	0	0	0	1.8825	0	0	0	0	4.22468	0	5.61499	0	1.41432	2.63412	2.46602	2.30905	0	0	0	0.527778	Depressive disorder
319	VITAMIN TRANSPORT%GOBP%GO:0051180	0	0	0	0	0	0	0	0	0	1.61594	0	0	0	0	0	0	0	0	0	0	0	0	0	0	0	0	0	0	0	0	0	0	0	0	0	0	0.0277778	Anasarca
320	REGULATION OF CHOLESTEROL EFFLUX%GOBP%GO:0010874	0	0	0	1.55996	0	0	0	0	0	0	0	0	0	0	0	0	0	0	0	0	0	0	0	0	0	0	1.34689	0	0	0	0	0	0	0	0	0	0.0555556	Unipolar Depression
321	LACTATE METABOLIC PROCESS%GOBP%GO:0006089	2.4828	0	1.44592	0	0	0	0	0	0	0	0	0	0	0	0	0	0	0	0	0	0	0	0	0	0	0	0	0	0	0	0	0	0	0	0	0	0.0555556	Mental Depression
322	DENDRITIC SPINE MORPHOGENESIS%GOBP%GO:0060997	0	0	0	0	0	0	0	0	0	0	0	0	0	0	0	0	0	0	0	0	0	0	0	0	0	0	0	2.03171	0	0	0	0	0	0	0	0	0.0277778	Autistic Disorder
323	CELLULAR IRON ION HOMEOSTASIS%GOBP%GO:0006879	0	0	0	1.36414	0	0	0	0	0	0	0	0	0	0	0	0	0	0	0	0	0	0	0	0	0	0	0	0	0	0	0	0	0	1.93728	1.9549	1.92711	0.111111	Depression, Neurotic
324	REGULATION OF APOPTOTIC CELL CLEARANCE%GOBP%GO:2000425	0	0	0	0	0	0	0	0	0	0	0	0	0	0	2.17378	0	0	0	0	0	0	0	0	0	0	0	0	0	0	0	0	0	0	0	0	0	0.0277778	Allodynia
325	POSTSYNAPTIC MEMBRANE ORGANIZATION%GOBP%GO:0001941	1.64158	1.55221	0	1.52068	1.54002	0	0	0	0	0	0	0	0	0	0	0	0	0	0	1.52012	0	0	0	0	0	1.32472	1.32528	3.51755	0	0	0	0	0	0	0	0	0.222222	Autistic Disorder
326	TUMOR NECROSIS FACTOR SUPERFAMILY CYTOKINE PRODUCTION%GOBP%GO:0071706	0	0	0	0	0	0	0	0	0	0	0	0	0	0	0	0	0	0	0	0	0	0	0	0	0	0	0	0	2.21609	0	0	0	0	0	0	0	0.0277778	Age-Related Memory Disorders
327	NEGATIVE REGULATION OF RESPONSE TO DRUG%GOBP%GO:2001024	0	0	0	2.45889	2.48846	2.18313	2.09656	2.00509	0	0	0	0	1.64822	2.94332	1.5253	0	0	2.16665	0	0	2.38755	1.80617	3.0092	1.58769	0	3.34544	1.34689	2.49419	0	0	0	0	0	0	0	0	0.444444	Alcoholic Intoxication, Chronic
328	CELLULAR RESPONSE TO ANGIOTENSIN%GOBP%GO:1904385	0	0	0	0	0	0	0	0	0	0	0	0	0	0	1.70131	0	0	0	0	0	1.4301	0	0	0	0	0	0	0	0	0	0	0	0	0	0	0	0.0555556	Allodynia
329	REGULATION OF PROTEIN LOCALIZATION TO CELL SURFACE%GOBP%GO:2000008	1.3113	0	1.49884	0	0	0	0	0	0	0	0	0	0	1.33028	0	0	0	0	0	0	0	0	0	0	0	0	0	1.99334	0	0	0	0	0	0	0	0	0.111111	Autistic Disorder
330	CHOLESTEROL HOMEOSTASIS%GOBP%GO:0042632	0	0	0	0	0	0	0	0	0	0	0	0	0	0	0	0	0	0	0	0	0	0	0	0	0	0	1.46226	0	0	0	0	0	0	0	0	0	0.0277778	Alcohol abuse
331	CARDIAC MUSCLE HYPERTROPHY%GOBP%GO:0003300	3.58007	1.51645	1.79158	0	1.50621	0	0	0	0	0	0	0	1.60134	0	0	1.73054	0	0	0	1.49744	0	0	0	0	0	0	0	0	0	0	0	0	0	0	0	0	0.194444	Mental Depression
332	NEGATIVE REGULATION OF INTERLEUKIN-1 PRODUCTION%GOBP%GO:0032692	0	1.3378	0	0	0	0	0	1.71905	0	0	0	0	0	0	1.34592	0	0	0	0	0	0	0	0	0	0	0	0	0	0	0	0	0	0	0	0	0	0.0833333	Cocaine Dependence
333	NEGATIVE REGULATION OF MAPK CASCADE%GOBP%GO:0043409	3.41403	3.05144	0	0	0	0	0	0	0	0	0	0	0	0	0	0	0	0	0	0	0	1.48787	0	0	0	0	0	0	0	0	0	0	0	0	0	0	0.0833333	Mental Depression
334	REGULATION OF INTERLEUKIN-6 BIOSYNTHETIC PROCESS%GOBP%GO:0045408	1.80325	3.74728	0	1.67841	0	0	0	0	1.86344	0	0	0	1.73116	0	2.93316	0	0	0	0	0	1.34285	0	0	1.66479	0	0	0	0	3.12139	1.69444	0	0	0	0	0	1.57131	0.305556	Depressive disorder
335	POSITIVE REGULATION OF NF-KAPPAB TRANSCRIPTION FACTOR ACTIVITY%GOBP%GO:0051092	4.42935	4.71739	0	2.19952	1.74665	0	0	0	0	2.71403	0	0	5.36536	0	4.3957	0	0	0	0	1.84137	2.832	0	0	0	0	2.54725	0	0	2.21609	0	0	0	0	0	0	0	0.305556	Hypotension
336	EYELID DEVELOPMENT IN CAMERA-TYPE EYE%GOBP%GO:0061029	0	0	1.44592	0	0	0	0	0	0	0	0	0	0	0	0	0	0	0	0	0	0	0	0	0	0	0	0	0	0	0	0	0	0	0	0	0	0.0277778	Mood Disorders
337	SEROTONIN METABOLIC PROCESS%GOBP%GO:0042428	7.71026	7.44279	4.55691	4.01078	4.05618	0	0	1.66208	0	0	0	0	0	0	0	0	0	0	0	0	1.93443	0	0	0	0	3.90517	2.01098	1.39355	0	2.20157	0	1.9641	0	0	0	0	0.333333	Mental Depression
338	REGULATION OF MUSCLE SYSTEM PROCESS%GOBP%GO:0090257	7.93466	9.60498	7.14918	4.50366	2.34102	1.75566	2.2308	3.31892	1.55991	2.22886	0	0	7.72478	1.56327	7.15357	0	0	1.7594	4.43022	4.579	7.32148	2.04864	1.53411	0	0	4.93745	4.3525	4.96749	0	0	2.23039	1.99097	1.87289	2.35776	2.39404	2.28373	0.777778	Depressive disorder
339	EPIDERMAL GROWTH FACTOR RECEPTOR SIGNALING PATHWAY%GOBP%GO:0007173	0	0	0	0	0	0	0	0	0	0	0	0	0	0	0	0	0	0	0	0	0	0	0	0	0	1.40659	0	0	0	0	0	0	0	0	0	0	0.0277778	Alcoholic Intoxication, Chronic
340	POSITIVE REGULATION OF CALCIUM ION TRANSMEMBRANE TRANSPORTER ACTIVITY%GOBP%GO:1901021	0	0	0	0	0	0	0	0	0	0	0	0	0	1.38568	0	0	0	0	0	0	0	0	0	0	0	0	0	0	0	0	0	0	0	0	0	0	0.0277778	Ache
341	TONIC SMOOTH MUSCLE CONTRACTION%GOBP%GO:0014820	1.53821	1.48767	1.62567	0	0	0	0	0	0	0	0	0	6.34795	0	3.95817	0	0	0	6.99433	0	0	0	0	0	0	0	0	0	0	0	0	0	0	0	0	0	0.166667	Bradycardia
342	NEGATIVE REGULATION OF SMOOTH MUSCLE CELL DIFFERENTIATION%GOBP%GO:0051151	0	0	0	0	0	0	0	0	0	0	0	0	0	0	0	0	0	0	0	0	0	0	0	1.93666	0	0	0	0	0	0	0	0	0	0	0	0	0.0277778	Anxiety Disorders
343	NEUTROPHIL MIGRATION%GOBP%GO:1990266	0	0	0	0	0	0	0	0	0	0	0	0	2.96055	0	2.54598	0	0	0	2.13581	0	0	0	0	0	0	0	0	0	0	0	0	0	0	0	0	0	0.0833333	Hypotension
344	RETINOID METABOLIC PROCESS%GOBP%GO:0001523	0	0	0	0	0	0	0	0	0	0	0	0	0	0	0	0	0	0	0	0	0	0	0	0	0	6.17635	3.0494	0	0	0	0	0	0	0	0	0	0.0555556	Alcoholic Intoxication, Chronic
345	PEPTIDYL-THREONINE PHOSPHORYLATION%GOBP%GO:0018107	1.33561	2.52965	0	2.52354	1.88559	0	0	0	0	0	0	0	0	0	1.7359	0	0	0	0	0	0	0	0	0	0	0	0	0	0	0	0	0	0	0	0	0	0.138889	Depressive disorder
346	FC-EPSILON RECEPTOR SIGNALING PATHWAY%GOBP%GO:0038095	0	0	0	0	0	0	0	0	0	0	0	0	0	0	2.94725	0	0	0	0	0	0	0	1.42816	0	0	0	0	0	0	0	0	0	0	0	0	0	0.0555556	Allodynia
347	REGULATION OF EXTRACELLULAR MATRIX ORGANIZATION%GOBP%GO:1903053	3.07304	3.85257	0	0	0	0	0	0	0	0	0	0	1.41187	0	0	0	0	0	0	0	0	0	0	0	0	0	0	0	0	0	0	0	0	0	0	0	0.0833333	Depressive disorder
348	REGULATION OF MONOCYTE CHEMOTACTIC PROTEIN-1 PRODUCTION%GOBP%GO:0071637	0	0	0	0	0	0	0	0	0	0	0	0	0	0	3.47405	0	0	0	0	0	0	0	0	0	0	0	0	0	0	1.94607	0	0	0	0	0	0	0.0555556	Allodynia
349	CELLULAR RESPONSE TO ACIDIC PH%GOBP%GO:0071468	0	0	0	0	0	0	0	0	0	0	0	0	0	2.1143	0	0	0	0	0	0	0	0	0	0	0	0	0	0	0	0	0	0	0	0	0	0	0.0277778	Ache
350	REGULATION OF OXIDATIVE STRESS-INDUCED INTRINSIC APOPTOTIC SIGNALING PATHWAY%GOBP%GO:1902175	3.72079	2.49551	1.86906	2.45889	1.57662	0	0	0	0	0	0	0	1.64822	0	0	0	0	0	0	0	0	0	0	0	0	0	0	0	0	0	0	0	0	0	0	0	0.166667	Mental Depression
351	POSITIVE REGULATION OF RAS PROTEIN SIGNAL TRANSDUCTION%GOBP%GO:0046579	1.42299	1.31194	0	0	0	0	0	0	0	0	0	0	0	0	0	0	0	0	0	0	0	0	0	0	0	0	0	0	0	0	0	0	0	0	0	0	0.0555556	Mental Depression
352	EXECUTION PHASE OF APOPTOSIS%GOBP%GO:0097194	0	0	0	0	0	0	0	0	0	1.51928	0	0	0	0	0	0	0	0	0	0	0	0	0	0	0	0	0	0	0	0	0	0	0	0	0	0	0.0277778	Anasarca
353	REGULATION OF TRANSCRIPTION INVOLVED IN CELL FATE COMMITMENT%GOBP%GO:0060850	0	0	0	0	0	0	0	0	0	0	0	0	0	0	0	0	0	0	0	0	0	0	0	0	0	0	0	3.20823	0	0	0	0	0	0	0	0	0.0277778	Autistic Disorder
354	POSITIVE REGULATION OF GLIAL CELL DIFFERENTIATION%GOBP%GO:0045687	0	0	2.2669	0	0	0	0	0	0	0	0	0	0	0	0	0	0	0	0	0	0	0	0	0	0	0	0	0	0	0	0	0	0	0	0	0	0.0277778	Mood Disorders
355	RESPONSE TO POTASSIUM ION%GOBP%GO:0035864	2.24767	2.14885	1.31099	3.23275	2.12613	0	0	0	0	0	0	0	0	0	0	0	2.43484	0	0	0	0	0	0	0	0	0	0	0	0	0	0	0	0	0	0	0	0.166667	Unipolar Depression
356	REGULATION OF JAK-STAT CASCADE%GOBP%GO:0046425	7.59251	6.99129	0	3.14854	4.71711	0	0	0	0	0	1.84898	0	5.71054	2.21752	2.76654	0	2.32322	2.31969	0	3.88723	1.50115	1.70498	0	0	0	2.28536	0	8.54614	0	0	0	0	0	0	0	0	0.416667	Autistic Disorder
357	NEGATIVE REGULATION OF PROTEIN PHOSPHORYLATION%GOBP%GO:0001933	4.48046	4.89802	3.66548	2.62092	3.25226	0	0	0	0	0	0	0	3.75154	2.91656	2.10254	0	0	0	0	3.07536	2.71201	2.08694	0	0	0	0	0	2.1035	0	0	0	0	0	0	0	0	0.333333	Depressive disorder
358	NEUTROPHIL ACTIVATION INVOLVED IN IMMUNE RESPONSE%GOBP%GO:0002283	0	0	0	1.96249	0	0	0	0	0	0	0	0	0	0	0	0	0	0	0	0	0	0	0	0	0	0	0	0	0	0	0	0	0	0	0	0	0.0277778	Unipolar Depression
359	REGULATION OF SYNAPSE ORGANIZATION%GOBP%GO:0050807	4.92774	5.73618	4.75529	6.62514	5.38058	3.94246	3.6635	4.10226	0	1.37199	0	0	2.39007	2.36359	1.87106	1.38896	0	0	0	3.69706	3.5729	2.95055	0	2.59036	2.0441	7.15898	3.43684	10.6311	0	0	3.02995	3.72382	2.62327	0	0	1.55483	0.694444	Autistic Disorder
360	CELL CYCLE PHASE TRANSITION%GOBP%GO:0044770	0	0	0	0	1.38569	0	0	0	0	0	0	0	0	0	0	0	0	0	0	0	0	0	0	0	0	0	0	0	0	0	0	0	0	0	0	0	0.0277778	Major Depressive Disorder
361	ASSOCIATIVE LEARNING%GOBP%GO:0008306	15.8371	15.0636	8.45517	7.92652	7.01456	7.56092	8.58023	9.48623	0	0	0	0	7.24659	4.27038	3.76732	0	0	6.13486	3.6798	0	8.16629	4.84726	12.1533	10.8169	6.70606	11.2378	1.54926	7.25972	1.98724	3.22247	3.96345	3.74409	4.73941	2.91835	2.94574	4.03674	0.805556	Mental Depression
362	MONOAMINE TRANSPORT%GOBP%GO:0015844	5.53891	5.29844	3.31116	1.81638	1.83937	7.0365	6.8494	8.28775	0	0	0	0	3.34388	0	0	0	0	0	0	0	2.66245	1.96757	1.76341	3.33042	1.94831	5.15597	2.82951	2.86753	1.80458	0	1.58283	1.4995	1.431	0	0	0	0.583333	Cocaine Dependence
363	CELLULAR RESPONSE TO HEAT%GOBP%GO:0034605	2.27897	1.42631	1.82098	0	0	0	0	0	0	0	0	0	0	0	3.00294	0	0	0	0	3.06003	0	2.42322	0	0	0	0	0	0	0	2.23656	0	0	0	0	0	0	0.194444	Complex Partial Status Epilepticus
364	NEURON CELL-CELL ADHESION%GOBP%GO:0007158	0	0	0	0	0	0	0	0	0	0	0	0	0	0	0	0	0	0	0	0	0	0	0	0	0	3.20413	0	4.79978	0	0	0	0	0	0	0	0	0.0555556	Autistic Disorder
365	T-HELPER 1 TYPE IMMUNE RESPONSE%GOBP%GO:0042088	0	0	0	0	0	0	0	0	0	0	0	0	0	0	0	0	2.31572	0	0	0	0	0	0	0	0	0	0	0	0	0	0	0	0	0	0	0	0.0277778	Hypothermia, Accidental
366	REGULATION OF NEURON PROJECTION REGENERATION%GOBP%GO:0070570	0	0	0	1.48698	1.50621	0	0	0	0	0	0	0	0	0	0	0	0	0	0	0	0	0	0	0	0	0	0	0	0	0	0	0	0	0	0	0	0.0555556	Major Depressive Disorder
367	NEGATIVE REGULATION OF IMMUNE EFFECTOR PROCESS%GOBP%GO:0002698	0	1.53232	0	2.10233	1.60434	0	0	0	0	1.90666	0	0	1.46039	1.41648	0	0	0	0	0	0	0	0	0	0	0	0	0	0	0	0	0	0	0	0	0	0	0.166667	Unipolar Depression
368	REGULATION OF MYELOID CELL APOPTOTIC PROCESS%GOBP%GO:0033032	0	1.51645	0	1.48698	0	0	0	0	0	0	0	0	0	0	0	0	0	0	0	1.49744	0	0	0	0	0	0	1.30272	2.39356	1.59913	0	0	0	0	0	0	0	0.166667	Autistic Disorder
369	REGULATION OF PRODUCTION OF MIRNAS INVOLVED IN GENE SILENCING BY MIRNA%GOBP%GO:1903798	1.89243	2.79254	2.0848	2.74558	2.77896	0	0	0	0	2.00615	0	0	1.78859	0	1.66649	0	0	0	0	0	0	0	0	0	0	1.57622	0	0	0	0	0	0	0	0	0	0	0.25	Depressive disorder
370	OVULATION CYCLE PROCESS%GOBP%GO:0022602	1.94611	1.82263	1.3852	0	1.83937	0	0	0	0	1.57127	0	0	0	0	0	0	0	0	0	0	0	0	0	0	0	0	2.06298	0	0	0	0	0	0	0	0	0	0.166667	Alcohol abuse
371	FOREBRAIN CELL MIGRATION%GOBP%GO:0021885	3.05608	3.66877	1.79581	2.81754	2.12613	0	0	0	0	0	0	0	0	2.07288	0	0	0	1.54286	0	0	2.50674	2.40489	0	0	2.43785	0	0	4.84586	2.183	0	1.9337	2.9012	1.71572	0	0	0	0.416667	Autistic Disorder
372	POSITIVE REGULATION OF LYMPHOCYTE PROLIFERATION%GOBP%GO:0050671	1.61153	2.54209	0	0	1.50633	0	0	0	0	0	1.86565	0	2.30185	0	4.79514	0	2.33371	0	0	2.04309	0	0	0	0	0	0	0	8.67494	3.49256	0	0	0	0	0	0	0	0.277778	Autistic Disorder
373	SYNAPTIC VESICLE CYCLE%GOBP%GO:0099504	4.57624	4.17975	0	1.62155	0	0	0	0	0	0	0	0	0	0	0	0	0	0	0	0	0	0	0	0	0	0	0	1.70478	2.53767	3.82603	1.34895	0	0	0	0	0	0.194444	Mental Depression
374	REGULATION OF CELL SHAPE%GOBP%GO:0008360	0	0	0	0	0	0	0	0	0	0	0	0	0	0	0	0	0	0	0	1.77144	0	0	0	0	0	0	0	0	0	0	0	0	0	0	0	0	0.0277778	Complex Partial Status Epilepticus
375	RESPONSE TO ANTIBIOTIC%GOBP%GO:0046677	18.7422	18.2193	15.3868	9.83683	10.9281	4.5067	4.169	6.09469	0	4.70674	3.08766	0	8.91478	9.04193	6.91501	1.96692	2.61211	2.55957	2.66039	7.55082	11.0402	0	5.48962	2.10188	5.87071	19.2819	4.39877	9.13359	2.9322	1.59832	0	0	0	0	0	0	0.75	Alcoholic Intoxication, Chronic
376	REGULATION OF CYSTEINE-TYPE ENDOPEPTIDASE ACTIVITY%GOBP%GO:2000116	2.37869	3.05762	2.59174	0	1.34948	0	0	1.34996	1.51944	2.18576	0	0	2.3166	3.19801	5.10141	0	0	0	0	4.47218	2.68765	0	2.27154	0	0	2.35583	0	0	0	0	0	0	0	0	0	1.50523	0.416667	Allodynia
377	ADENYLATE CYCLASE-ACTIVATING DOPAMINE RECEPTOR SIGNALING PATHWAY%GOBP%GO:0007191	4.06641	7.14107	0	3.85077	1.38569	3.17835	3.10572	3.00479	0	0	0	0	0	0	3.84226	0	0	0	0	0	3.41337	0	0	0	2.40079	3.73777	1.9495	1.33204	0	0	1.98095	1.90719	1.82489	1.99153	2.00222	3.68315	0.527778	Depressive disorder
378	CELL-CELL JUNCTION ORGANIZATION%GOBP%GO:0045216	0	0	0	0	0	0	0	0	0	0	0	0	0	0	0	0	0	0	0	0	0	0	0	0	0	3.44773	0	0	0	0	0	0	0	0	0	0	0.0277778	Alcoholic Intoxication, Chronic
379	NEGATIVE REGULATION OF EXTRINSIC APOPTOTIC SIGNALING PATHWAY VIA DEATH DOMAIN RECEPTORS%GOBP%GO:1902042	2.11662	1.98879	0	0	0	0	0	0	0	0	0	0	0	0	0	0	0	0	0	0	0	0	0	0	0	0	0	0	0	0	0	0	0	0	0	0	0.0555556	Mental Depression
380	POSITIVE REGULATION OF PRI-MIRNA TRANSCRIPTION BY RNA POLYMERASE II%GOBP%GO:1902895	2.27074	4.03915	4.83167	5.14397	4.10241	7.23159	7.00546	6.75997	0	0	0	0	1.46845	0	2.49333	0	0	0	0	2.51615	2.10566	0	1.41087	1.42267	0	0	0	0	0	0	0	0	0	1.33585	1.34382	1.35579	0.472222	Cocaine-Related Disorders
381	CELLULAR RESPONSE TO TOXIC SUBSTANCE%GOBP%GO:0097237	5.91709	5.32781	4.22557	2.91522	3.04629	0	0	0	0	4.33688	0	0	2.49157	0	2.73698	0	0	0	0	2.13824	6.55022	0	0	0	0	3.88538	0	0	0	0	0	0	0	1.62946	1.66192	1.61476	0.388889	Absence Seizures
382	INDOLE-CONTAINING COMPOUND METABOLIC PROCESS%GOBP%GO:0042430	9.58753	9.18578	3.11121	4.92154	6.32393	0	0	0	0	0	0	0	0	0	0	0	0	0	0	0	1.34285	0	0	0	0	2.46198	1.42365	2.66691	0	1.69444	0	4.14829	0	0	0	0	0.305556	Mental Depression
383	ANATOMICAL STRUCTURE ARRANGEMENT%GOBP%GO:0048532	0	0	0	0	0	0	0	0	0	0	0	0	0	0	0	0	0	0	0	0	1.57592	0	0	0	0	0	0	2.03171	0	0	0	0	0	0	0	0	0.0555556	Autistic Disorder
384	PROTEIN DEACYLATION%GOBP%GO:0035601	4.03281	2.13864	2.70324	0	0	0	0	2.06298	0	0	0	0	0	0	0	0	0	0	0	0	0	0	0	0	0	0	0	0	0	0	0	0	0	0	0	0	0.111111	Mental Depression
385	UV PROTECTION%GOBP%GO:0009650	1.35241	1.30776	0	0	0	0	0	0	0	0	0	0	0	0	0	0	0	0	0	0	0	0	0	0	0	0	0	0	0	0	0	0	0	0	0	0	0.0555556	Mental Depression
386	EMBRYONIC PLACENTA DEVELOPMENT%GOBP%GO:0001892	0	0	0	2.10455	2.16972	0	0	0	0	0	0	0	0	1.71492	1.51312	0	0	0	0	0	0	0	0	0	0	0	0	0	0	0	0	0	0	0	0	0	0.111111	Major Depressive Disorder
387	LEUKOCYTE CHEMOTAXIS%GOBP%GO:0030595	2.61007	2.34528	0	1.82562	1.38401	0	0	0	0	1.78527	0	1.74227	4.33181	0	7.87741	0	0	0	1.64905	1.93685	0	0	0	0	0	2.1469	0	0	0	0	0	0	0	0	0	0	0.305556	Allodynia
388	REGULATION OF MONOOXYGENASE ACTIVITY%GOBP%GO:0032768	6.52741	4.07151	5.01289	9.71543	8.62293	2.48861	2.37263	2.23435	0	1.47763	0	0	5.09506	3.52649	4.45776	2.71118	1.71039	0	0	3.2722	3.90138	0	0	0	0	6.00267	3.02953	0	0	0	0	0	0	0	0	0	0.5	Unipolar Depression
389	REGULATION OF MONOCYTE CHEMOTAXIS%GOBP%GO:0090025	0	0	0	0	0	0	0	0	0	0	0	0	0	0	1.57593	0	0	0	0	0	0	0	0	0	0	0	0	0	0	0	0	0	0	0	0	0	0.0277778	Allodynia
390	PHOSPHOLIPASE C-ACTIVATING DOPAMINE RECEPTOR SIGNALING PATHWAY%GOBP%GO:0060158	2.39571	3.50318	1.39766	2.24144	0	2.90376	2.82104	2.73747	0	0	0	0	2.09612	0	0	0	0	2.60671	0	0	3.11963	2.22674	0	0	4.12095	2.07811	1.78937	0	0	0	1.8361	1.75529	1.68376	0	0	0	0.472222	Hyperactive behavior
391	REGULATION OF ENDOTHELIAL CELL DIFFERENTIATION%GOBP%GO:0045601	2.27074	2.13626	0	0	2.14299	0	0	0	0	0	0	0	1.46845	0	1.34592	0	0	0	0	1.37129	0	0	0	0	0	0	0	0	1.4775	1.49815	0	0	0	0	0	0	0.222222	Mental Depression
392	NEGATIVE REGULATION OF CARBOHYDRATE METABOLIC PROCESS%GOBP%GO:0045912	0	2.40852	0	1.6394	0	0	0	0	0	0	0	0	0	0	0	0	0	0	0	0	0	0	0	0	0	0	0	0	0	0	2.08823	1.9641	1.87133	0	0	0	0.138889	Depressive disorder
393	REGULATION OF HEMOSTASIS%GOBP%GO:1900046	0	0	0	1.63811	0	0	0	0	0	0	0	0	2.97709	0	2.56365	0	0	0	0	0	0	0	0	0	0	0	1.47497	0	0	0	0	0	0	0	0	0	0.111111	Hypotension
394	CELLULAR RESPONSE TO GLUCAGON STIMULUS%GOBP%GO:0071377	1.71979	1.62924	1.9073	0	0	0	0	0	0	0	0	0	0	0	0	0	0	0	0	0	0	0	1.62066	0	3.39025	0	0	0	0	0	0	0	0	0	0	0	0.138889	Hyperactive behavior
395	BIOMINERAL TISSUE DEVELOPMENT%GOBP%GO:0031214	0	0	0	0	0	0	0	0	0	0	0	0	0	0	1.50112	0	0	0	0	0	0	0	0	0	0	0	0	1.52995	0	0	0	0	0	0	0	0	0.0555556	Autistic Disorder
396	ACETYLCHOLINE RECEPTOR SIGNALING PATHWAY%GOBP%GO:0095500	1.67904	2.49551	0	1.55996	0	0	2.09656	2.00509	0	0	0	0	0	0	0	0	0	0	1.71999	0	5.20301	0	3.0092	1.58769	0	2.27845	1.34689	1.54963	3.00032	0	0	0	0	0	0	0	0.361111	Absence Seizures
397	REGULATION OF SMOOTH MUSCLE CELL PROLIFERATION%GOBP%GO:0048660	9.48633	7.84753	6.00337	5.33716	5.49813	1.95904	1.81504	2.3778	0	2.87681	0	0	5.69005	4.38344	10.5434	0	2.32246	0	1.68276	2.8841	3.08569	2.66552	0	0	0	4.36176	2.63326	7.54582	0	0	0	0	0	2.15638	1.34382	1.32011	0.638889	Allodynia
398	HORMONE METABOLIC PROCESS%GOBP%GO:0042445	6.92081	7.02924	0	2.50389	2.60165	2.63304	2.44226	2.20462	0	0	0	0	0	0	1.33691	0	0	0	2.22378	0	2.99506	0	0	0	0	9.47834	5.65742	2.73483	0	0	0	1.40958	1.33609	0	0	0	0.416667	Alcoholic Intoxication, Chronic
399	REGULATION OF EXTRINSIC APOPTOTIC SIGNALING PATHWAY VIA DEATH DOMAIN RECEPTORS%GOBP%GO:1902041	3.1671	2.9427	0	0	0	0	0	0	0	0	0	0	0	0	0	0	0	0	0	0	0	0	0	0	0	0	0	0	0	0	0	0	0	0	0	0	0.0555556	Mental Depression
400	NEGATIVE REGULATION OF EPITHELIAL CELL PROLIFERATION%GOBP%GO:0050680	0	1.9844	1.45214	0	0	0	0	0	0	0	0	0	0	0	1.92422	0	2.3396	0	0	0	0	0	0	0	0	0	0	4.24705	0	0	0	0	0	0	0	0	0.138889	Autistic Disorder
401	NEGATIVE REGULATION OF INSULIN RECEPTOR SIGNALING PATHWAY%GOBP%GO:0046627	0	0	0	1.39612	0	0	0	0	0	0	0	0	0	0	1.40777	0	0	0	0	0	3.44356	0	0	0	0	0	0	1.38363	0	0	0	0	0	0	0	0	0.111111	Absence Seizures
402	POSITIVE REGULATION OF ADAPTIVE IMMUNE RESPONSE%GOBP%GO:0002821	1.32982	1.71165	1.67356	0	1.79063	0	0	0	0	2.00787	0	0	2.53119	0	2.12388	0	2.49189	0	0	1.39328	0	0	0	0	0	0	0	1.81426	0	0	0	0	0	0	0	0	0.277778	Hypotension
403	ANGIOGENESIS%GOBP%GO:0001525	4.10943	4.68585	2.93971	3.19437	3.90644	0	0	0	0	0	0	0	0	0	1.39753	0	0	0	0	2.95926	0	0	0	0	0	0	0	3.58115	0	0	0	0	0	0	0	0	0.222222	Depressive disorder
404	REGULATION OF MULTICELLULAR ORGANISM GROWTH%GOBP%GO:0040014	6.62185	10.6907	4.31596	2.61137	0	4.17635	3.97735	3.78831	0	0	0	0	2.03861	0	0	0	0	1.46314	0	0	2.35409	3.55116	1.98681	4.74901	3.71995	3.22916	3.81858	3.58391	5.84056	0	0	0	0	1.85974	1.8865	2.95296	0.583333	Depressive disorder
405	FEAR RESPONSE%GOBP%GO:0042596	12.5393	13.5734	9.09662	6.43545	7.85246	4.37346	5.59991	5.39974	0	0	0	0	0	1.41968	0	0	0	0	0	0	4.74505	0	2.73525	1.43754	1.60451	10.4651	3.65586	5.44788	4.14486	2.77974	2.44235	3.69254	2.22598	0	0	0	0.583333	Depressive disorder
406	NEGATIVE REGULATION OF RAS PROTEIN SIGNAL TRANSDUCTION%GOBP%GO:0046580	0	0	0	0	0	0	0	0	0	0	0	0	0	0	0	0	0	0	0	0	0	0	0	0	0	0	0	1.63308	0	0	0	0	0	0	0	0	0.0277778	Autistic Disorder
407	REGULATION OF TRANSPORTER ACTIVITY%GOBP%GO:0032409	10.6953	13.0698	11.4119	15.9802	14.4335	7.59373	7.18714	7.53238	0	0	0	0	4.84821	3.81853	5.50059	2.0896	0	0	0	6.96563	3.82167	4.68617	3.7774	3.22845	2.672	9.68336	3.8193	7.55438	2.25825	0	1.95898	1.7296	3.97307	1.37208	1.39117	1.98969	0.777778	Unipolar Depression
408	MALE GONAD DEVELOPMENT%GOBP%GO:0008584	0	1.38147	0	0	0	0	0	0	0	0	0	0	0	0	0	0	0	0	0	0	0	0	0	0	0	2.24704	0	0	0	0	0	0	0	0	0	0	0.0555556	Alcoholic Intoxication, Chronic
409	POSITIVE REGULATION OF RECEPTOR-MEDIATED ENDOCYTOSIS%GOBP%GO:0048260	1.72671	1.60224	2.92012	3.15643	4.16957	0	0	0	0	0	0	0	0	0	0	0	0	0	0	0	0	1.37287	0	2.30311	0	2.13453	1.90644	4.27804	2.31785	0	0	0	0	0	0	0	0.305556	Autistic Disorder
410	ADENYLATE CYCLASE-MODULATING G PROTEIN-COUPLED RECEPTOR SIGNALING PATHWAY%GOBP%GO:0007188	13.874	19.8626	19.1519	9.44062	9.68237	7.82216	8.50506	11.0062	0	1.43027	1.52275	0	10.5901	4.43187	7.41177	2.3927	0	5.74056	7.44966	0	7.60522	0	13.4736	6.10007	9.64924	15.7478	4.54207	3.23915	2.67719	0	0	1.37368	0	1.63568	1.66612	2.37325	0.777778	Depressive disorder
411	ICOSANOID SECRETION%GOBP%GO:0032309	3.72079	5.90607	2.94262	3.48482	4.69758	0	0	0	0	0	0	0	3.05077	1.56777	2.79809	1.7736	0	0	0	0	3.70944	1.80617	1.59262	0	1.76443	4.51752	2.56542	3.58584	0	0	0	0	0	0	0	0	0.444444	Depressive disorder
412	REGULATION OF EXECUTION PHASE OF APOPTOSIS%GOBP%GO:1900117	0	0	0	0	0	0	0	0	0	0	0	0	1.41187	0	0	0	0	0	0	0	0	0	0	0	0	0	0	0	0	0	0	0	0	0	0	0	0.0277778	Hypotension
413	REGULATION OF AMINO ACID TRANSMEMBRANE TRANSPORT%GOBP%GO:1903789	2.67516	2.56727	0	0	0	0	0	0	0	0	0	0	0	0	0	0	0	0	0	0	0	2.37623	2.23131	0	0	0	0	0	0	0	0	0	0	0	0	0	0.111111	Mental Depression
414	DEVELOPMENTAL MATURATION%GOBP%GO:0021700	2.39052	1.6354	0	0	1.35856	0	0	0	0	0	0	0	0	0	0	0	0	0	0	1.31567	0	0	0	0	0	2.37109	0	2.34826	1.70255	3.78292	0	0	0	0	0	0	0.222222	Adult Learning Disorders
415	POSITIVE REGULATION OF RESPONSE TO WOUNDING%GOBP%GO:1903036	0	1.79351	0	3.23275	2.52796	0	0	0	0	0	0	0	0	0	0	0	0	0	0	0	0	0	0	0	0	0	0	0	0	0	0	0	0	0	0	0	0.0833333	Unipolar Depression
416	BLOOD VESSEL ENDOTHELIAL CELL MIGRATION%GOBP%GO:0043534	2.48434	3.32262	1.75722	0	0	0	0	0	0	0	0	0	0	0	0	0	0	0	0	1.47344	0	0	0	0	0	0	0	0	0	0	0	0	0	0	0	0	0.111111	Depressive disorder
417	CELLULAR RESPONSE TO INTERFERON-GAMMA%GOBP%GO:0071346	0	0	0	1.54357	1.60898	0	0	0	0	0	0	0	0	0	2.40318	0	0	0	0	2.55658	0	0	0	0	0	0	0	0	0	0	0	0	0	0	0	0	0.111111	Complex Partial Status Epilepticus
418	CANONICAL WNT SIGNALING PATHWAY%GOBP%GO:0060070	0	1.63103	0	2.98768	2.34134	0	0	0	0	0	0	0	0	0	0	0	0	0	0	0	0	0	0	0	0	0	0	2.37951	0	0	0	1.53187	0	0	0	0	0.138889	Unipolar Depression
419	HUMORAL IMMUNE RESPONSE%GOBP%GO:0006959	0	0	0	1.33301	0	0	0	0	0	0	0	0	1.34149	0	1.55562	0	0	0	0	0	0	0	0	0	0	0	0	0	0	0	0	0	0	0	0	0	0.0833333	Allodynia
420	NEGATIVE REGULATION OF TISSUE REMODELING%GOBP%GO:0034104	4.21665	4.01033	0	0	0	0	0	0	0	2.03448	0	0	1.82025	0	9.80392	0	0	2.33244	0	0	1.4301	0	0	0	0	1.62657	0	0	0	0	0	0	0	0	0	0	0.222222	Allodynia
421	OPIOID RECEPTOR SIGNALING PATHWAY%GOBP%GO:0038003	2.78798	2.68014	2.98547	0	0	3.28233	3.2085	4.83426	0	0	0	0	0	0	0	0	0	0	0	0	3.53046	0	6.30133	0	0	5.51445	0	0	0	0	0	0	0	0	0	0	0.25	Drug Withdrawal Symptoms
422	POSITIVE REGULATION OF DENDRITE DEVELOPMENT%GOBP%GO:1900006	0	0	0	3.20745	4.14508	0	0	0	0	0	0	0	0	0	0	0	0	0	0	0	0	2.24099	0	0	0	0	0	5.23802	0	0	0	0	0	0	0	0	0.111111	Autistic Disorder
423	PROTEIN IMPORT INTO NUCLEUS%GOBP%GO:0006606	0	1.40336	0	0	0	0	0	0	0	0	0	0	0	0	0	0	0	0	0	0	0	0	0	0	0	0	0	0	0	0	0	0	0	0	0	0	0.0277778	Depressive disorder
424	REGULATION OF INTRINSIC APOPTOTIC SIGNALING PATHWAY BY P53 CLASS MEDIATOR%GOBP%GO:1902253	0	0	0	0	0	0	0	0	0	0	0	0	0	0	0	0	0	0	0	0	0	0	0	0	0	0	0	0	1.55792	0	0	0	0	0	0	0	0.0277778	Age-Related Memory Disorders
425	"TRANS-SYNAPTIC SIGNALING, MODULATING SYNAPTIC TRANSMISSION%GOBP%GO:0099550"	2.39571	2.29546	1.39766	4.82352	4.85893	4.46985	4.34872	4.23976	0	0	0	0	2.09612	0	0	0	0	0	0	5.24683	1.70945	0	2.04954	0	0	2.07811	0	0	0	0	1.8361	1.75529	1.68376	0	0	0	0.444444	Complex Partial Status Epilepticus
426	REGULATION OF LEUKOCYTE CHEMOTAXIS%GOBP%GO:0002688	3.90733	4.30073	0	0	0	0	0	0	0	0	0	0	2.4958	0	6.25858	0	0	0	1.83222	4.21251	0	0	0	0	0	0	0	0	1.62264	0	0	0	0	0	0	0	0.194444	Allodynia
427	REGULATION OF HEART GROWTH%GOBP%GO:0060420	2.8892	4.33779	0	2.66388	0	0	0	0	0	0	0	0	0	0	1.81237	0	0	0	0	0	0	0	0	0	0	0	0	2.01335	0	0	0	0	0	3.09096	3.1164	2.97996	0.222222	Depressive disorder
428	REGULATION OF NATURAL KILLER CELL PROLIFERATION%GOBP%GO:0032817	1.53821	1.48767	0	0	0	0	0	0	0	0	0	0	0	0	0	0	0	0	0	0	0	0	0	0	0	0	0	1.39355	0	0	0	0	0	0	0	0	0.0833333	Mental Depression
429	POSITIVE REGULATION OF AMINO ACID TRANSPORT%GOBP%GO:0051957	4.31473	5.42357	2.18395	2.87982	0	0	0	0	0	0	1.91418	0	3.3972	3.27104	1.7359	0	0	4.27951	1.91111	0	7.57335	1.99958	3.34835	0	1.98405	2.73924	0	1.8585	1.83632	1.79308	0	0	0	0	0	0	0.5	Absence Seizures
430	NOTCH SIGNALING PATHWAY%GOBP%GO:0007219	0	0	0	0	0	0	0	0	0	0	0	0	0	0	0	0	0	0	0	0	0	0	0	0	0	0	0	0	1.57912	0	0	0	0	0	0	0	0.0277778	Age-Related Memory Disorders
431	REGULATION OF CELL DIVISION%GOBP%GO:0051302	0	1.98229	1.62607	0	0	0	0	0	0	0	0	0	2.94044	0	1.60477	0	0	0	0	1.74239	1.90096	1.4982	0	0	1.43322	0	0	0	4.10017	0	0	0	0	0	0	0	0.25	Age-Related Memory Disorders
432	B CELL HOMEOSTASIS%GOBP%GO:0001782	0	0	0	0	0	0	0	0	0	0	0	0	0	0	0	0	0	0	0	1.62387	0	0	0	0	0	0	0	0	0	0	0	0	0	0	0	0	0.0277778	Complex Partial Status Epilepticus
433	CYCLIC PURINE NUCLEOTIDE METABOLIC PROCESS%GOBP%GO:0052652	1.89243	1.80183	2.0848	0	0	0	0	0	0	0	0	0	1.78859	3.17326	0	0	0	0	0	0	0	0	1.73526	0	3.58473	0	0	0	0	0	0	0	0	0	0	0	0.194444	Hyperactive behavior
434	"POSITIVE REGULATION OF SYNAPTIC TRANSMISSION, GLUTAMATERGIC%GOBP%GO:0051968"	7.89069	9.00816	3.05013	6.1046	4.87033	0	0	0	0	0	0	0	1.70226	0	1.57593	0	0	0	0	4.33528	2.46653	1.85317	0	3.12993	3.43217	3.50367	0	9.26037	0	0	2.70601	4.10561	3.97307	2.86644	2.88325	2.80821	0.555556	Autistic Disorder
435	CELLULAR RESPONSE TO LITHIUM ION%GOBP%GO:0071285	1.30268	2.29546	1.39766	2.24144	0	0	0	0	0	0	0	0	0	0	0	0	0	0	0	0	0	0	0	0	0	0	0	0	0	0	0	1.75529	0	1.84613	1.85957	1.85975	0.222222	Depressive disorder
436	CELLULAR RESPONSE TO TOPOLOGICALLY INCORRECT PROTEIN%GOBP%GO:0035967	1.41534	1.72959	0	0	0	0	0	0	0	0	0	0	0	0	0	0	0	0	0	1.89217	0	0	0	0	0	0	0	0	0	0	0	0	0	0	0	0	0.0833333	Complex Partial Status Epilepticus
437	CELL-CELL ADHESION MEDIATED BY CADHERIN%GOBP%GO:0044331	0	0	0	0	0	0	0	0	0	0	0	0	0	0	0	0	0	0	0	0	0	0	0	0	0	8.58574	0	0	0	0	0	0	0	0	0	0	0.0277778	Alcoholic Intoxication, Chronic
438	PROTEIN TETRAMERIZATION%GOBP%GO:0051262	1.678	1.52453	0	0	0	0	0	0	0	0	0	0	0	1.73831	2.46165	0	0	0	0	0	0	0	0	0	0	1.30563	0	0	0	0	0	0	0	0	0	0	0.138889	Allodynia
439	POSITIVE REGULATION OF LEUKOCYTE MEDIATED IMMUNITY%GOBP%GO:0002705	0	1.88753	0	1.39612	1.45	0	0	0	0	1.824	0	0	3.30915	1.33028	1.86391	0	2.32052	0	0	0	0	0	0	0	0	0	0	1.46778	0	0	0	0	0	0	0	0	0.25	Hypotension
440	ANTEROGRADE AXONAL TRANSPORT%GOBP%GO:0008089	0	0	0	1.80841	0	0	0	0	0	0	0	0	0	0	0	0	0	0	0	0	0	0	0	0	0	0	0	0	0	0	0	0	0	0	0	0	0.0277778	Unipolar Depression
441	POSITIVE CHEMOTAXIS%GOBP%GO:0050918	0	0	0	3.23341	2.43463	0	0	0	0	0	0	0	0	0	2.09889	0	0	0	0	3.32061	0	0	0	0	0	0	0	3.38517	0	0	0	0	0	0	0	0	0.138889	Autistic Disorder
442	REGULATION OF TUMOR NECROSIS FACTOR SUPERFAMILY CYTOKINE PRODUCTION%GOBP%GO:1903555	3.72011	3.34907	0	2.19952	0	0	0	0	0	0	1.76703	0	2.09405	0	3.43117	0	0	0	0	0	2.02823	0	0	0	0	2.54725	3.37669	3.00102	2.21609	0	0	0	0	0	0	1.95932	0.333333	Mental Depression
443	REGULATION OF LIPID METABOLIC PROCESS%GOBP%GO:0019216	5.57062	5.98003	5.46035	2.59056	2.73778	2.85462	3.18599	2.81211	0	1.55785	0	0	6.57659	1.4804	5.75309	3.64644	1.30774	0	0	1.75426	4.82832	1.34064	2.83969	0	0	3.69857	3.55255	2.07485	0	0	0	0	0	0	0	0	0.583333	Hypotension
444	POSITIVE REGULATION OF CELL-CELL ADHESION%GOBP%GO:0022409	2.47955	2.14256	0	2.21154	2.80611	0	0	0	0	0	0	0	2.09612	0	7.44789	0	1.69191	0	0	3.27553	0	0	0	0	0	0	0	3.55684	1.54845	0	0	0	0	0	0	0	0.277778	Allodynia
445	REGULATION OF PROTEIN DEACETYLATION%GOBP%GO:0090311	1.94611	0	0	0	1.83937	0	0	0	0	0	0	0	1.30924	0	0	0	0	0	0	0	0	0	0	0	0	0	0	0	2.49647	1.37272	0	0	0	0	0	0	0.138889	Age-Related Memory Disorders
446	CELL-CELL ADHESION VIA PLASMA-MEMBRANE ADHESION MOLECULES%GOBP%GO:0098742	0	0	0	0	0	0	0	0	0	0	0	0	0	0	0	0	0	0	0	0	0	0	0	0	0	3.72864	0	3.76413	0	0	0	0	0	0	0	0	0.0555556	Autistic Disorder
447	PLASMA LIPOPROTEIN PARTICLE REMODELING%GOBP%GO:0034369	0	1.51645	0	0	0	0	0	0	0	0	0	0	1.60134	0	0	0	0	0	0	0	0	1.75739	0	0	0	0	0	0	0	0	0	0	0	0	0	0	0.0833333	Cognition Disorders
448	NEGATIVE REGULATION OF CELL JUNCTION ASSEMBLY%GOBP%GO:1901889	0	1.71165	0	2.62023	2.64864	0	0	0	0	0	0	0	3.18998	0	1.60477	0	0	0	0	1.62387	0	0	0	0	0	0	0	0	0	1.69444	0	0	0	0	0	0	0.194444	Hypotension
449	POSITIVE REGULATION OF LYASE ACTIVITY%GOBP%GO:0051349	1.84708	3.83087	0	1.72084	0	0	0	0	0	0	0	0	0	0	1.63509	0	0	0	0	1.65225	1.37174	0	0	0	0	0	0	1.71271	0	0	2.77196	2.74988	2.58707	1.56624	1.58154	1.59333	0.361111	Depressive disorder
450	NEUTROPHIL DEGRANULATION%GOBP%GO:0043312	0	0	0	1.98892	0	0	0	0	0	0	0	0	0	0	0	0	0	0	0	0	0	0	0	0	0	0	0	0	0	0	0	0	0	0	0	0	0.0277778	Unipolar Depression
451	NEUROINFLAMMATORY RESPONSE%GOBP%GO:0150076	6.17059	5.82602	1.44592	4.71254	3.73611	0	0	0	1.5608	0	0	0	3.99963	0	4.91983	0	0	0	0	0	1.93638	2.79267	2.53116	2.56965	2.85355	0	2.12977	0	3.94698	4.00504	0	0	0	0	0	0	0.444444	Mental Depression
452	REGULATION OF MEMBRANE REPOLARIZATION%GOBP%GO:0060306	0	0	0	0	0	0	0	0	0	0	0	0	0	1.45976	0	0	0	0	0	0	0	0	0	0	0	0	0	0	0	0	0	0	0	0	0	0	0.0277778	Ache
453	POSITIVE REGULATION OF ANIMAL ORGAN MORPHOGENESIS%GOBP%GO:0110110	3.12998	2.86847	0	2.18416	2.9481	0	0	0	0	0	0	0	1.81764	0	1.55418	0	0	0	0	0	0	0	0	0	0	0	0	1.61097	0	0	0	0	0	0	0	0	0.194444	Mental Depression
454	"REGULATION OF CD4-POSITIVE, ALPHA-BETA T CELL ACTIVATION%GOBP%GO:2000514"	0	0	0	0	0	0	0	0	0	0	0	0	0	0	1.90761	0	0	0	0	0	0	0	0	0	0	0	0	0	0	0	0	0	0	0	0	0	0.0277778	Allodynia
455	POSITIVE REGULATION OF ERBB SIGNALING PATHWAY%GOBP%GO:1901186	1.44611	1.36525	0	0	0	0	0	0	0	0	0	0	2.79382	0	0	0	0	1.99173	1.59754	0	0	0	1.43005	0	0	0	0	0	0	0	0	0	0	0	0	0	0.166667	Hypotension
456	POSITIVE REGULATION OF CELL CYCLE G2/M PHASE TRANSITION%GOBP%GO:1902751	0	0	0	0	0	0	0	0	0	0	0	0	0	0	0	0	0	0	0	0	0	0	0	1.51854	0	0	0	0	0	1.56283	0	0	0	0	0	0	0.0555556	Adult Learning Disorders
457	NEGATIVE REGULATION OF CELLULAR PROTEIN LOCALIZATION%GOBP%GO:1903828	0	0	0	0	0	0	0	0	0	0	0	0	0	0	0	0	0	0	0	0	0	0	0	0	0	0	0	0	0	1.69407	0	0	0	0	0	0	0.0277778	Adult Learning Disorders
458	TELENCEPHALON CELL MIGRATION%GOBP%GO:0022029	3.1671	3.79305	1.86805	2.92064	2.20134	0	0	0	0	0	0	0	0	2.11953	0	0	0	1.58362	0	0	2.57452	2.45615	0	0	2.47658	0	0	5.00345	2.21609	0	1.97199	2.96217	1.75535	0	0	0	0.416667	Autistic Disorder
459	POSITIVE REGULATION OF G2/M TRANSITION OF MITOTIC CELL CYCLE%GOBP%GO:0010971	0	0	0	0	0	0	0	0	0	0	0	0	0	0	0	0	0	0	0	0	0	0	0	1.58769	0	0	0	0	0	1.63371	0	0	0	0	0	0	0.0555556	Adult Learning Disorders
460	STAT CASCADE%GOBP%GO:0097696	1.91691	1.79351	0	0	1.81385	0	0	0	0	0	0	0	0	0	0	0	0	0	0	0	0	0	0	0	0	0	0	3.60489	0	0	0	0	0	0	0	0	0.111111	Autistic Disorder
461	CARDIAC VENTRICLE DEVELOPMENT%GOBP%GO:0003231	0	1.45201	0	0	0	0	0	0	0	0	0	0	0	0	0	0	0	0	0	0	0	0	0	0	0	0	0	0	0	0	0	0	0	0	0	0	0.0277778	Depressive disorder
462	ERBB2 SIGNALING PATHWAY%GOBP%GO:0038128	0	0	0	3.16877	3.22625	0	0	0	0	0	0	0	0	0	0	0	0	0	0	0	0	0	0	0	0	0	0	0	0	0	0	0	0	0	0	0	0.0555556	Major Depressive Disorder
463	CELLULAR RESPONSE TO PEPTIDE HORMONE STIMULUS%GOBP%GO:0071375	6.90452	7.60309	6.27719	3.79894	2.8457	2.06707	2.50567	2.23338	0	0	0	0	2.11292	0	3.03854	0	0	2.73479	1.89141	0	1.77461	0	1.33118	0	1.81866	3.54738	0	0	1.56263	0	0	0	0	0	0	0	0.472222	Depressive disorder
464	DEVELOPMENTAL GROWTH INVOLVED IN MORPHOGENESIS%GOBP%GO:0060560	2.45643	2.21897	0	1.66655	1.72395	0	0	0	0	0	0	0	0	0	0	0	0	0	0	0	0	0	0	0	0	0	0	0	0	0	0	0	0	0	0	0	0.111111	Mental Depression
465	POSITIVE REGULATION OF CELLULAR RESPONSE TO OXIDATIVE STRESS%GOBP%GO:1900409	2.11662	2.023	0	1.97598	2.00321	0	0	0	0	0	0	0	1.92358	0	1.81237	0	2.34256	0	0	0	0	0	0	0	0	0	0	0	0	0	0	0	0	0	0	0	0.194444	Hypothermia, Accidental
466	REGULATION OF STRIATED MUSCLE CONTRACTION%GOBP%GO:0006942	2.34674	2.14344	2.04355	0	0	0	0	0	0	0	0	0	2.87609	0	0	0	0	0	0	3.62466	2.01857	0	0	0	0	0	0	0	0	0	0	0	0	0	0	0	0.166667	Complex Partial Status Epilepticus
467	CELLULAR RESPONSE TO DECREASED OXYGEN LEVELS%GOBP%GO:0036294	2.33955	2.55468	2.43884	3.79837	3.31447	0	0	0	0	0	0	0	0	1.73436	0	0	0	0	0	3.99135	2.32035	1.3292	0	0	0	0	0	0	0	0	0	0	0	0	0	1.69023	0.277778	Complex Partial Status Epilepticus
468	DICARBOXYLIC ACID TRANSPORT%GOBP%GO:0006835	2.52936	2.32184	2.19858	3.04839	2.38247	0	0	0	0	0	0	0	0	0	0	0	0	0	0	1.70812	2.14832	0	0	0	0	2.86108	0	5.01563	0	1.98558	2.66169	2.55227	2.38938	0	0	0	0.361111	Autistic Disorder
469	POSITIVE REGULATION OF GLUCOSE METABOLIC PROCESS%GOBP%GO:0010907	0	0	1.52064	0	0	0	0	0	0	0	0	0	1.41187	0	0	1.56265	0	0	0	0	0	0	0	0	0	0	0	0	1.42653	0	0	0	0	0	0	0	0.111111	Tachyarrhythmia
470	REGULATION OF TAU-PROTEIN KINASE ACTIVITY%GOBP%GO:1902947	0	0	0	1.38108	1.38569	0	0	0	0	0	0	0	0	0	0	0	0	0	0	0	0	0	0	0	0	0	0	0	0	0	0	0	0	0	0	0	0.0555556	Major Depressive Disorder
471	NEGATIVE REGULATION OF INTERLEUKIN-1 BETA PRODUCTION%GOBP%GO:0032691	0	1.51645	0	0	0	0	0	1.92597	0	0	0	0	0	0	0	0	0	0	0	0	0	0	0	0	0	0	1.30272	0	0	0	0	0	0	0	0	0	0.0833333	Cocaine Dependence
472	RESPONSE TO GLUCOCORTICOID%GOBP%GO:0051384	8.06378	8.33575	9.74867	12.3812	13.6005	1.83897	1.70053	2.98915	0	5.0642	0	0	5.50232	5.45534	7.80119	0	0	0	0	12.2201	9.42021	3.64637	0	5.92187	2.6074	4.0819	1.70133	5.45844	0	1.53194	0	2.70101	0	3.09299	3.1164	2.96319	0.694444	Major Depressive Disorder
473	DOPAMINERGIC NEURON DIFFERENTIATION%GOBP%GO:0071542	1.60434	1.51645	0	0	1.50621	0	0	0	0	0	0	0	0	0	0	0	0	0	0	0	0	0	0	0	0	0	0	0	0	0	0	0	0	0	0	0	0.0833333	Mental Depression
474	RESPONSE TO UV-B%GOBP%GO:0010224	0	0	0	0	0	0	0	0	0	0	0	0	0	0	0	0	2.38498	0	0	0	0	0	0	0	0	0	0	0	0	0	0	0	0	0	0	0	0.0277778	Hypothermia, Accidental
475	RESPONSE TO DIETARY EXCESS%GOBP%GO:0002021	2.63758	2.49551	0	0	0	0	0	0	0	0	0	0	0	0	1.5253	1.7736	0	0	0	0	0	0	0	0	0	2.27845	0	1.54963	0	0	0	0	0	0	0	0	0.166667	Mental Depression
476	REGULATION OF CELL-SUBSTRATE ADHESION%GOBP%GO:0010810	2.17089	2.37867	0	1.9504	2.53479	0	0	0	0	0	0	0	0	0	0	0	0	0	0	1.44889	0	0	0	0	0	0	0	0	0	1.98121	0	0	0	0	0	0	0.166667	Major Depressive Disorder
477	POSITIVE REGULATION OF PROTEIN AUTOPHOSPHORYLATION%GOBP%GO:0031954	0	0	0	0	0	0	0	0	0	0	0	0	1.73116	0	0	0	0	0	0	1.62387	0	0	0	0	0	0	0	0	1.71078	0	0	0	0	0	0	0	0.0833333	Hypotension
478	NEGATIVE REGULATION OF VIRAL TRANSCRIPTION%GOBP%GO:0032897	0	0	0	0	0	0	0	0	0	0	0	0	0	0	0	0	0	0	0	1.65225	0	0	0	0	0	0	0	0	0	0	0	0	0	0	0	0	0.0277778	Complex Partial Status Epilepticus
479	ACYLGLYCEROL METABOLIC PROCESS%GOBP%GO:0006639	0	0	0	0	0	0	0	0	0	0	0	0	0	0	0	0	0	0	0	0	0	0	0	0	0	0	1.33088	0	0	0	0	0	0	0	0	0	0.0277778	Alcohol abuse
480	POSITIVE REGULATION OF REPRODUCTIVE PROCESS%GOBP%GO:2000243	2.77085	0	4.24231	1.85966	2.60808	0	0	0	0	0	0	0	0	1.93801	1.75204	0	0	0	0	0	0	0	0	0	0	0	0	1.91606	0	0	0	0	0	0	0	0	0.194444	Mood Disorders
481	RESPONSE TO RETINOIC ACID%GOBP%GO:0032526	2.55591	1.72972	3.98142	1.74629	2.40707	0	0	0	0	0	0	0	0	0	0	0	0	0	0	1.40266	0	0	0	0	0	1.51553	0	0	0	0	0	0	0	0	0	0	0.194444	Mood Disorders
482	REGULATION OF MEMBRANE POTENTIAL%GOBP%GO:0042391	24.376	26.0625	18.487	11.8775	8.0264	8.6388	9.88549	14.5736	0	0	0	0	6.3364	8.61884	9.01568	0	0	3.18745	2.09218	14.25	15.8887	3.57168	13.211	7.13513	5.96526	23.6052	5.8399	23.1281	4.78531	3.54424	6.24128	7.66799	6.26858	4.5583	4.6553	5.22858	0.833333	Depressive disorder
483	REGULATION OF ANIMAL ORGAN MORPHOGENESIS%GOBP%GO:2000027	5.00051	5.73049	2.94825	1.91922	2.47897	0	0	0	0	0	0	0	1.44155	0	1.67632	0	0	0	0	0	0	0	0	0	0	0	0	0	1.61189	0	0	0	0	0	0	0	0.222222	Depressive disorder
484	RESPONSE TO AMPHETAMINE%GOBP%GO:0001975	19.959	21.054	9.47579	14.0464	6.85684	3.21386	4.39515	5.6345	0	0	0	0	6.12499	2.79329	2.63496	0	0	5.71251	0	0	4.93261	3.08237	2.83933	2.86572	8.7746	17.4661	3.7866	3.33721	0	1.55007	1.34647	0	0	4.15424	4.15522	4.03674	0.694444	Depressive disorder
485	REGULATION OF DEACETYLASE ACTIVITY%GOBP%GO:0150065	1.47191	1.42631	0	0	1.38569	0	0	0	0	0	0	0	0	0	0	0	0	0	0	0	0	0	0	0	0	0	0	0	2.21609	0	0	0	0	0	0	0	0.111111	Age-Related Memory Disorders
486	RESPONSE TO PLATELET AGGREGATION INHIBITOR%GOBP%GO:0061478	1.35241	1.30776	1.44592	0	0	0	0	0	0	0	0	0	0	0	0	0	0	0	0	0	0	0	3.85669	0	2.28058	0	0	0	0	0	0	0	0	0	0	0	0.138889	Drug Withdrawal Symptoms
487	REGULATION OF RELEASE OF SEQUESTERED CALCIUM ION INTO CYTOSOL%GOBP%GO:0051279	1.92917	2.44943	0	0	0	0	0	0	0	0	0	0	0	0	1.6963	0	0	0	0	2.76601	1.37448	0	0	0	0	1.55433	0	0	0	0	0	0	0	0	0	0	0.166667	Complex Partial Status Epilepticus
488	REGULATION OF NATURAL KILLER CELL MEDIATED CYTOTOXICITY%GOBP%GO:0042269	0	0	0	0	0	0	0	0	0	0	0	0	0	0	0	0	1.89908	0	0	0	0	0	0	0	0	0	0	0	0	0	0	0	0	0	0	0	0.0277778	Hypothermia, Accidental
489	REGULATION OF WNT SIGNALING PATHWAY%GOBP%GO:0030111	1.58279	2.41802	0	1.38602	0	0	0	0	0	0	0	0	0	0	0	0	0	0	0	0	0	1.46044	0	0	0	0	0	0	0	0	0	0	0	0	0	0	0.111111	Depressive disorder
490	CATECHOLAMINE METABOLIC PROCESS%GOBP%GO:0006584	9.86815	9.36913	12.6642	9.36882	9.47334	5.24237	6.41444	7.57358	0	0	0	0	3.91917	3.81944	0	0	0	3.50382	0	0	2.9984	4.20426	0	0	6.22556	12.0427	7.71226	4.79381	2.51968	0	0	2.1108	0	0	0	0	0.527778	Mood Disorders
491	RESPONSE TO HEXOSE%GOBP%GO:0009746	0	0	2.55908	1.32183	1.37195	0	0	0	0	0	0	0	0	0	0	0	0	0	0	1.92586	1.42675	0	0	0	0	0	0	0	0	0	0	0	0	0	0	0	0.138889	Mood Disorders
492	CAMP BIOSYNTHETIC PROCESS%GOBP%GO:0006171	2.78798	2.68014	2.98547	1.44159	1.45	0	0	0	0	0	0	0	0	0	0	0	0	0	0	0	0	0	2.29964	0	2.46189	0	0	0	0	0	0	0	0	0	0	0	0.194444	Mood Disorders
493	POSITIVE REGULATION OF REGULATORY T CELL DIFFERENTIATION%GOBP%GO:0045591	0	0	0	0	0	0	0	0	0	0	0	0	2.09612	0	0	0	0	0	0	0	0	0	0	0	0	0	0	0	0	0	0	0	0	0	0	0	0.0277778	Hypotension
494	RESPONSE TO TOXIC SUBSTANCE%GOBP%GO:0009636	31.8882	34.2362	14.9333	17.9416	16.0245	7.7542	8.87435	14.1596	0	5.56683	1.54921	1.56305	12.2621	9.02676	12.033	2.25128	3.03202	4.07954	1.88472	10.1746	25.2415	3.28741	13.5111	6.62414	6.60854	32.5284	9.88329	11.5885	3.57546	1.70832	0	0	1.35796	6.00551	6.10127	5.63777	0.916667	Depressive disorder
495	URETERIC BUD DEVELOPMENT%GOBP%GO:0001657	0	2.16244	0	2.84441	2.22888	2.68035	2.53952	2.36698	0	0	0	0	0	0	0	0	0	0	0	2.56113	0	0	0	0	0	0	0	1.59221	0	0	0	0	0	1.662	1.68942	1.67462	0.305556	Unipolar Depression
496	REGULATION OF HUMORAL IMMUNE RESPONSE MEDIATED BY CIRCULATING IMMUNOGLOBULIN%GOBP%GO:0002923	0	0	0	1.38108	1.38569	0	0	0	0	0	0	0	0	0	0	0	0	0	0	0	0	0	0	0	0	0	0	0	0	0	0	0	0	0	0	0	0.0555556	Major Depressive Disorder
497	MAPK CASCADE%GOBP%GO:0000165	5.72206	6.2155	0	8.49621	8.83972	0	0	0	0	0	0	0	3.18998	3.1737	9.07194	0	0	0	0	2.62658	0	0	0	0	0	1.52451	0	2.04257	0	0	0	0	0	0	0	0	0.277778	Allodynia
498	NEGATIVE REGULATION OF VIRAL PROCESS%GOBP%GO:0048525	0	0	0	1.38108	2.00921	0	0	0	0	0	0	0	0	0	0	0	0	0	0	2.40333	0	0	0	1.71924	0	0	0	0	0	0	0	0	0	0	0	0	0.111111	Complex Partial Status Epilepticus
499	SODIUM ION HOMEOSTASIS%GOBP%GO:0055078	0	0	0	0	0	0	0	0	0	0	0	0	1.5316	0	0	0	0	0	0	0	0	0	0	0	0	0	0	0	0	0	0	0	0	0	0	0	0.0277778	Hypotension
500	ENDOTHELIUM DEVELOPMENT%GOBP%GO:0003158	0	0	0	0	0	0	0	0	0	0	0	0	0	0	0	0	0	0	0	0	0	0	0	0	0	0	0	1.47839	0	0	0	0	0	0	0	0	0.0277778	Autistic Disorder
501	REGULATION OF INTERLEUKIN-2 BIOSYNTHETIC PROCESS%GOBP%GO:0045076	0	0	0	0	0	0	0	0	0	0	0	0	1.88623	0	1.7735	0	0	0	0	0	0	0	0	0	0	0	0	0	0	0	0	0	0	0	0	0	0.0555556	Hypotension
502	REGULATION OF NEURON MIGRATION%GOBP%GO:2001222	0	1.88682	0	0	0	0	0	0	0	0	0	0	0	0	0	0	0	0	0	0	0	0	0	0	0	0	0	0	1.35766	0	0	0	0	0	0	0	0.0555556	Depressive disorder
503	INTERNAL PROTEIN AMINO ACID ACETYLATION%GOBP%GO:0006475	0	0	0	0	0	0	0	0	0	0	0	0	0	0	0	0	0	0	0	0	0	0	0	0	0	0	0	0	0	1.6767	0	0	0	0	0	0	0.0277778	Adult Learning Disorders
504	POSITIVE REGULATION OF FOCAL ADHESION ASSEMBLY%GOBP%GO:0051894	2.7495	2.60461	0	0	1.65791	0	0	0	0	0	0	0	0	0	0	0	0	0	0	0	0	0	0	0	0	0	0	0	0	0	0	0	0	0	0	0	0.0833333	Mental Depression
505	PROTEIN KINASE A SIGNALING%GOBP%GO:0010737	0	0	0	0	0	0	0	0	0	0	0	0	0	0	0	2.20115	0	0	0	0	0	0	0	0	0	0	0	0	0	0	0	0	0	0	0	0	0.0277778	Tachyarrhythmia
506	REGULATION OF RAS PROTEIN SIGNAL TRANSDUCTION%GOBP%GO:0046578	0	0	0	0	0	0	0	0	0	0	0	0	0	0	0	0	0	0	0	0	0	1.40394	0	0	0	0	0	1.43578	0	0	0	0	0	0	0	0	0.0555556	Autistic Disorder
507	LYMPHOCYTE CHEMOTAXIS%GOBP%GO:0048247	0	0	0	0	0	0	0	0	0	0	0	0	0	0	0	0	0	0	0	2.17101	0	0	0	0	0	0	0	0	0	0	0	0	0	0	0	0	0.0277778	Complex Partial Status Epilepticus
508	INTERMEDIATE FILAMENT-BASED PROCESS%GOBP%GO:0045103	1.83286	1.70958	0	0	0	0	0	0	0	0	0	0	0	0	0	0	0	0	0	0	0	0	0	0	0	0	0	0	0	0	0	0	0	0	0	0	0.0555556	Mental Depression
509	AXONAL TRANSPORT%GOBP%GO:0098930	0	0	0	2.23722	1.54976	0	0	0	0	0	0	0	0	0	0	0	0	0	0	0	0	0	0	0	0	0	0	0	0	0	0	0	0	0	0	0	0.0555556	Unipolar Depression
510	REGULATION OF STEROID METABOLIC PROCESS%GOBP%GO:0019218	3.77621	3.43063	2.22458	0	2.24184	0	0	0	0	0	0	0	4.73118	0	2.96319	1.93047	0	0	0	0	3.34154	0	0	0	0	2.57332	2.83981	0	0	0	0	0	0	0	0	0	0.277778	Hypotension
511	REGULATION OF CELLULAR RESPONSE TO VASCULAR ENDOTHELIAL GROWTH FACTOR STIMULUS%GOBP%GO:1902547	0	0	0	0	0	0	0	0	0	0	0	0	0	0	0	0	2.28675	0	0	0	0	0	0	0	0	0	0	0	0	0	0	0	0	0	0	0	0.0277778	Hypothermia, Accidental
512	DOPAMINE METABOLIC PROCESS%GOBP%GO:0042417	12.05	11.5543	15.1011	11.4961	11.5969	6.27781	7.64351	9.01856	0	0	0	0	4.5963	4.45696	1.50112	0	0	3.95588	0	0	3.65078	4.86613	1.56627	1.5627	7.05676	14.7165	8.92653	6.005	2.95873	0	1.40176	2.55227	0	0	0	0	0.638889	Mood Disorders
513	REGULATION OF ALPHA-BETA T CELL ACTIVATION%GOBP%GO:0046634	0	0	0	0	0	0	0	0	0	0	0	0	1.71931	0	1.4585	0	1.32462	0	0	0	0	0	0	0	0	0	0	0	0	0	0	0	0	0	0	0	0.0833333	Hypotension
514	C21-STEROID HORMONE METABOLIC PROCESS%GOBP%GO:0008207	0	0	0	0	0	0	0	0	0	0	0	0	0	0	0	0	0	0	0	0	0	0	0	0	0	3.20413	1.30272	0	0	0	0	0	0	0	0	0	0.0555556	Alcoholic Intoxication, Chronic
515	REGULATION OF NEUTROPHIL CHEMOTAXIS%GOBP%GO:0090022	1.5034	1.42631	0	0	0	0	0	0	0	0	0	0	0	0	1.40777	0	0	0	0	0	0	0	0	0	0	0	0	0	0	0	0	0	0	0	0	0	0.0833333	Mental Depression
516	REGULATION OF GRANULOCYTE CHEMOTAXIS%GOBP%GO:0071622	2.72757	2.55175	0	0	0	0	0	0	0	0	0	0	0	0	3.39891	0	0	0	0	0	0	0	0	0	0	0	0	0	0	0	0	0	0	0	0	0	0.0833333	Allodynia
517	REGULATION OF CELLULAR RESPIRATION%GOBP%GO:0043457	1.56749	0	0	1.45385	1.47157	0	0	0	0	0	0	0	0	0	1.4516	0	0	0	0	0	0	0	0	0	0	0	0	1.44099	0	0	0	0	0	0	0	0	0.138889	Mental Depression
518	CARBOXYLIC ACID CATABOLIC PROCESS%GOBP%GO:0046395	0	1.83016	1.35361	0	0	0	0	0	0	0	0	0	0	0	0	0	0	0	0	0	3.20923	0	0	0	0	0	0	0	0	0	0	0	0	0	0	0	0.0833333	Absence Seizures
519	POSITIVE REGULATION OF DIGESTIVE SYSTEM PROCESS%GOBP%GO:0060456	2.67516	3.90531	2.87412	2.50999	2.52701	1.70441	1.64698	1.59346	0	2.42518	0	0	4.11235	8.33635	2.17378	0	0	0	2.31971	0	3.41337	0	2.23131	2.17286	0	5.28674	1.9495	1.33204	0	0	0	0	0	1.99153	2.00222	2.01089	0.611111	Ache
520	NEGATIVE REGULATION OF CARDIAC MUSCLE HYPERTROPHY%GOBP%GO:0010614	0	1.62924	0	0	0	0	0	0	0	0	0	0	0	0	0	0	0	0	0	0	0	0	0	0	0	0	0	0	0	0	0	0	0	0	0	0	0.0277778	Depressive disorder
521	SPERMIDINE METABOLIC PROCESS%GOBP%GO:0008216	0	1.48767	0	0	0	0	0	0	0	0	0	0	0	0	0	0	0	0	0	0	0	0	0	0	0	0	0	0	0	0	0	0	0	0	0	0	0.0277778	Depressive disorder
522	SENSORY PERCEPTION OF MECHANICAL STIMULUS%GOBP%GO:0050954	2.7093	2.41293	2.14207	0	0	0	0	0	0	0	0	0	0	0	2.31659	0	0	0	0	0	0	0	0	0	0	1.69087	0	2.08563	0	0	0	1.60942	0	0	0	0	0.194444	Mental Depression
523	CELL PROJECTION MORPHOGENESIS%GOBP%GO:0048858	5.54731	5.82935	3.93951	7.94357	8.32081	2.33538	2.58839	2.23435	0	0	0	0	0	0	1.71126	0	0	0	0	3.28472	2.77588	0	3.98853	2.08446	3.46301	5.77768	0	10.3452	2.09377	0	2.39209	2.74902	2.53011	0	0	0	0.555556	Autistic Disorder
524	PLASMINOGEN ACTIVATION%GOBP%GO:0031639	0	0	0	0	0	0	0	0	0	0	0	0	2.27358	0	0	0	0	0	0	0	0	0	0	0	0	0	0	0	0	0	0	0	0	0	0	0	0.0277778	Hypotension
525	NEGATIVE REGULATION OF ION TRANSMEMBRANE TRANSPORTER ACTIVITY%GOBP%GO:0032413	1.997	1.8377	4.20684	1.83412	1.88559	0	0	0	0	0	0	0	0	0	1.7359	0	0	0	0	0	0	3.50049	1.94174	2.01662	2.284	3.12378	1.60335	0	0	0	0	0	0	0	0	0	0.333333	Mood Disorders
526	PROSTATE GLANDULAR ACINUS DEVELOPMENT%GOBP%GO:0060525	2.67516	2.56727	0	0	0	0	0	0	0	0	0	0	0	0	0	0	0	0	0	0	0	0	0	0	0	0	0	0	0	0	0	0	0	0	0	0	0.0555556	Mental Depression
527	REGULATION OF CELLULAR RESPONSE TO OXIDATIVE STRESS%GOBP%GO:1900407	4.18283	3.07412	3.04765	4.76912	4.86556	0	0	0	0	0	0	0	1.89693	2.9533	3.69688	0	1.45413	0	0	0	2.16643	0	0	0	0	0	2.46282	1.74947	0	0	0	0	0	0	0	0	0.333333	Major Depressive Disorder
528	REGULATION OF EXOCYTOSIS%GOBP%GO:0017157	8.1294	7.39422	4.12485	4.65478	4.81298	2.49645	3.74905	6.82328	0	0	0	0	5.50232	0	0	0	0	1.79797	2.13581	1.39951	3.65001	0	4.32017	3.6746	4.24834	3.7663	0	7.40169	1.7923	0	3.08544	2.89218	2.6744	0	0	0	0.611111	Mental Depression
529	CELLULAR RESPONSE TO MOLECULE OF BACTERIAL ORIGIN%GOBP%GO:0071219	6.44715	8.22181	1.37206	4.53131	4.02765	0	0	0	0	1.51027	1.58639	1.5029	1.7909	1.75525	10.0891	0	3.12327	0	0	6.08658	0	0	0	0	0	2.43606	1.34689	1.81122	0	0	0	0	0	0	0	0	0.444444	Allodynia
530	ANGIOTENSIN MATURATION%GOBP%GO:0002003	0	1.36525	0	2.40918	1.32916	0	0	0	0	0	0	0	2.21091	0	0	0	0	0	0	0	0	0	0	0	0	0	0	0	0	0	0	0	0	0	0	0	0.111111	Unipolar Depression
531	RESPONSE TO INTERFERON-GAMMA%GOBP%GO:0034341	0	0	0	1.80484	2.39174	0	0	0	0	0	0	0	0	0	2.20958	0	0	0	0	3.25297	0	0	0	0	0	0	0	0	0	0	0	0	0	0	0	0	0.111111	Complex Partial Status Epilepticus
532	MYELINATION%GOBP%GO:0042552	1.32982	0	0	0	0	0	0	0	0	0	0	0	0	0	0	0	0	0	0	2.23709	0	0	0	0	0	0	0	0	0	0	0	0	0	0	0	0	0.0555556	Complex Partial Status Epilepticus
533	PLATELET MORPHOGENESIS%GOBP%GO:0036344	0	0	0	0	0	0	0	0	0	2.05891	0	0	0	0	0	0	0	0	0	1.744	0	0	0	0	0	0	0	0	0	0	0	0	0	0	0	0	0.0555556	Anasarca
534	RESPONSE TO TUMOR CELL%GOBP%GO:0002347	0	0	0	0	0	0	0	0	0	0	0	0	0	0	0	0	0	0	0	0	0	0	0	0	0	0	0	1.39355	0	0	0	0	0	0	0	0	0.0277778	Autistic Disorder
535	"REGULATION OF SYNAPTIC TRANSMISSION, GABAERGIC%GOBP%GO:0032228"	8.02214	8.98159	3.64554	6.34183	6.44711	4.31593	5.52293	5.33001	0	0	0	0	9.43034	2.6705	3.79865	0	0	3.72141	4.80493	1.37129	6.143	1.6354	7.57851	4.29721	3.04016	7.53028	3.60861	4.18203	0	0	0	2.31634	0	2.52297	2.54495	2.47952	0.722222	Hypotension
536	POLYSACCHARIDE METABOLIC PROCESS%GOBP%GO:0005976	0	1.7322	0	0	0	0	0	0	0	0	0	0	0	0	0	0	0	0	0	0	0	0	0	0	0	0	0	0	0	0	0	0	0	0	0	0	0.0277778	Depressive disorder
537	LIPOPOLYSACCHARIDE-MEDIATED SIGNALING PATHWAY%GOBP%GO:0031663	4.35522	5.23695	1.62751	1.34042	1.3601	1.93149	1.84343	1.74925	0	0	0	0	1.48834	1.41968	6.76317	0	0	0	0	2.54638	0	0	1.43005	0	0	0	0	0	0	0	0	0	0	0	0	0	0.361111	Allodynia
538	DETECTION OF ABIOTIC STIMULUS%GOBP%GO:0009582	1.65367	2.01859	2.09967	0	0	0	0	0	1.95995	0	0	1.82798	0	2.27878	4.85978	0	0	2.36358	1.72754	0	0	0	0	0	0	0	0	0	0	0	3.05079	2.90729	2.71915	0	0	0	0.333333	Allodynia
539	REGULATION OF CELL SIZE%GOBP%GO:0008361	5.22958	4.71732	5.67272	2.32576	2.98643	0	0	0	0	0	0	0	0	1.8413	1.49987	0	0	0	0	5.22738	5.17394	3.31052	0	0	0	0	0	3.14516	0	0	0	0	0	0	0	0	0.305556	Mood Disorders
540	CELLULAR MONOVALENT INORGANIC CATION HOMEOSTASIS%GOBP%GO:0030004	0	0	0	0	0	0	0	0	0	1.99119	0	0	1.54627	0	2.10117	0	0	0	0	0	0	0	1.48508	0	0	0	0	1.78336	0	0	0	0	0	0	0	0	0.138889	Allodynia
541	POSITIVE REGULATION OF INTRACELLULAR TRANSPORT%GOBP%GO:0032388	0	1.78299	1.62829	3.37932	3.52899	0	0	0	0	0	0	0	1.62787	0	0	0	0	0	0	0	2.10814	2.07689	0	0	0	0	0	0	2.6105	0	1.51227	1.33104	0	0	0	0	0.277778	Major Depressive Disorder
542	CARDIAC CELL DEVELOPMENT%GOBP%GO:0055006	0	0	0	0	1.4108	0	0	0	0	0	0	0	0	0	0	0	0	0	0	0	0	0	0	0	0	0	0	0	0	0	0	0	0	0	0	0	0.0277778	Major Depressive Disorder
543	FEMALE GONAD DEVELOPMENT%GOBP%GO:0008585	4.65759	5.16276	2.00928	0	1.53802	0	0	0	0	0	0	0	0	0	0	0	0	0	0	1.59821	0	0	0	0	0	0	0	2.20539	0	0	0	0	0	0	0	0	0.166667	Depressive disorder
544	RESPONSE TO IRON ION%GOBP%GO:0010039	1.47191	1.39402	1.65677	1.37154	1.38569	1.96215	1.87445	1.78106	0	0	0	0	0	0	0	0	0	0	1.6168	0	3.39924	0	0	1.45644	1.62256	2.95666	5.17751	2.22283	2.79275	1.53261	0	0	0	0	0	0	0.472222	Alcohol abuse
545	POSITIVE REGULATION OF EPITHELIAL TO MESENCHYMAL TRANSITION%GOBP%GO:0010718	0	0	0	1.72072	1.7546	0	0	0	0	0	0	0	0	0	0	0	0	0	0	0	0	0	0	0	0	0	0	0	0	0	0	0	0	0	0	0	0.0555556	Major Depressive Disorder
546	REGULATION OF T CELL MIGRATION%GOBP%GO:2000404	0	0	0	0	0	0	0	0	0	0	0	0	0	0	0	0	0	0	0	0	0	0	0	0	0	0	0	0	0	1.38441	0	0	0	0	0	0	0.0277778	Adult Learning Disorders
547	NEGATIVE REGULATION OF PROTEIN LOCALIZATION TO NUCLEUS%GOBP%GO:1900181	0	0	0	0	0	0	0	0	0	0	0	0	0	0	0	0	0	0	0	0	0	0	0	0	0	0	0	0	0	1.55007	0	0	0	0	0	0	0.0277778	Adult Learning Disorders
548	COGNITION%GOBP%GO:0050890	29.8958	31.0765	20.9796	23.9932	22.4687	16.8862	18.3774	17.2388	3.18104	4.74785	2.01153	0	12.8708	9.14967	16.0874	3.06514	1.59604	9.65317	2.70575	10.8619	19.404	14.0935	19.9865	12.6265	17.4261	26.9683	9.57125	25.4701	13.7739	6.75881	10.3464	10.8014	10.1284	5.62319	4.70528	5.31024	0.972222	Depressive disorder
549	DICARBOXYLIC ACID METABOLIC PROCESS%GOBP%GO:0043648	0	0	1.92026	0	2.06778	0	0	0	0	0	0	0	0	0	0	0	0	0	0	0	0	0	0	0	0	3.98367	0	1.46289	0	0	2.46897	2.32068	2.18485	0	0	0	0.194444	Alcoholic Intoxication, Chronic
550	AUDITORY BEHAVIOR%GOBP%GO:0031223	2.57407	3.75425	1.49943	3.7034	3.73611	0	0	0	0	0	0	0	0	0	0	0	0	0	0	0	0	0	0	0	2.3383	0	0	3.75914	0	0	0	0	0	0	0	0	0.194444	Autistic Disorder
551	T CELL HOMEOSTASIS%GOBP%GO:0043029	0	1.42631	0	0	0	0	0	0	0	0	0	0	0	0	0	0	0	0	0	0	0	0	0	0	0	0	0	0	0	0	0	0	0	0	0	0	0.0277778	Depressive disorder
552	REGULATION OF MITOCHONDRIAL MEMBRANE PERMEABILITY%GOBP%GO:0046902	1.3175	3.2644	0	0	0	0	0	0	0	0	0	0	0	0	0	0	0	0	0	0	0	0	0	0	0	0	0	0	0	0	0	0	0	0	0	0	0.0555556	Depressive disorder
553	CEREBRAL CORTEX GABAERGIC INTERNEURON DIFFERENTIATION%GOBP%GO:0021892	1.47191	1.42631	0	0	0	1.70441	1.64698	1.59346	0	0	0	0	2.27358	0	0	0	0	2.77472	0	0	1.8726	0	0	0	2.40079	0	0	2.50838	0	0	0	0	0	0	0	0	0.277778	Catalepsy
554	REGULATION OF HORMONE METABOLIC PROCESS%GOBP%GO:0032350	4.99476	2.74787	3.33811	2.72124	4.77772	0	0	0	0	0	0	0	2.5765	0	3.56594	1.52706	0	0	0	0	1.93638	0	0	0	0	2.5492	0	0	0	1.41432	0	0	0	0	0	0	0.305556	Mental Depression
555	INOSITOL METABOLIC PROCESS%GOBP%GO:0006020	0	0	0	0	0	0	0	0	0	0	0	0	0	0	0	0	0	0	0	0	1.8726	0	0	0	0	0	0	0	0	0	0	0	0	0	0	0	0.0277778	Absence Seizures
556	REGULATION OF LIPID CATABOLIC PROCESS%GOBP%GO:0050994	2.39543	2.21885	1.90976	2.20595	1.52856	0	0	0	0	2.62023	0	0	6.45204	2.1588	3.10344	2.63524	1.66266	1.61111	0	0	2.62541	0	0	0	0	0	0	0	0	0	0	0	0	0	0	0	0.361111	Hypotension
557	POSITIVE REGULATION OF PROTEIN TARGETING TO MITOCHONDRION%GOBP%GO:1903955	0	0	0	1.39612	0	0	0	0	0	0	0	0	0	0	0	0	0	0	0	0	0	0	0	0	0	0	0	0	0	0	0	0	0	0	0	0	0.0277778	Unipolar Depression
558	PHOTORECEPTOR CELL DIFFERENTIATION%GOBP%GO:0046530	2.39543	3.01597	0	1.49486	2.2576	0	0	0	0	0	0	0	0	0	0	0	0	0	0	0	0	0	0	0	0	0	0	0	0	0	0	0	0	0	0	0	0.111111	Depressive disorder
559	POSITIVE REGULATION OF HEART GROWTH%GOBP%GO:0060421	1.36103	2.05773	0	0	0	0	0	0	0	0	0	0	0	0	2.43316	0	0	0	0	0	0	0	0	0	0	0	0	0	0	0	0	0	0	1.30135	1.31116	1.31938	0.166667	Allodynia
560	NEGATIVE REGULATION OF PROTEIN ACETYLATION%GOBP%GO:1901984	1.89243	0	2.0848	0	0	0	0	0	0	0	0	0	0	0	0	0	0	0	0	0	0	0	0	0	0	0	1.47497	0	0	0	0	0	0	0	0	0	0.0833333	Mood Disorders
561	OLIGODENDROCYTE DIFFERENTIATION%GOBP%GO:0048709	0	0	0	0	0	0	0	0	0	0	0	0	0	0	0	0	0	0	0	0	0	0	0	0	0	0	0	1.85234	0	0	0	0	0	0	0	0	0.0277778	Autistic Disorder
562	ORGANIC HYDROXY COMPOUND METABOLIC PROCESS%GOBP%GO:1901615	9.31689	9.55796	9.06968	7.27357	6.98709	4.42711	4.72119	6.33685	0	0	0	0	1.31318	2.65486	1.32934	0	0	0	0	0	5.12027	2.63268	0	0	1.88464	16.4534	12.5691	6.86488	2.96352	2.56715	0	2.20022	0	1.39789	0	1.35579	0.611111	Alcoholic Intoxication, Chronic
563	RESPONSE TO ENDOPLASMIC RETICULUM STRESS%GOBP%GO:0034976	0	1.42631	0	0	0	0	0	0	0	0	0	0	0	0	0	0	0	0	0	2.5648	0	0	0	0	0	0	0	0	0	0	0	0	0	0	0	0	0.0555556	Complex Partial Status Epilepticus
564	GLUTAMINE FAMILY AMINO ACID METABOLIC PROCESS%GOBP%GO:0009064	1.36843	1.88596	1.63469	0	0	0	0	0	0	0	0	0	0	0	0	0	0	0	0	0	2.33415	0	0	0	0	0	0	1.94046	0	0	0	0	0	0	0	0	0.138889	Absence Seizures
565	REGULATION OF CELLULAR EXTRAVASATION%GOBP%GO:0002691	0	0	0	1.34042	0	0	0	0	0	0	0	0	0	0	0	0	0	0	0	0	0	0	0	0	0	0	0	0	0	0	0	0	0	0	0	0	0.0277778	Unipolar Depression
566	REGULATION OF CHROMOSOME ORGANIZATION%GOBP%GO:0033044	0	1.37241	0	0	0	1.47463	1.30761	0	0	0	0	0	0	0	0	0	0	0	0	0	0	1.49087	0	0	0	0	0	0	1.89627	1.44786	0	0	0	0	0	0	0.166667	Age-Related Memory Disorders
567	CELL COMMUNICATION INVOLVED IN CARDIAC CONDUCTION%GOBP%GO:0086065	0	0	1.3852	0	0	0	0	0	0	0	0	0	0	0	0	0	0	0	0	0	0	0	0	0	0	0	0	0	0	0	0	0	0	0	0	0	0.0277778	Mood Disorders
568	POSITIVE REGULATION OF T CELL CYTOKINE PRODUCTION%GOBP%GO:0002726	1.997	1.90719	0	0	0	0	0	0	0	0	0	0	1.85275	0	3.13819	0	0	0	0	0	1.46343	0	0	0	0	1.67889	0	0	0	0	0	0	0	0	0	0	0.166667	Allodynia
569	REGULATION OF CELLULAR PROTEIN CATABOLIC PROCESS%GOBP%GO:1903362	0	0	0	1.91922	2.01749	0	0	0	0	0	0	0	0	0	0	0	0	0	0	0	0	1.89925	0	0	0	0	0	0	0	0	0	0	0	0	0	0	0.0833333	Major Depressive Disorder
570	HEXOSE BIOSYNTHETIC PROCESS%GOBP%GO:0019319	1.85883	1.73575	0	0	0	0	0	0	0	0	0	0	0	0	0	0	0	0	0	0	0	0	0	0	0	0	0	0	0	0	0	0	0	0	0	0	0.0555556	Mental Depression
571	ER OVERLOAD RESPONSE%GOBP%GO:0006983	1.40876	1.36525	1.49943	0	0	0	0	0	0	0	0	0	0	0	0	0	0	0	0	0	0	0	0	0	0	0	0	0	0	0	0	1.86131	0	0	0	0	0.111111	Depression, Bipolar
572	REGULATION OF CALCIUM ION TRANSMEMBRANE TRANSPORT VIA HIGH VOLTAGE-GATED CALCIUM CHANNEL%GOBP%GO:1902514	0	0	0	0	0	0	0	0	0	0	0	0	0	2.1715	2.17378	0	0	0	0	0	0	0	0	0	0	0	0	0	0	0	0	0	0	0	0	0	0.0555556	Allodynia
573	METANEPHRIC NEPHRON DEVELOPMENT%GOBP%GO:0072210	0	0	0	1.42644	1.44873	0	0	0	0	0	0	0	0	0	0	0	0	0	0	0	0	0	0	0	0	0	0	0	0	0	0	0	0	0	0	0	0.0555556	Major Depressive Disorder
574	POSITIVE REGULATION OF PEPTIDYL-LYSINE ACETYLATION%GOBP%GO:2000758	2.35474	3.14639	0	1.37154	0	0	0	0	0	0	0	0	0	0	2.56365	0	0	0	0	0	0	0	0	0	0	0	0	0	1.5184	0	0	0	0	0	0	0	0.138889	Depressive disorder
575	PROSTATE GLAND GROWTH%GOBP%GO:0060736	2.57407	2.47145	1.49943	0	0	0	0	0	0	0	0	0	0	0	0	0	0	0	0	0	0	0	0	0	0	0	0	5.30506	0	0	0	0	0	0	0	0	0.111111	Autistic Disorder
576	POSITIVE REGULATION OF RECEPTOR BIOSYNTHETIC PROCESS%GOBP%GO:0010870	3.78483	0	4.10637	0	0	0	0	0	0	0	0	0	2.14992	0	0	0	0	0	0	0	0	0	0	0	0	0	0	0	0	0	0	0	0	0	0	0	0.0833333	Mood Disorders
577	NEGATIVE REGULATION OF NEUROGENESIS%GOBP%GO:0050768	3.90733	5.79209	2.09278	4.70404	4.28966	0	0	0	0	0	0	0	0	0	1.5238	0	0	0	0	0	6.32455	5.63909	0	1.44079	0	1.80088	2.15207	7.35658	2.21609	1.67797	1.92298	1.68156	1.58245	2.86644	2.91035	3.59346	0.555556	Autistic Disorder
578	POSITIVE REGULATION OF INSULIN-LIKE GROWTH FACTOR RECEPTOR SIGNALING PATHWAY%GOBP%GO:0043568	2.4828	2.37867	0	0	0	0	0	0	0	0	0	0	0	0	0	0	0	0	0	0	0	0	0	0	0	2.15835	1.84136	2.32667	0	0	0	0	0	0	0	0	0.138889	Mental Depression
579	EXTRINSIC APOPTOTIC SIGNALING PATHWAY VIA DEATH DOMAIN RECEPTORS%GOBP%GO:0008625	1.44611	2.17314	0	0	0	0	0	0	1.66397	1.72812	0	0	0	0	1.36603	0	0	0	0	2.54638	0	0	0	0	0	0	0	0	0	1.51228	0	0	0	0	0	0	0.194444	Complex Partial Status Epilepticus
580	REGULATION OF COLLAGEN METABOLIC PROCESS%GOBP%GO:0010712	2.11662	1.98879	2.40899	0	0	0	0	0	0	0	0	0	1.39208	0	0	0	0	0	0	0	0	0	0	0	0	0	0	0	0	0	0	0	0	0	0	0	0.111111	Mood Disorders
581	EATING BEHAVIOR%GOBP%GO:0042755	6.10176	8.53893	1.83016	3.41755	2.43463	0	0	1.96413	0	0	0	0	1.62458	2.90206	0	1.75056	0	3.95588	0	0	6.7018	0	4.51053	1.5627	5.12876	9.92909	1.32528	1.51247	0	1.61022	0	0	0	0	0	0	0.5	Alcoholic Intoxication, Chronic
582	REGULATION OF ODONTOGENESIS%GOBP%GO:0042481	0	0	0	0	0	0	0	0	0	0	0	0	0	0	1.5253	0	0	0	0	0	0	0	0	0	0	0	0	0	0	0	0	0	0	0	0	0	0.0277778	Allodynia
583	NUCLEOBASE CATABOLIC PROCESS%GOBP%GO:0046113	0	0	0	0	0	0	0	0	0	0	0	0	0	0	0	0	0	0	0	0	0	0	0	0	0	0	0	1.33204	0	0	0	0	0	0	0	0	0.0277778	Autistic Disorder
584	HORMONE-MEDIATED SIGNALING PATHWAY%GOBP%GO:0009755	4.85594	5.86829	5.16925	6.79651	4.63602	3.12254	3.74777	2.68898	0	0	0	0	0	0	0	0	2.17685	0	1.50551	4.42125	1.90096	0	0	0	0	2.92318	1.52918	0	0	0	0	0	0	0	0	0	0.388889	Unipolar Depression
585	GLUCOSE HOMEOSTASIS%GOBP%GO:0042593	6.65099	6.81761	5.52984	1.31301	0	0	0	0	0	0	0	0	2.73187	0	3.89034	0	0	1.97416	0	0	4.11954	0	0	0	0	3.14431	0	0	0	0	0	0	0	0	0	0	0.25	Depressive disorder
586	REGULATION OF LEUKOCYTE PROLIFERATION%GOBP%GO:0070663	1.9934	3.78047	0	1.36849	2.86131	0	0	0	0	1.37199	1.46587	0	1.60134	0	5.23723	3.56799	2.98268	0	0	2.0531	0	0	0	0	0	0	0	8.89771	2.57868	0	0	0	0	0	0	0	0.361111	Autistic Disorder
587	MESENCHYME DEVELOPMENT%GOBP%GO:0060485	2.08568	1.81616	0	1.434	1.50162	0	0	0	0	0	0	0	0	0	0	0	0	0	0	0	0	0	0	0	0	0	0	0	0	0	0	0	0	0	0	0	0.111111	Mental Depression
588	REGULATION OF COLLAGEN BIOSYNTHETIC PROCESS%GOBP%GO:0032965	2.31389	2.17314	2.60898	0	0	0	0	0	0	0	0	0	1.48834	0	1.36603	0	0	0	0	0	0	0	0	0	0	0	0	0	0	0	0	0	0	0	0	0	0.138889	Mood Disorders
589	REGULATION OF NOREPINEPHRINE SECRETION%GOBP%GO:0014061	4.92774	6.1983	5.35501	3.33597	2.19308	0	0	0	0	0	0	0	7.65847	1.96033	0	0	0	0	2.10167	0	4.6858	3.8326	2.00301	3.69341	2.17855	3.20413	1.74131	2.1662	0	0	0	0	0	1.81149	1.82997	1.83494	0.527778	Hypotension
590	NEGATIVE REGULATION OF MYELOID CELL APOPTOTIC PROCESS%GOBP%GO:0033033	0	0	0	0	0	0	0	0	0	0	0	0	0	0	0	0	0	0	0	0	0	0	0	0	0	0	0	0	1.97623	0	0	0	0	0	0	0	0.0277778	Age-Related Memory Disorders
591	NEUROTROPHIN SIGNALING PATHWAY%GOBP%GO:0038179	2.5849	2.4462	2.88873	3.41755	3.47772	2.14482	2.05447	1.96413	0	0	0	0	0	0	2.75555	0	0	0	0	9.13169	2.34556	0	0	0	1.73833	0	0	2.43514	0	0	2.60859	2.55227	2.39143	0	0	0	0.444444	Complex Partial Status Epilepticus
592	REGULATION OF MACROPHAGE ACTIVATION%GOBP%GO:0043030	0	2.28147	0	1.54306	0	0	0	0	0	0	0	0	0	0	0	0	0	0	0	0	0	0	0	0	0	0	0	3.22024	0	0	0	0	0	0	0	0	0.0833333	Autistic Disorder
593	REGULATION OF POSTSYNAPTIC NEUROTRANSMITTER RECEPTOR INTERNALIZATION%GOBP%GO:0099149	1.40876	1.36525	1.49943	1.32183	2.43109	1.6454	1.58495	1.53128	0	0	0	0	0	0	0	0	0	0	0	0	0	0	0	0	0	2.24704	1.89384	0	0	0	0	0	0	0	0	0	0.277778	Major Depressive Disorder
594	EYE PHOTORECEPTOR CELL DIFFERENTIATION%GOBP%GO:0001754	2.80649	3.52604	1.3852	1.80841	2.64535	0	0	0	0	0	0	0	0	0	0	0	0	0	0	0	0	0	0	0	1.41663	0	0	0	1.32675	1.37272	0	0	0	0	0	0	0.222222	Depressive disorder
595	REGULATION OF STEROID HORMONE SECRETION%GOBP%GO:2000831	9.1443	10.4846	3.56242	4.29268	4.33759	4.07139	3.93689	5.3676	1.95721	2.12756	1.97045	0	7.2636	3.39339	4.85593	0	0	2.44895	5.9615	0	4.37751	2.06985	3.47275	1.85779	0	7.07727	3.00838	0	0	0	1.67737	1.59609	1.5315	3.21661	3.21845	3.12464	0.777778	Depressive disorder
596	REGULATION OF RYANODINE-SENSITIVE CALCIUM-RELEASE CHANNEL ACTIVITY%GOBP%GO:0060314	0	0	0	0	0	0	0	0	0	0	0	0	0	0	0	0	0	0	0	1.65225	0	0	0	0	0	0	0	0	0	0	0	0	0	0	0	0	0.0277778	Complex Partial Status Epilepticus
597	ANION HOMEOSTASIS%GOBP%GO:0055081	0	0	1.84256	0	0	0	0	0	0	1.39307	0	0	0	0	0	0	0	0	0	0	2.55192	0	0	0	0	0	0	0	0	0	0	0	0	0	0	0	0.0833333	Absence Seizures
598	POSITIVE REGULATION OF MUSCLE HYPERTROPHY%GOBP%GO:0014742	0	0	0	0	0	0	0	0	0	0	0	0	1.60134	1.52504	2.71432	0	0	0	1.67945	0	0	0	0	0	0	0	0	0	0	0	0	0	0	0	0	0	0.111111	Allodynia
599	PERK-MEDIATED UNFOLDED PROTEIN RESPONSE%GOBP%GO:0036499	2.57407	2.47145	0	0	0	0	0	0	0	0	0	0	0	0	2.10458	0	0	0	0	3.7118	0	0	0	0	0	0	0	0	0	0	0	0	0	0	0	0	0.111111	Complex Partial Status Epilepticus
600	REGULATION OF CELL MORPHOGENESIS INVOLVED IN DIFFERENTIATION%GOBP%GO:0010769	2.59166	2.22289	1.93304	3.80971	4.57667	1.79397	1.62434	2.50421	0	0	0	0	0	0	0	0	0	0	0	3.00153	2.13856	2.48667	0	0	1.64285	0	0	6.23448	1.41078	0	0	1.59578	0	0	0	0	0.416667	Autistic Disorder
601	MORPHOGENESIS OF AN EPITHELIAL FOLD%GOBP%GO:0060571	2.11662	0	0	1.97598	2.00321	0	0	0	0	0	0	0	0	0	0	0	0	0	0	0	0	0	0	0	0	1.79603	0	0	0	0	0	0	0	0	0	0	0.111111	Mental Depression
602	CHLORIDE ION HOMEOSTASIS%GOBP%GO:0055064	0	0	0	0	0	0	0	0	0	0	0	0	0	0	0	0	0	0	0	1.98998	1.70945	0	0	0	0	0	0	0	0	0	0	0	0	0	0	0	0.0555556	Complex Partial Status Epilepticus
603	CYTOSOLIC CALCIUM ION TRANSPORT%GOBP%GO:0060401	3.57359	4.02409	4.31255	2.58476	2.00921	1.6454	3.21173	2.17299	0	0	0	0	0	5.08834	5.52355	0	0	0	0	3.43306	2.77004	0	1.6289	0	1.98196	1.72792	0	0	0	0	1.51706	1.38157	1.3142	0	0	0	0.5	Allodynia
604	REGULATION OF HISTONE MODIFICATION%GOBP%GO:0031056	3.04732	3.34907	1.7703	2.19952	2.28568	2.51242	2.34574	2.13875	0	0	0	0	0	0	1.70894	0	0	0	0	0	0	1.57695	0	2.19306	0	0	0	0	2.21609	1.48179	0	0	0	0	0	0	0.361111	Depressive disorder
605	POSITIVE REGULATION OF PROTEIN INSERTION INTO MITOCHONDRIAL MEMBRANE INVOLVED IN APOPTOTIC SIGNALING PATHWAY%GOBP%GO:1900740	0	1.62924	0	0	0	0	0	0	0	0	0	0	0	0	0	0	0	0	0	0	0	0	0	0	0	0	0	0	0	0	0	0	0	0	0	0	0.0277778	Depressive disorder
606	PROTEIN SECRETION%GOBP%GO:0009306	3.57102	3.20467	0	0	0	0	0	0	0	0	0	0	0	0	4.27715	1.69553	0	0	0	0	0	0	0	0	0	0	0	0	0	0	0	0	0	0	0	0	0.111111	Allodynia
607	REGULATION OF CELLULAR RESPONSE TO INSULIN STIMULUS%GOBP%GO:1900076	0	0	0	0	0	0	0	0	0	0	0	0	1.96799	0	1.70725	0	0	0	0	0	5.63408	2.25292	0	0	0	0	0	1.85234	2.00697	0	0	0	0	0	0	0	0.166667	Absence Seizures
608	POSITIVE REGULATION OF DEVELOPMENTAL GROWTH%GOBP%GO:0048639	5.38333	7.20149	4.18831	3.60482	3.73611	4.7429	4.45757	4.12889	0	0	0	0	0	2.79906	2.28653	0	0	0	0	2.45505	3.39057	1.45039	1.87434	0	2.37388	2.17163	3.0887	4.65936	4.01671	1.37499	0	0	0	1.84613	1.86703	1.82591	0.638889	Depressive disorder
609	REGULATION OF PURINE NUCLEOTIDE METABOLIC PROCESS%GOBP%GO:1900542	4.71446	2.94291	1.33561	2.3734	1.38401	0	0	0	0	0	0	0	0	0	2.6615	0	0	0	0	0	1.4301	0	0	0	0	0	0	1.39355	3.35495	0	0	0	0	0	0	0	0.25	Mental Depression
610	POTASSIUM ION HOMEOSTASIS%GOBP%GO:0055075	0	0	0	0	0	0	0	0	0	0	0	0	0	0	0	0	0	0	0	1.49744	0	0	0	0	0	0	0	0	0	0	0	0	0	0	0	0	0.0277778	Complex Partial Status Epilepticus
611	PHENOL-CONTAINING COMPOUND CATABOLIC PROCESS%GOBP%GO:0019336	5.63133	5.43424	6.06553	3.85077	3.88938	1.70441	1.64698	4.66331	0	0	0	0	2.27358	0	0	0	0	0	0	0	0	2.37623	0	0	0	5.28674	3.58314	2.50838	2.21609	0	0	1.90719	0	0	0	0	0.416667	Mood Disorders
612	SKELETAL MUSCLE TISSUE DEVELOPMENT%GOBP%GO:0007519	0	0	0	0	0	0	0	0	0	0	0	0	0	0	0	0	0	0	0	0	0	0	0	0	0	0	0	1.61097	0	0	0	0	0	0	0	0	0.0277778	Autistic Disorder
613	NEGATIVE REGULATION OF ORGAN GROWTH%GOBP%GO:0046621	1.47191	2.2144	0	2.18087	0	0	0	0	0	0	0	0	0	0	0	0	0	0	0	0	0	0	0	0	0	0	0	1.35103	0	0	1.30556	0	0	2.59111	2.6043	2.53545	0.222222	Depression, Neurotic
614	DIGESTIVE SYSTEM DEVELOPMENT%GOBP%GO:0055123	2.62952	2.3626	0	0	0	0	0	0	0	0	0	0	0	0	1.81606	0	0	0	0	0	0	1.65441	0	0	0	0	0	2.55644	1.43286	0	0	0	0	0	0	0	0.166667	Mental Depression
615	REGULATION OF BONE MINERALIZATION%GOBP%GO:0030500	0	0	0	0	0	0	0	0	0	0	0	0	0	0	0	0	0	0	0	2.75045	0	0	0	0	0	0	0	0	0	0	0	0	0	0	0	0	0.0277778	Complex Partial Status Epilepticus
616	REGULATION OF CHEMOKINE (C-X-C MOTIF) LIGAND 2 PRODUCTION%GOBP%GO:2000341	0	2.37867	0	2.32576	0	0	0	0	0	0	0	0	0	0	2.04841	0	0	0	0	0	0	0	0	2.07382	0	0	0	0	0	0	0	0	0	0	0	0	0.111111	Depressive disorder
617	ADAPTIVE IMMUNE RESPONSE%GOBP%GO:0002250	0	0	0	0	0	0	0	0	0	0	0	0	0	0	0	0	0	0	0	0	0	0	0	0	0	0	0	2.57525	0	0	0	0	0	0	0	0	0.0277778	Autistic Disorder
618	SALIVARY GLAND MORPHOGENESIS%GOBP%GO:0007435	1.56749	2.34713	0	2.31402	2.34678	0	0	0	0	0	0	0	0	0	0	0	0	0	0	0	0	0	0	0	0	0	0	0	0	0	0	0	0	0	0	0	0.111111	Depressive disorder
619	REGULATION OF CATECHOLAMINE SECRETION%GOBP%GO:0050433	13.51	14.2214	10.9645	10.3231	9.24055	11.3726	12.5724	10.5804	0	1.39307	0	0	11.279	4.71505	6.81566	0	1.62946	3.16766	2.47658	1.98998	12.1052	6.67378	7.88573	8.15418	7.27584	11.468	6.84333	7.14191	0	0	0	0	0	0	0	0	0.666667	Depressive disorder
620	REGULATION OF GOLGI ORGANIZATION%GOBP%GO:1903358	0	0	0	0	0	1.41103	1.34895	0	0	0	0	0	0	0	1.85363	0	0	0	0	0	0	0	1.91441	0	0	0	0	0	0	0	0	0	0	0	0	0	0.111111	Drug Withdrawal Symptoms
621	POSITIVE REGULATION OF STRESS FIBER ASSEMBLY%GOBP%GO:0051496	2.51818	2.34528	0	0	0	0	0	0	0	1.47763	0	0	0	0	0	0	0	0	0	0	0	0	0	0	0	0	0	0	0	0	0	0	0	0	0	0	0.0833333	Mental Depression
622	REGULATION OF ACTOMYOSIN STRUCTURE ORGANIZATION%GOBP%GO:0110020	2.19181	2.00178	0	0	0	0	0	0	0	2.15361	0	0	0	1.66079	0	0	0	0	0	0	0	2.02511	0	0	0	0	0	0	0	0	0	0	0	0	0	0	0.138889	Mental Depression
623	CELLULAR RESPONSE TO ATP%GOBP%GO:0071318	2.11662	2.023	0	0	0	0	0	0	0	0	0	0	0	0	3.26566	0	0	0	0	0	0	0	0	0	0	0	0	0	0	0	0	0	0	1.69078	1.70955	1.72992	0.166667	Allodynia
624	NEGATIVE REGULATION OF STRIATED MUSCLE TISSUE DEVELOPMENT%GOBP%GO:0045843	0	1.6548	0	1.6394	0	0	0	0	0	0	0	0	0	0	0	0	0	0	0	0	0	0	0	0	0	0	0	0	0	0	0	0	0	0	0	0	0.0555556	Depressive disorder
625	INTRASPECIES INTERACTION BETWEEN ORGANISMS%GOBP%GO:0051703	10.4618	9.90979	7.58156	11.2264	11.3427	3.61986	3.47712	4.4786	0	0	1.45863	0	2.34598	2.26919	2.09889	0	0	0	0	0	1.75342	2.59304	2.30353	6.91378	4.18834	7.3317	1.94562	19.2223	2.3499	0	0	1.9641	0	0	0	0	0.611111	Autistic Disorder
626	NEGATIVE REGULATION OF INTRINSIC APOPTOTIC SIGNALING PATHWAY BY P53 CLASS MEDIATOR%GOBP%GO:1902254	0	0	0	0	0	0	0	0	0	0	0	0	0	0	0	0	0	0	0	0	0	0	0	0	0	0	0	0	1.74189	0	0	0	0	0	0	0	0.0277778	Age-Related Memory Disorders
627	CELLULAR RESPONSE TO GLUCOCORTICOID STIMULUS%GOBP%GO:0071385	1.63073	1.50936	2.79545	2.20595	3.06286	0	0	0	0	0	0	0	0	2.1588	0	0	0	0	0	5.75783	2.62541	0	0	0	0	0	0	0	0	0	0	0	0	0	0	0	0.222222	Complex Partial Status Epilepticus
628	POSITIVE REGULATION OF PROTEIN EXPORT FROM NUCLEUS%GOBP%GO:0046827	0	0	0	0	0	0	0	0	0	0	0	0	0	0	0	0	0	0	0	0	0	0	0	0	0	1.62657	0	0	0	0	0	0	0	0	0	0	0.0277778	Alcoholic Intoxication, Chronic
629	AXIS ELONGATION%GOBP%GO:0003401	2.69262	2.55175	0	0	0	0	0	0	0	0	0	0	0	0	0	0	0	0	0	0	0	0	0	0	0	0	0	0	0	0	0	0	0	0	0	0	0.0555556	Mental Depression
630	CIRCADIAN RHYTHM%GOBP%GO:0007623	23.8931	22.4717	15.6137	9.44287	10.6262	5.39789	5.0877	8.91135	0	0	0	0	0	0	1.78998	1.779	0	0	0	3.74235	2.95296	2.58291	8.10582	3.3948	3.87222	10.2475	5.65998	5.48451	1.41192	0	3.96345	6.05677	4.5533	3.09736	3.1164	2.97398	0.722222	Mental Depression
631	POSITIVE REGULATION OF TRANSMEMBRANE TRANSPORT%GOBP%GO:0034764	7.94642	8.05006	3.75835	4.42026	3.92713	0	0	0	0	0	0	0	3.59635	3.54565	4.66683	1.50959	0	0	0	2.24747	1.63644	1.32421	0	0	0	4.19933	2.0164	2.27709	0	0	1.6277	1.44675	2.86491	0	0	0	0.5	Depressive disorder
632	RESPONSE TO CARBOHYDRATE%GOBP%GO:0009743	2.68247	1.87155	2.76995	2.9986	3.75676	0	0	0	0	3.64488	0	0	0	0	5.06458	0	0	0	0	2.45998	5.2986	0	0	0	1.38789	2.7699	0	3.27632	0	0	0	0	0	0	0	0	0.333333	Absence Seizures
633	GLUCOCORTICOID BIOSYNTHETIC PROCESS%GOBP%GO:0006704	1.47191	1.42631	0	0	0	0	0	0	0	0	0	0	0	0	0	0	0	0	0	0	1.8726	0	0	0	0	0	0	0	0	0	0	0	0	0	0	0	0.0833333	Absence Seizures
634	STRIATED MUSCLE CONTRACTION%GOBP%GO:0006941	0	0	0	0	0	0	0	0	0	0	0	0	0	0	0	0	0	0	0	3.19747	0	0	0	0	0	0	0	0	0	0	0	0	0	0	0	0	0.0277778	Complex Partial Status Epilepticus
635	CELLULAR RESPONSE TO NERVE GROWTH FACTOR STIMULUS%GOBP%GO:1990090	4.51218	4.22168	5.16514	2.42135	3.35297	2.56765	2.44843	2.31605	4.08943	1.51027	2.74057	2.67138	0	2.29106	4.56449	0	0	0	0	4.63801	0	1.41022	0	0	2.64957	2.23042	0	4.42855	2.37107	1.31117	3.26526	3.1613	2.99644	0	0	0	0.666667	Mood Disorders
636	NEGATIVE REGULATION OF PROTEIN IMPORT%GOBP%GO:1904590	0	0	0	0	0	0	0	0	0	0	0	0	0	0	0	0	0	0	0	0	0	0	0	0	0	0	0	0	0	2.03765	0	0	0	0	0	0	0.0277778	Adult Learning Disorders
637	NEGATIVE REGULATION OF T-HELPER 17 TYPE IMMUNE RESPONSE%GOBP%GO:2000317	0	0	0	0	1.45	0	0	0	0	0	0	0	0	0	0	0	0	0	0	0	0	0	0	0	0	0	0	0	0	0	0	0	0	0	0	0	0.0277778	Major Depressive Disorder
638	CELLULAR RESPONSE TO DRUG%GOBP%GO:0035690	15.322	15.7291	11.365	8.081	7.01456	4.07139	4.45009	4.01624	0	2.54823	1.86827	0	5.1474	2.43471	9.28785	0	2.47933	0	1.60544	4.2689	13.3057	1.53417	7.20172	1.92757	1.47197	8.51096	2.46282	3.12525	2.70585	1.48179	1.64288	1.4134	1.90672	2.4996	2.54495	2.37325	0.888889	Depressive disorder
639	POSITIVE REGULATION OF AXON EXTENSION%GOBP%GO:0045773	0	0	1.36243	0	1.81385	0	0	0	0	0	0	0	0	0	0	0	0	0	0	0	0	0	0	0	0	0	0	0	1.3113	1.35907	0	0	0	0	0	0	0.111111	Major Depressive Disorder
640	REGULATION OF INFLAMMATORY RESPONSE TO ANTIGENIC STIMULUS%GOBP%GO:0002861	2.69262	2.55175	0	3.55902	3.61539	0	0	0	0	0	0	0	1.6724	1.59324	2.8425	0	3.70965	0	0	2.83253	0	0	0	1.60989	0	1.40387	0	1.58507	0	0	0	0	0	0	0	0	0.333333	Hypothermia, Accidental
641	"CD4-POSITIVE, ALPHA-BETA T CELL DIFFERENTIATION%GOBP%GO:0043367"	0	1.3378	0	0	0	0	0	0	0	1.7146	0	0	0	0	1.34592	0	0	0	0	0	0	0	0	0	0	0	0	0	0	0	0	0	0	0	0	0	0.0833333	Anasarca
642	PHENOL-CONTAINING COMPOUND METABOLIC PROCESS%GOBP%GO:0018958	13.51	14.0008	12.8859	9.39687	9.53338	4.73475	5.61876	7.67719	0	0	0	0	2.89067	4.03038	1.54536	0	0	2.74455	0	0	2.97071	3.2487	0	0	4.83512	12.7083	9.90222	4.73653	4.10017	3.07408	0	3.54264	1.4078	0	0	0	0.611111	Depressive disorder
643	BUNDLE OF HIS CELL TO PURKINJE MYOCYTE COMMUNICATION%GOBP%GO:0086069	0	0	0	0	0	0	0	0	0	0	0	0	0	0	2.04841	0	0	0	0	0	0	0	0	0	0	0	0	0	0	0	0	0	0	0	0	0	0.0277778	Allodynia
644	POSITIVE REGULATION OF INTERFERON-GAMMA PRODUCTION%GOBP%GO:0032729	2.1173	1.95835	0	1.31082	2.00321	0	0	0	0	0	0	0	2.06479	0	0	0	2.94679	0	0	0	0	0	0	0	0	0	0	1.32616	0	0	0	0	0	0	0	0	0.194444	Hypothermia, Accidental
645	RECEPTOR INTERNALIZATION%GOBP%GO:0031623	3.90733	3.62714	1.7748	2.78658	2.09941	3.23221	3.10572	5.1328	0	0	0	0	2.12306	0	1.87574	0	0	0	0	0	2.48137	0	0	0	2.42106	1.84363	1.74	1.39355	0	0	0	0	0	0	0	0	0.416667	Cocaine Dependence
646	REGULATION OF DENDRITIC SPINE MORPHOGENESIS%GOBP%GO:0061001	0	0	0	1.77554	1.81385	0	0	1.47297	0	0	0	0	0	0	0	0	0	0	0	0	0	0	0	0	0	0	0	2.64487	0	0	0	0	0	0	0	0	0.111111	Autistic Disorder
647	INNER EAR RECEPTOR CELL DIFFERENTIATION%GOBP%GO:0060113	1.65367	1.53232	0	0	0	0	0	0	0	0	0	0	0	0	0	0	0	0	0	0	0	0	0	0	0	0	0	0	0	0	0	0	0	0	0	0	0.0555556	Mental Depression
648	POSITIVE REGULATION OF SYNAPTIC TRANSMISSION%GOBP%GO:0050806	22.3759	22.2244	20.5339	16.4414	14.4632	8.50476	10.5155	11.0731	2.98602	3.91634	0	0	10.8713	6.72298	8.95276	1.7736	2.26674	3.59383	3.99613	7.01692	9.35832	4.91079	12.4221	14.5774	8.08951	12.0915	1.68688	16.474	3.29768	0	9.41567	10.2314	9.6982	3.07769	3.10955	4.01143	0.916667	Mental Depression
649	POSITIVE REGULATION OF CAMP-MEDIATED SIGNALING%GOBP%GO:0043950	3.08882	5.42357	0	1.86491	0	0	0	0	0	0	0	0	1.85275	0	0	0	0	0	0	1.744	1.46343	0	0	1.79313	0	0	0	0	0	0	0	0	0	3.09736	3.1164	3.02122	0.277778	Depressive disorder
650	POSITIVE REGULATION OF BONE REMODELING%GOBP%GO:0046852	0	0	0	0	0	0	0	0	0	0	0	0	0	0	0	0	0	0	0	0	0	0	0	0	0	1.73307	2.94616	0	0	0	0	0	0	0	0	0	0.0555556	Alcohol abuse
651	ACTIVATION OF MAPKK ACTIVITY%GOBP%GO:0000186	2.5849	2.40852	0	0	0	2.53759	2.42442	2.28665	0	0	0	0	0	0	4.52755	0	0	0	0	2.15295	0	0	2.30353	0	0	1.43451	0	0	0	0	0	0	0	0	0	0	0.25	Allodynia
652	HEART GROWTH%GOBP%GO:0060419	0	0	0	0	0	0	0	0	0	0	0	0	1.62458	0	0	0	0	0	0	0	0	0	0	0	0	0	0	0	0	0	0	0	0	0	0	0	0.0277778	Hypotension
653	POSITIVE REGULATION OF PROTEIN TYROSINE KINASE ACTIVITY%GOBP%GO:0061098	5.28018	7.12534	4.91079	9.5232	8.44889	2.43283	3.34214	3.16776	0	0	0	0	3.57826	0	0	0	0	3.24919	0	3.21681	1.67829	0	0	0	0	3.82661	0	2.3358	0	0	2.02701	1.90719	1.81381	2.07032	2.09342	2.06616	0.555556	Unipolar Depression
654	RESPONSE TO COCAINE%GOBP%GO:0042220	20.2561	20.9596	11.5181	13.5309	12.3892	16.9629	18.2385	17.5963	0	0	0	0	6.58328	3.49905	3.18972	0	1.69594	4.9074	0	2.09457	11.0677	3.89608	4.97401	6.80542	7.54366	22.7121	8.66856	7.54582	0	0	2.03578	1.91706	1.82489	0	0	0	0.694444	Alcoholic Intoxication, Chronic
655	POSITIVE REGULATION OF NATURAL KILLER CELL MEDIATED CYTOTOXICITY%GOBP%GO:0045954	0	0	0	0	0	0	0	0	0	0	0	0	0	0	0	0	2.24018	0	0	0	0	0	0	0	0	0	0	0	0	0	0	0	0	0	0	0	0.0277778	Hypothermia, Accidental
656	REGULATION OF POLYSACCHARIDE BIOSYNTHETIC PROCESS%GOBP%GO:0032885	1.38994	2.98884	2.52631	2.94799	1.30743	0	0	0	0	0	0	0	0	0	1.3256	0	0	0	0	0	0	1.61704	0	0	0	0	0	2.09702	1.46072	0	2.3975	2.28591	2.1642	1.31542	1.32747	1.33571	0.416667	Depressive disorder
657	RESPONSE TO HYDROGEN PEROXIDE%GOBP%GO:0042542	3.02487	2.13626	2.20689	0	0	0	0	0	0	3.02515	0	0	1.48585	0	0	0	0	0	0	5.21859	3.32169	0	0	0	0	1.36105	0	1.67111	0	1.66777	0	0	0	0	0	0	0.277778	Complex Partial Status Epilepticus
658	BLOOD VESSEL DEVELOPMENT%GOBP%GO:0001568	3.93703	4.71739	2.40038	3.50765	4.2188	0	0	0	0	0	0	0	0	0	1.70131	0	0	0	0	4.74447	2.18063	0	0	0	0	1.61101	0	6.92357	0	1.72283	0	0	0	0	0	0	0.305556	Autistic Disorder
659	CELL-CELL SIGNALING BY WNT%GOBP%GO:0198738	1.75286	2.64074	0	3.23102	2.89923	0	0	0	0	0	0	0	0	0	0	0	0	0	0	0	0	0	0	0	0	0	0	0	0	0	0	0	0	0	0	0	0.111111	Unipolar Depression
660	PURINE-CONTAINING COMPOUND CATABOLIC PROCESS%GOBP%GO:0072523	1.75392	1.62924	0	0	0	0	0	0	0	0	0	0	0	0	0	0	0	0	0	0	0	0	0	0	0	0	0	3.34139	0	0	0	0	0	0	0	0	0.0833333	Autistic Disorder
661	AZOLE TRANSPORT%GOBP%GO:0045117	0	0	0	0	0	0	0	0	0	0	0	0	0	1.84092	0	0	0	0	0	0	0	0	0	0	0	0	0	0	0	0	0	0	0	0	0	0	0.0277778	Ache
662	REGULATION OF CARBOHYDRATE METABOLIC PROCESS%GOBP%GO:0006109	7.83005	6.32935	6.86879	3.70307	2.64358	0	0	0	0	0	0	0	2.58231	1.70309	1.35444	1.49424	0	0	0	0	0	2.18062	0	0	0	4.10999	1.99416	3.39764	2.75083	0	2.38935	2.15129	2.02139	0	0	1.66571	0.5	Mental Depression
663	MEMBRANE DEPOLARIZATION%GOBP%GO:0051899	1.75392	2.37867	3.97731	0	0	0	0	0	0	0	0	0	0	0	5.81681	0	0	0	1.31559	2.13474	1.73244	0	2.28649	0	0	0	0	2.42398	0	0	0	0	0	0	0	0	0.25	Allodynia
664	CELLULAR RESPONSE TO ORGANIC CYCLIC COMPOUND%GOBP%GO:0071407	14.1261	16.6572	9.52235	5.21989	4.42629	4.26479	4.5396	4.03533	0	2.90391	0	0	2.54139	4.16487	5.93859	0	0	0	0	10.4669	5.72192	0	3.27181	1.46365	0	9.20005	2.43164	2.79127	0	0	1.81782	2.82553	2.59663	2.67751	2.72354	3.23906	0.694444	Depressive disorder
665	WALKING BEHAVIOR%GOBP%GO:0090659	1.60434	1.51645	0	0	0	0	0	1.92597	0	0	0	0	1.60134	0	0	0	0	2.11077	0	0	0	0	0	0	1.71238	0	0	0	0	0	0	0	0	0	0	0	0.166667	Catalepsy
666	RESPONSE TO HYPOXIA%GOBP%GO:0001666	6.10744	5.99038	5.07239	9.01001	9.33909	0	1.93381	0	0	1.76753	0	0	3.33554	4.21847	5.63849	0	0	1.30352	1.63264	8.1213	11.4482	2.3358	4.17136	2.78469	0	3.58191	0	6.24951	1.97623	3.11113	0	0	0	2.5438	2.58529	3.19098	0.666667	Absence Seizures
667	REGULATION OF MACROPHAGE APOPTOTIC PROCESS%GOBP%GO:2000109	0	0	0	1.44159	1.45	0	0	0	0	0	0	0	0	0	0	0	0	0	0	0	0	0	0	0	0	0	2.01098	0	0	0	0	0	0	0	0	0	0.0833333	Alcohol abuse
668	PURINE RIBONUCLEOTIDE CATABOLIC PROCESS%GOBP%GO:0009154	1.53821	1.45182	0	0	0	0	0	0	0	0	0	0	0	0	0	0	0	0	0	0	0	0	0	0	0	0	0	0	0	0	0	0	0	0	0	0	0.0555556	Mental Depression
669	POSITIVE REGULATION OF CYTOSOLIC CALCIUM ION CONCENTRATION%GOBP%GO:0007204	13.6389	16.0472	13.8496	9.46937	9.01378	5.54805	6.90796	8.06747	1.33923	1.94067	0	2.15956	11.6749	17.7391	22.9483	0	0	3.85644	6.4816	7.75074	6.21801	1.74671	7.9157	1.41983	7.27584	10.817	2.83981	4.44793	0	0	4.47693	3.9963	3.80419	0	0	0	0.777778	Allodynia
670	RESPONSE TO AXON INJURY%GOBP%GO:0048678	2.55292	3.20835	0	2.35546	0	0	0	0	0	0	0	0	0	0	0	0	0	0	0	3.29668	0	1.3863	0	0	0	0	0	0	0	0	0	0	0	0	0	0	0.138889	Complex Partial Status Epilepticus
671	REGULATION OF ACTIN CYTOSKELETON ORGANIZATION%GOBP%GO:0032956	0	0	0	0	0	0	0	0	0	0	0	0	0	0	0	0	0	0	0	1.42085	0	1.53028	0	0	0	0	0	0	0	0	0	0	0	0	0	0	0.0555556	Cognition Disorders
672	MONONUCLEAR CELL DIFFERENTIATION%GOBP%GO:1903131	0	0	0	0	0	0	0	0	0	0	0	0	0	0	0	0	0	0	0	3.30194	0	0	0	0	0	0	0	0	0	1.87086	0	0	0	0	0	0	0.0555556	Complex Partial Status Epilepticus
673	MYOTUBE DIFFERENTIATION%GOBP%GO:0014902	0	1.42631	0	0	0	0	0	0	0	0	0	0	0	0	3.00294	0	0	0	0	0	0	0	0	0	0	0	0	2.1662	0	0	0	0	0	0	0	0	0.0833333	Allodynia
674	POSITIVE REGULATION OF VASCULATURE DEVELOPMENT%GOBP%GO:1904018	4.35039	5.26352	0	4.67578	4.15037	0	0	0	0	0	0	0	0	0	3.00054	0	0	0	0	4.11422	2.42324	0	0	0	0	2.52892	0	1.39044	2.87167	1.31758	0	0	0	0	0	1.74369	0.333333	Depressive disorder
675	REGULATION OF HISTONE PHOSPHORYLATION%GOBP%GO:0033127	1.35241	1.30776	0	2.32576	2.34678	1.5883	1.53273	1.47654	0	0	0	0	0	0	2.04841	0	0	0	0	0	0	0	0	0	0	0	0	0	0	0	0	0	0	0	0	0	0.222222	Major Depressive Disorder
676	JNK CASCADE%GOBP%GO:0007254	0	0	0	0	0	0	0	0	0	0	0	0	0	0	1.63846	0	0	0	0	0	0	0	0	0	0	0	0	0	0	0	0	0	0	0	0	0	0.0277778	Allodynia
677	POSITIVE REGULATION OF AUTOPHAGY%GOBP%GO:0010508	1.80325	0	0	1.63816	0	0	0	0	0	0	0	0	0	0	0	0	0	0	0	0	0	0	0	0	0	0	0	0	0	0	0	0	0	0	0	0	0.0555556	Mental Depression
678	REGULATION OF ENDOTHELIAL CELL CHEMOTAXIS%GOBP%GO:2001026	0	1.85295	0	1.81638	1.83937	0	0	0	0	0	0	0	0	0	0	0	0	0	0	1.71259	0	0	0	0	0	0	0	0	0	0	0	0	0	1.6187	1.63645	1.64334	0.194444	Depressive disorder
679	POSITIVE REGULATION OF TRANSCRIPTION FROM RNA POLYMERASE II PROMOTER IN RESPONSE TO ENDOPLASMIC RETICULUM STRESS%GOBP%GO:1990440	1.47191	1.42631	0	0	0	0	0	0	0	0	0	0	0	0	0	0	0	0	0	0	0	0	0	0	0	0	0	0	0	0	0	0	0	0	0	0	0.0555556	Mental Depression
680	PEPTIDYL-SERINE PHOSPHORYLATION%GOBP%GO:0018105	1.62235	2.41293	0	2.45889	2.54616	3.0401	2.84606	3.35238	0	0	0	0	0	0	6.11	0	0	0	0	0	0	1.46458	0	0	0	0	0	0	0	0	0	0	0	0	0	0	0.25	Allodynia
681	NEGATIVE REGULATION OF GROWTH%GOBP%GO:0045926	1.41534	2.03539	1.48667	1.65315	0	0	0	0	0	0	0	0	0	1.5018	0	0	0	0	0	0	0	1.98407	0	0	0	0	0	0	0	0	0	0	0	0	0	0	0.166667	Depressive disorder
682	POSITIVE REGULATION OF ORGANIC ACID TRANSPORT%GOBP%GO:0032892	5.28115	7.41414	4.7109	4.99079	2.06778	0	0	0	0	1.68514	1.62789	0	7.46554	5.6408	3.71484	0	0	3.66414	3.009	0	9.17552	1.59631	2.64218	2.67274	2.97419	3.75488	0	3.00298	4.06706	2.6955	0	0	0	1.30135	1.31116	1.31938	0.666667	Absence Seizures
683	CALCIUM ION TRANSPORT INTO CYTOSOL%GOBP%GO:0060402	3.16088	3.6598	3.78102	2.89725	2.27043	1.81877	3.51119	2.40166	0	0	0	0	0	5.43797	5.89042	0	0	0	0	2.59193	3.01288	0	1.76947	0	2.11722	2.00018	0	0	0	0	1.64288	1.4995	1.43071	0	0	0	0.5	Allodynia
684	L-ALPHA-AMINO ACID TRANSMEMBRANE TRANSPORT%GOBP%GO:1902475	0	0	0	0	0	0	0	0	0	0	0	0	0	0	0	0	0	0	0	0	0	0	0	0	0	0	0	0	0	1.34834	0	0	0	0	0	0	0.0277778	Adult Learning Disorders
685	REGULATION OF CYTOKINESIS%GOBP%GO:0032465	0	0	0	0	0	0	0	0	0	0	0	0	0	0	0	0	0	0	0	0	0	0	0	0	2.10555	0	0	0	0	0	0	0	0	0	0	0	0.0277778	Hyperactive behavior
686	GLUCONEOGENESIS%GOBP%GO:0006094	1.94611	1.82263	0	0	0	0	0	0	0	0	0	0	0	0	0	0	0	0	0	0	0	0	0	0	0	0	0	0	0	0	0	0	0	0	0	0	0.0555556	Mental Depression
687	POLYOL BIOSYNTHETIC PROCESS%GOBP%GO:0046173	0	0	1.84256	0	0	0	0	0	0	0	0	0	0	0	0	0	0	0	0	0	1.58973	0	0	0	0	0	0	0	0	0	0	0	0	0	0	0	0.0555556	Mood Disorders
688	POSITIVE REGULATION OF ALPHA-BETA T CELL ACTIVATION%GOBP%GO:0046635	0	0	0	0	0	0	0	0	0	0	0	0	0	0	0	0	1.6045	0	0	0	0	0	0	0	0	0	0	0	0	0	0	0	0	0	0	0	0.0277778	Hypothermia, Accidental
689	REGULATION OF MESENCHYMAL CELL PROLIFERATION%GOBP%GO:0010464	1.47191	1.39402	0	1.37154	2.22123	0	0	0	0	0	0	0	0	0	0	0	0	0	0	0	0	0	0	0	0	0	0	0	0	0	0	0	0	0	0	0	0.111111	Major Depressive Disorder
690	REGULATION OF CELL FATE SPECIFICATION%GOBP%GO:0042659	1.30268	2.29546	1.39766	0	0	0	0	0	0	0	0	0	0	0	0	0	0	0	0	0	0	0	0	0	0	0	0	0	0	0	0	0	0	1.84613	1.85957	1.85975	0.166667	Depressive disorder
691	FATTY ACID BIOSYNTHETIC PROCESS%GOBP%GO:0006633	0	0	1.64649	1.69493	0	0	0	0	0	0	0	0	0	0	3.05162	0	0	0	3.0808	0	0	0	0	0	0	0	0	0	0	0	0	0	0	0	0	0	0.111111	Bradycardia
692	REGULATION OF TELOMERE CAPPING%GOBP%GO:1904353	0	0	0	0	0	0	0	0	0	0	0	0	0	0	1.54999	0	0	0	0	0	0	0	1.62066	0	0	0	0	0	0	0	0	0	0	0	0	0	0.0555556	Drug Withdrawal Symptoms
693	EPITHELIAL CELL APOPTOTIC PROCESS%GOBP%GO:1904019	0	0	0	0	0	0	0	0	0	0	0	0	0	0	1.5253	1.7736	0	0	0	0	0	0	0	0	0	0	0	0	0	0	0	0	0	0	0	0	0.0555556	Tachyarrhythmia
694	CALCIUM ION TRANSMEMBRANE IMPORT INTO CYTOSOL%GOBP%GO:0097553	2.68727	3.23137	3.17411	1.79625	0	2.01205	2.82104	1.76499	0	0	0	0	0	5.73616	5.02525	0	0	0	0	1.77912	2.25402	0	1.91441	0	2.25852	2.26696	0	0	0	0	0	0	0	0	0	0	0.388889	Ache
695	OLFACTORY BEHAVIOR%GOBP%GO:0042048	0	0	1.62567	0	0	0	0	0	0	0	0	0	0	0	0	0	0	0	0	0	0	0	0	0	0	0	0	0	0	0	0	0	0	0	0	0	0.0277778	Mood Disorders
696	LIPOXYGENASE PATHWAY%GOBP%GO:0019372	0	2.14885	0	0	0	0	0	0	0	0	0	0	0	0	3.39891	0	0	0	0	0	0	0	0	0	0	0	0	2.09702	0	0	0	0	0	1.77215	1.78829	1.79952	0.166667	Allodynia
697	CENTRAL NERVOUS SYSTEM PROJECTION NEURON AXONOGENESIS%GOBP%GO:0021952	0	0	0	0	0	0	0	0	0	0	0	0	0	0	0	0	0	0	0	0	0	0	0	0	0	1.44156	0	0	0	0	0	0	0	0	0	0	0.0277778	Alcoholic Intoxication, Chronic
698	POSITIVE REGULATION OF BRANCHING INVOLVED IN URETERIC BUD MORPHOGENESIS%GOBP%GO:0090190	0	0	0	0	2.00321	0	0	0	0	0	0	0	0	0	1.81237	0	0	0	0	1.81525	0	0	0	0	0	0	0	0	0	0	0	0	0	0	0	0	0.0833333	Major Depressive Disorder
699	RESPONSE TO ESTRADIOL%GOBP%GO:0032355	10.314	11.5475	6.8486	5.21733	6.21604	0	0	0	0	5.15463	0	0	2.21672	0	1.83719	0	0	0	0	6.00157	7.19596	2.63061	0	2.31734	0	8.54023	2.59308	6.50599	0	0	0	0	0	0	0	0	0.416667	Depressive disorder
700	REGULATION OF SYNAPTIC VESICLE EXOCYTOSIS%GOBP%GO:2000300	11.7184	12.2599	7.10563	5.69416	4.86556	2.846	4.75177	8.02657	0	0	0	0	4.29253	0	1.63846	0	1.45413	2.85281	2.19185	0	5.44787	2.18956	7.09707	5.96641	6.61379	5.53288	1.51031	6.0524	1.96129	0	5.23586	4.90482	4.67249	0	0	0	0.694444	Depressive disorder
701	ENDOPLASMIC RETICULUM CALCIUM ION HOMEOSTASIS%GOBP%GO:0032469	2.87507	3.83087	0	0	0	0	0	0	0	0	0	0	0	0	0	0	0	0	0	0	0	1.90498	0	0	0	0	0	0	3.16569	3.16959	0	0	0	0	0	0	0.138889	Depressive disorder
702	FATTY ACID HOMEOSTASIS%GOBP%GO:0055089	0	0	0	0	0	0	0	0	0	0	0	0	2.05542	0	0	0	0	0	0	0	1.66115	0	0	0	0	0	1.74131	0	0	0	0	0	0	0	0	0	0.0833333	Hypotension
703	NEGATIVE REGULATION OF MACROAUTOPHAGY%GOBP%GO:0016242	0	0	0	1.37154	1.38569	0	0	0	0	0	0	0	0	0	0	0	0	0	0	0	0	0	0	0	0	0	0	0	0	0	0	0	0	0	0	0	0.0555556	Major Depressive Disorder
704	ACTIVATION OF MAPK ACTIVITY%GOBP%GO:0000187	5.22564	7.17192	3.87168	6.43545	3.55017	0	0	0	0	0	0	0	3.09937	0	6.51038	0	0	0	0	2.68342	2.04017	0	0	0	0	0	1.64376	1.80711	0	0	0	0	0	0	0	0	0.305556	Depressive disorder
705	REGULATION OF RESPONSE TO NUTRIENT LEVELS%GOBP%GO:0032107	3.9469	4.94861	0	1.67841	1.70057	3.58756	3.47712	3.35475	0	0	0	0	0	0	2.93316	0	0	0	0	0	7.09979	0	0	3.17759	1.8511	4.81799	2.67993	0	0	0	0	0	0	1.54197	1.55623	1.57131	0.444444	Absence Seizures
706	NEGATIVE REGULATION OF PROTEIN UBIQUITINATION%GOBP%GO:0031397	1.94719	1.79351	0	0	0	0	0	0	0	0	0	0	0	0	0	0	0	0	0	0	0	0	0	0	0	0	0	0	0	0	0	0	0	0	0	0	0.0555556	Mental Depression
707	POSITIVE REGULATION OF GLIAL CELL MIGRATION%GOBP%GO:1903977	0	0	0	0	0	0	0	0	0	0	0	0	0	0	0	0	0	0	0	2.15295	0	0	0	0	0	0	0	0	0	0	0	0	0	0	0	0	0.0277778	Complex Partial Status Epilepticus
708	RESPONSE TO RADIATION%GOBP%GO:0009314	12.9166	12.3649	4.55691	3.72537	3.44919	3.98243	3.62616	6.67992	0	1.49919	0	0	0	2.04207	2.59786	0	0	3.20071	0	2.9184	4.61014	3.57904	5.33387	4.08124	3.79092	6.13678	0	6.02208	0	2.67627	0	0	0	0	0	0	0.583333	Mental Depression
709	REGULATION OF NIK/NF-KAPPAB SIGNALING%GOBP%GO:1901222	1.92926	1.74626	0	2.35218	2.42682	0	0	0	0	0	0	0	1.58237	0	3.11817	0	0	0	0	0	0	0	0	0	0	0	0	0	0	0	0	0	0	0	0	0	0.166667	Allodynia
710	RESPONSE TO PAIN%GOBP%GO:0048265	7.25012	6.89243	8.0312	4.38623	5.64933	0	0	1.88882	3.17685	1.80227	0	3.04787	2.93092	7.94677	12.2482	0	0	0	3.23561	1.47344	0	1.73614	1.51527	1.51854	0	6.76585	2.45011	1.44099	0	0	5.61871	5.45043	5.11782	2.68354	1.42277	1.43491	0.722222	Allodynia
711	NERVE GROWTH FACTOR SIGNALING PATHWAY%GOBP%GO:0038180	1.40876	1.36525	1.49943	1.32183	1.32916	1.6454	1.58495	1.53128	0	0	0	0	0	0	2.10458	0	0	0	0	3.7118	1.81284	0	0	0	0	0	0	2.40585	0	0	1.9337	1.86131	1.77356	0	0	0	0.416667	Complex Partial Status Epilepticus
712	REGULATION OF POLYSACCHARIDE METABOLIC PROCESS%GOBP%GO:0032881	2.01004	3.62857	2.30379	3.61578	0	0	0	0	0	1.60207	0	0	1.34149	0	0	0	0	0	0	0	0	1.51429	0	0	0	1.66362	0	2.76887	1.35766	0	3.50066	3.3927	3.20434	2.3457	2.36193	2.31327	0.444444	Depressive disorder
713	PULMONARY VALVE DEVELOPMENT%GOBP%GO:0003177	1.94329	1.85295	0	0	0	0	0	0	0	0	0	0	0	0	0	0	0	0	0	0	0	0	0	0	0	0	0	1.80992	0	0	0	0	0	0	0	0	0.0833333	Mental Depression
714	MYELOID CELL HOMEOSTASIS%GOBP%GO:0002262	0	0	0	0	0	0	0	0	0	0	0	0	0	0	0	0	0	0	0	3.27903	0	0	0	0	0	0	0	0	0	0	0	0	0	0	0	0	0.0277778	Complex Partial Status Epilepticus
715	INTESTINAL ABSORPTION%GOBP%GO:0050892	0	0	0	0	0	0	0	0	0	0	0	0	0	0	0	0	0	0	0	0	0	0	0	0	0	2.0879	0	0	0	0	0	0	0	0	0	0	0.0277778	Alcoholic Intoxication, Chronic
716	REGULATION OF SYSTEMIC ARTERIAL BLOOD PRESSURE BY RENIN-ANGIOTENSIN%GOBP%GO:0003081	1.89243	2.79254	0	2.74558	1.7924	0	0	0	0	0	0	0	3.29182	0	1.66649	0	0	0	0	0	1.39938	1.93833	0	0	0	1.57622	0	0	0	0	0	0	0	0	0	0	0.25	Hypotension
717	INNER EAR MORPHOGENESIS%GOBP%GO:0042472	0	0	0	1.31158	0	0	0	0	0	0	0	0	0	0	0	0	0	0	0	0	0	0	0	0	0	0	0	0	0	0	0	0	0	0	0	0	0.0277778	Unipolar Depression
718	POSITIVE REGULATION OF NITRIC OXIDE METABOLIC PROCESS%GOBP%GO:1904407	3.97799	2.79254	3.38456	5.89118	6.0095	0	0	0	1.56909	1.63291	0	0	5.60923	3.92986	9.49485	0	0	0	1.48731	2.37756	3.1054	1.54575	0	0	0	0	0	0	0	0	0	0	0	0	0	0	0.388889	Allodynia
719	CARBOXYLIC ACID BIOSYNTHETIC PROCESS%GOBP%GO:0046394	2.87599	2.47145	2.82121	2.13793	2.2576	0	0	0	0	0	0	0	0	0	1.93034	0	0	0	1.67945	0	0	0	0	0	0	1.85984	0	1.94504	0	0	0	0	0	0	0	0	0.25	Mental Depression
720	FATTY ACID DERIVATIVE BIOSYNTHETIC PROCESS%GOBP%GO:1901570	0	0	1.36186	0	0	0	0	0	0	0	0	0	0	0	3.50159	0	0	0	0	0	0	0	0	0	0	0	0	0	0	0	0	0	0	1.65992	1.68505	1.66928	0.138889	Allodynia
721	DEFENSE RESPONSE TO GRAM-NEGATIVE BACTERIUM%GOBP%GO:0050829	0	0	0	0	0	0	0	0	0	0	0	0	0	0	0	0	1.37505	0	0	0	0	0	0	0	0	0	0	0	0	0	0	0	0	0	0	0	0.0277778	Hypothermia, Accidental
722	MULTICELLULAR ORGANISMAL SIGNALING%GOBP%GO:0035637	0	1.36926	2.6573	1.89712	0	0	0	0	0	0	0	0	0	0	2.72805	0	0	0	0	2.86265	0	0	0	0	1.62917	0	0	3.33279	0	0	5.26832	4.89839	4.65111	0	0	0	0.277778	Manic Disorder
723	POSITIVE REGULATION OF LEUKOCYTE MEDIATED CYTOTOXICITY%GOBP%GO:0001912	0	0	0	0	0	0	0	0	0	0	0	0	0	0	0	0	3.11337	0	0	0	0	0	0	0	0	0	0	0	0	0	0	0	0	0	0	0	0.0277778	Hypothermia, Accidental
724	FEEDING BEHAVIOR%GOBP%GO:0007631	24.1557	30.3813	10.1586	12.625	11.6878	12.3229	13.352	14.1596	0	0	0	0	9.8273	3.98795	5.7696	5.30775	2.66536	13.9128	3.43463	1.60572	14.5729	3.2118	14.8605	12.041	17.0576	26.1042	9.88329	4.65936	2.91351	1.89882	1.59603	1.47064	2.26122	3.93827	3.95773	4.99229	0.888889	Depressive disorder
725	NEGATIVE REGULATION OF ALPHA-BETA T CELL ACTIVATION%GOBP%GO:0046636	0	0	0	0	0	0	0	0	0	0	0	0	1.41187	0	0	0	0	0	0	0	0	0	0	0	1.52348	0	0	0	0	0	0	0	0	0	0	0	0.0555556	Hyperactive behavior
726	REGULATION OF LYASE ACTIVITY%GOBP%GO:0051339	3.27968	5.92855	4.85961	4.91437	4.99401	1.45569	1.36893	2.1611	0	0	0	0	0	0	3.13193	0	0	0	2.54861	2.05807	2.65239	1.33435	0	0	2.53166	4.77334	1.8513	2.31347	0	0	2.0114	1.88669	1.79348	0	0	0	0.555556	Depressive disorder
727	POSITIVE REGULATION OF CARDIOCYTE DIFFERENTIATION%GOBP%GO:1905209	1.64158	2.4462	1.83016	0	0	0	0	0	0	0	0	0	0	1.54677	1.50112	0	0	0	0	0	0	0	0	0	0	0	1.32528	0	0	0	0	0	0	0	0	0	0.166667	Depressive disorder
728	SUBPALLIUM DEVELOPMENT%GOBP%GO:0021544	0	0	0	1.72084	1.74412	0	0	0	0	0	0	0	1.75863	0	0	0	0	2.26954	0	0	1.37174	0	0	0	3.52766	1.5304	0	3.90593	0	0	0	0	0	0	0	0	0.222222	Autistic Disorder
729	REGULATION OF HISTONE METHYLATION%GOBP%GO:0031060	0	0	1.63469	0	0	0	0	0	0	0	0	0	0	0	0	0	0	0	0	0	0	0	0	0	0	0	0	0	0	0	0	0	0	0	0	0	0.0277778	Mood Disorders
730	POSITIVE REGULATION OF CYSTEINE-TYPE ENDOPEPTIDASE ACTIVITY INVOLVED IN APOPTOTIC PROCESS%GOBP%GO:0043280	0	0	0	0	0	0	0	0	0	1.84609	0	0	0	0	1.89713	0	0	0	0	2.90673	1.51104	0	0	0	0	0	0	0	0	0	0	0	0	0	0	0	0.111111	Complex Partial Status Epilepticus
731	CELLULAR CARBOHYDRATE BIOSYNTHETIC PROCESS%GOBP%GO:0034637	1.63073	2.21885	0	0	0	0	0	0	0	0	0	0	0	0	0	0	0	0	0	0	1.64305	0	0	0	0	0	0	0	0	0	0	0	0	0	0	0	0.0833333	Depressive disorder
732	RESPONSE TO INSECTICIDE%GOBP%GO:0017085	0	0	0	1.97598	2.00321	0	0	0	0	0	0	0	0	0	0	0	0	0	0	0	0	0	0	0	0	0	0	0	0	0	0	0	0	0	0	0	0.0555556	Major Depressive Disorder
733	REGULATION OF GONADOTROPIN SECRETION%GOBP%GO:0032276	1.47191	1.42631	0	1.38108	2.52701	0	0	0	0	0	0	0	0	0	0	0	0	0	0	0	1.8726	2.37623	0	0	0	0	0	1.33204	0	0	0	0	0	0	0	0	0.194444	Major Depressive Disorder
734	CELLULAR RESPONSE TO PROSTAGLANDIN E STIMULUS%GOBP%GO:0071380	0	2.14885	1.31099	0	0	0	0	0	0	0	0	0	0	0	0	0	0	0	0	0	0	0	0	0	0	0	0	0	0	0	0	0	0	0	0	0	0.0555556	Depressive disorder
735	POSITIVE REGULATION OF INTERLEUKIN-6 PRODUCTION%GOBP%GO:0032755	5.57001	5.16276	0	2.10455	2.16972	0	0	0	0	0	2.13871	0	5.38197	0	6.95546	0	0	0	0	0	0	0	0	1.80531	0	1.88967	1.39341	0	1.84004	0	0	0	0	0	0	0	0.305556	Allodynia
736	SULFUR AMINO ACID BIOSYNTHETIC PROCESS%GOBP%GO:0000097	0	0	0	0	0	0	0	0	0	0	0	0	0	0	0	0	0	0	0	0	0	0	0	0	0	1.92273	0	0	0	0	0	0	0	0	0	0	0.0277778	Alcoholic Intoxication, Chronic
737	NEGATIVE REGULATION OF LYMPHOCYTE PROLIFERATION%GOBP%GO:0050672	0	0	0	0	2.40707	0	0	0	0	0	0	0	0	0	0	0	0	0	0	0	0	0	0	0	0	0	0	0	0	0	0	0	0	0	0	0	0.0277778	Major Depressive Disorder
738	REGULATION OF ANION TRANSMEMBRANE TRANSPORT%GOBP%GO:1903959	3.72079	4.65286	0	1.55996	1.57662	0	0	0	0	0	0	0	0	0	0	0	0	0	0	0	0	1.80617	1.59262	0	0	0	0	0	0	0	0	0	0	0	0	0	0.166667	Depressive disorder
739	REGULATION OF AXONOGENESIS%GOBP%GO:0050770	2.5157	2.22157	1.99024	2.27211	2.91704	1.47494	1.34639	1.76829	0	0	0	0	0	0	0	0	0	0	0	4.15473	2.45047	3.27497	0	0	2.29752	0	0	3.719	0	1.33226	0	1.52423	0	0	0	0	0.416667	Complex Partial Status Epilepticus
740	NEGATIVE REGULATION OF PHOSPHOPROTEIN PHOSPHATASE ACTIVITY%GOBP%GO:0032515	1.63073	1.50936	0	0	0	0	0	0	0	0	0	0	0	0	0	0	0	0	0	0	0	0	0	0	0	0	0	0	0	0	0	0	0	0	0	0	0.0555556	Mental Depression
741	POSITIVE REGULATION OF TRANSCRIPTION FROM RNA POLYMERASE II PROMOTER IN RESPONSE TO STRESS%GOBP%GO:0036003	2.43944	1.45182	0	0	0	0	0	0	0	0	0	0	0	0	0	0	0	0	0	0	0	0	0	0	0	0	0	0	0	0	0	0	0	0	0	0	0.0555556	Mental Depression
742	RESPONSE TO TRANSFORMING GROWTH FACTOR BETA%GOBP%GO:0071559	1.76628	1.55922	2.30379	0	0	0	0	1.402	0	0	0	0	0	0	1.65021	0	0	0	0	1.78236	0	0	0	0	0	1.35082	0	0	0	0	0	0	0	0	0	0	0.194444	Mood Disorders
743	T-HELPER CELL LINEAGE COMMITMENT%GOBP%GO:0002295	0	1.48767	0	1.44159	1.45	0	0	0	0	2.49196	0	0	0	0	0	0	0	0	0	0	0	0	0	0	0	0	0	0	0	0	0	0	0	0	0	0	0.111111	Anasarca
744	MONONUCLEAR CELL MIGRATION%GOBP%GO:0071674	0	0	0	1.6394	1.67432	0	0	0	0	1.49835	0	0	0	0	2.09889	0	0	0	0	2.15295	0	0	0	0	0	0	0	0	0	0	0	0	0	0	0	0	0.138889	Complex Partial Status Epilepticus
745	EXCITATORY SYNAPSE ASSEMBLY%GOBP%GO:1904861	0	0	0	0	0	0	0	0	0	0	0	0	0	0	0	0	0	0	0	0	0	0	0	0	0	0	0	5.11333	0	0	0	0	0	0	0	0	0.0277778	Autistic Disorder
746	REGULATION OF POSTSYNAPSE ORGANIZATION%GOBP%GO:0099175	2.03661	3.14023	1.79158	3.16257	1.92352	1.58474	1.47304	2.09207	0	0	0	0	0	0	0	0	0	0	0	1.46345	2.68106	0	0	0	0	2.96259	0	4.18203	0	0	0	0	0	0	0	0	0.333333	Autistic Disorder
747	NEGATIVE REGULATION OF PHOSPHORYLATION%GOBP%GO:0042326	4.52259	4.88384	3.85161	2.29496	2.85046	0	0	0	0	0	0	0	3.50635	2.72308	1.91461	0	0	0	0	2.85377	2.46494	2.68531	0	0	0	0	0	1.82039	1.60553	0	0	0	0	0	0	0	0.361111	Depressive disorder
748	POSITIVE REGULATION OF HEART CONTRACTION%GOBP%GO:0045823	3.0257	3.79305	2.40899	0	0	0	0	0	0	0	0	0	5.65589	3.968	0	0	0	0	2.94581	0	0	0	0	0	0	0	0	0	0	0	0	0	0	0	0	0	0.166667	Hypotension
749	LYMPHOCYTE DIFFERENTIATION%GOBP%GO:0030098	0	0	0	1.65315	1.74198	0	0	0	0	1.31422	0	0	0	0	0	0	0	0	0	0	1.37174	0	0	0	0	1.39623	0	2.841	0	0	0	0	0	0	0	0	0.166667	Autistic Disorder
750	DETECTION OF OTHER ORGANISM%GOBP%GO:0098543	0	0	0	0	0	0	0	0	0	0	0	0	0	0	0	0	0	0	0	0	0	0	0	0	0	0	1.65501	0	0	0	0	0	0	0	0	0	0.0277778	Alcohol abuse
751	DIVALENT INORGANIC CATION HOMEOSTASIS%GOBP%GO:0072507	16.1943	19.4977	16.0197	10.6235	9.60405	7.15364	8.1814	9.7828	1.75327	1.3461	1.56122	1.56393	13.6222	15.4519	17.9084	0	0	4.11539	7.3911	9.28581	8.97328	3.33055	10.0487	1.42267	7.88107	10.9459	3.74722	5.74702	2.81221	2.43772	5.72084	7.07306	4.73941	0	0	0	0.861111	Depressive disorder
752	REGULATION OF GLUCOSE TRANSMEMBRANE TRANSPORT%GOBP%GO:0010827	4.33509	4.90097	2.30973	3.20745	2.50592	0	0	0	0	0	0	0	3.11	1.88564	3.79351	2.34729	0	0	0	0	2.23308	0	0	0	0	1.55433	0	0	0	0	0	0	0	0	0	0	0.305556	Depressive disorder
753	REGULATION OF NITRIC OXIDE BIOSYNTHETIC PROCESS%GOBP%GO:0045428	4.16384	3.01597	2.79545	6.98601	7.12626	0	0	0	1.37772	1.43027	0	0	4.94833	3.42012	9.90345	0	0	0	0	2.04309	2.62541	1.32391	0	0	0	0	0	0	0	0	0	0	0	0	0	0	0.361111	Allodynia
754	REGULATION OF ENDOCYTOSIS%GOBP%GO:0030100	5.24333	4.05101	2.70331	5.42936	6.36353	0	0	1.57138	0	0	0	0	2.05542	0	5.45992	0	0	0	0	1.7438	3.01433	3.56211	0	2.23793	0	3.37027	3.79143	5.35521	4.04475	2.50961	0	0	0	0	0	0	0.472222	Major Depressive Disorder
755	POSITIVE REGULATION OF GRANULOCYTE MACROPHAGE COLONY-STIMULATING FACTOR PRODUCTION%GOBP%GO:0032725	1.35241	1.30776	0	0	0	0	0	0	0	0	0	0	0	0	0	0	0	0	0	0	0	0	0	0	0	0	0	0	0	0	0	0	0	0	0	0	0.0555556	Mental Depression
756	NEGATIVE REGULATION OF CHEMOKINE PRODUCTION%GOBP%GO:0032682	0	0	0	0	0	0	0	0	0	0	0	0	0	0	1.7735	0	0	0	0	0	0	0	0	0	0	0	0	1.91354	0	0	0	0	0	0	0	0	0.0555556	Autistic Disorder
757	"G PROTEIN-COUPLED RECEPTOR SIGNALING PATHWAY, COUPLED TO CYCLIC NUCLEOTIDE SECOND MESSENGER%GOBP%GO:0007187"	19.4642	25.453	25.98	14.4229	12.9626	9.13293	10.808	12.1425	0	0	1.38567	1.31697	12.6149	6.27362	11.1053	3.42972	0	6.89868	8.4201	4.37163	9.05649	1.94939	18.5042	8.09939	13.7177	19.1984	7.17431	3.33321	5.38423	0	1.38235	1.88627	1.77356	4.15424	4.16713	4.9588	0.888889	Mood Disorders
758	POSITIVE REGULATION OF B CELL PROLIFERATION%GOBP%GO:0030890	0	0	0	0	0	0	0	0	0	0	0	0	0	0	0	0	0	0	0	0	0	0	0	1.31557	0	0	0	7.32246	1.37249	0	0	0	0	0	0	0	0.0833333	Autistic Disorder
759	POSITIVE REGULATION OF MACROAUTOPHAGY%GOBP%GO:0016239	1.42299	0	0	0	0	0	0	0	0	0	0	0	0	0	0	0	0	0	0	0	0	0	0	0	0	0	0	1.32616	0	0	0	0	0	0	0	0	0.0555556	Mental Depression
760	POSITIVE REGULATION OF BLOOD PRESSURE%GOBP%GO:0045777	5.43954	7.6356	1.60141	5.14397	4.10241	1.90063	2.92414	4.00439	0	0	0	0	9.43034	2.6705	3.79865	0	0	3.72141	1.58025	0	3.30727	1.6354	2.70351	2.73563	0	3.88692	0	3.11222	0	0	0	0	0	0	0	0	0.527778	Hypotension
761	REGULATION OF MYELOID LEUKOCYTE DIFFERENTIATION%GOBP%GO:0002761	1.76977	1.58818	0	2.17045	2.24184	1.41103	0	0	0	0	0	0	1.49159	0	0	0	0	0	0	3.08527	0	0	1.43227	1.52784	0	1.3761	0	0	0	0	0	0	0	0	0	0	0.277778	Complex Partial Status Epilepticus
762	POSITIVE REGULATION OF EXCITATORY POSTSYNAPTIC POTENTIAL%GOBP%GO:2000463	1.67904	1.58818	0	0	0	0	0	0	0	0	0	0	0	0	1.5253	0	0	0	0	0	0	0	0	0	0	1.36222	0	12.0584	0	0	0	0	0	0	0	0	0.138889	Autistic Disorder
763	POSITIVE REGULATION OF STEROID BIOSYNTHETIC PROCESS%GOBP%GO:0010893	2.11662	2.023	0	1.97598	2.00321	0	0	0	0	0	0	0	5.33365	1.84092	3.26566	0	0	0	0	0	0	0	0	0	0	0	0	0	0	1.84697	0	0	0	0	0	0	0.222222	Hypotension
764	NEUROTRANSMITTER UPTAKE%GOBP%GO:0001504	10.1398	9.6876	5.19088	2.31402	1.47157	3.25065	3.15072	4.30594	0	0	0	0	0	0	0	0	0	0	0	0	2.26724	1.73614	1.51527	1.51854	0	12.6578	2.45011	0	1.57912	0	1.35989	0	0	1.41324	1.42277	1.43491	0.527778	Alcoholic Intoxication, Chronic
765	MONOSACCHARIDE TRANSMEMBRANE TRANSPORT%GOBP%GO:0015749	0	0	0	0	0	0	0	0	0	0	0	0	0	0	0	0	0	0	0	0	1.9897	0	0	0	0	0	0	0	0	0	0	0	0	0	0	0	0.0277778	Absence Seizures
766	RETINA DEVELOPMENT IN CAMERA-TYPE EYE%GOBP%GO:0060041	0	0	0	0	0	0	0	0	0	0	0	0	0	0	0	0	0	0	0	0	0	0	0	0	0	0	0	0	1.46072	1.5582	0	0	0	0	0	0	0.0555556	Adult Learning Disorders
767	FEMALE SEX DIFFERENTIATION%GOBP%GO:0046660	5.73628	6.16267	1.7041	0	0	0	0	0	0	0	0	0	0	0	0	0	0	0	0	1.41087	0	0	0	0	0	0	0	1.84709	0	0	0	0	0	0	0	0	0.138889	Depressive disorder
768	REGULATION OF T CELL DIFFERENTIATION IN THYMUS%GOBP%GO:0033081	1.71979	1.62924	0	0	0	0	0	0	0	0	0	0	1.6724	0	0	0	0	0	0	0	0	0	0	0	0	1.40387	0	0	0	0	0	0	0	0	0	0	0.111111	Mental Depression
769	POSITIVE REGULATION OF IMMUNE EFFECTOR PROCESS%GOBP%GO:0002699	0	1.78299	0	1.83606	1.47157	0	0	0	0	1.39307	0	0	3.37313	0	1.90482	0	1.89908	0	0	1.39352	0	0	0	0	0	0	0	2.00834	0	0	0	0	0	0	0	0	0.25	Hypotension
770	POSITIVE REGULATION OF MYELOID LEUKOCYTE DIFFERENTIATION%GOBP%GO:0002763	1.60588	1.48767	0	2.17874	2.22888	0	0	0	0	1.4187	0	0	0	0	0	1.31055	1.65339	0	0	3.13509	0	0	2.168	0	0	0	0	0	0	0	0	0	0	0	0	0	0.25	Complex Partial Status Epilepticus
771	"CD4-POSITIVE, ALPHA-BETA T CELL ACTIVATION%GOBP%GO:0035710"	0	0	0	0	0	0	0	0	0	1.63291	0	0	0	0	0	0	1.89908	0	0	0	0	0	0	0	0	0	0	0	0	0	0	0	0	0	0	0	0.0555556	Hypothermia, Accidental
772	REGULATION OF PHOSPHOPROTEIN PHOSPHATASE ACTIVITY%GOBP%GO:0043666	1.9121	1.72972	0	0	0	0	0	0	0	0	0	0	0	0	0	0	0	0	0	0	0	1.88031	0	1.60608	0	0	0	0	0	0	0	0	0	0	0	0	0.111111	Mental Depression
773	EOSINOPHIL MIGRATION%GOBP%GO:0072677	0	0	0	0	0	0	0	0	0	0	0	0	0	0	0	0	0	0	0	1.71259	0	0	0	0	0	0	0	0	0	0	0	0	0	0	0	0	0.0277778	Complex Partial Status Epilepticus
774	REGULATION OF PEPTIDASE ACTIVITY%GOBP%GO:0052547	3.0624	4.38219	2.3147	0	1.3748	0	0	0	1.86344	2.20617	0	0	2.72152	2.73327	6.26355	0	0	0	0	2.86512	1.91289	0	1.94415	0	0	0	0	0	1.61198	0	0	0	0	0	0	1.40024	0.388889	Allodynia
775	REGULATION OF CELL MORPHOGENESIS%GOBP%GO:0022604	1.79102	1.44316	1.53809	3.90655	4.64278	0	0	0	0	0	0	0	0	0	0	0	0	0	0	4.70053	0	1.78465	0	0	0	0	0	4.50636	0	0	0	1.4663	1.35796	0	0	0	0.277778	Complex Partial Status Epilepticus
776	REGULATION OF VASCULAR ENDOTHELIAL GROWTH FACTOR RECEPTOR SIGNALING PATHWAY%GOBP%GO:0030947	1.53821	0	0	1.42644	2.30587	0	0	0	0	0	0	0	0	0	0	0	0	0	0	0	0	0	0	0	0	0	0	0	1.55792	1.55007	0	0	0	0	0	0	0.138889	Major Depressive Disorder
777	PROSTANOID BIOSYNTHETIC PROCESS%GOBP%GO:0046457	0	0	2.18395	0	0	0	0	0	0	0	0	0	1.85275	0	3.13819	0	0	0	1.91111	0	0	0	0	0	0	0	0	1.8585	0	0	0	0	0	1.64045	1.66192	1.66928	0.222222	Allodynia
778	KYNURENINE METABOLIC PROCESS%GOBP%GO:0070189	0	0	0	1.38108	2.52701	0	0	0	0	0	0	0	0	0	0	0	0	0	0	0	0	0	0	0	0	0	0	0	0	0	0	0	0	0	0	0	0.0555556	Major Depressive Disorder
779	GLIAL CELL DIFFERENTIATION%GOBP%GO:0010001	10.5851	9.73683	3.39348	8.10533	6.67326	1.538	2.05605	2.53459	0	0	0	0	3.85015	0	3.127	0	0	0	0	3.31492	2.5393	1.43754	0	2.02108	1.37237	0	0	3.22024	3.99717	3.20377	2.56736	2.37878	2.23053	0	0	1.81395	0.611111	Mental Depression
780	POSITIVE REGULATION OF SUPEROXIDE ANION GENERATION%GOBP%GO:0032930	0	1.96276	0	1.91922	0	0	0	0	0	0	0	0	1.88623	0	0	0	0	0	1.93715	0	1.49659	2.03464	0	0	0	0	0	0	0	0	0	0	0	0	0	0	0.166667	Cognition Disorders
781	CELL FATE COMMITMENT%GOBP%GO:0045165	1.7474	2.36862	0	0	0	0	0	0	0	0	0	0	0	0	0	0	0	0	0	0	0	0	0	0	0	0	0	3.27561	0	0	0	0	0	0	0	0	0.0833333	Autistic Disorder
782	REGULATION OF PROTEIN IMPORT%GOBP%GO:1904589	1.49979	1.38956	0	0	0	0	0	0	0	0	0	0	0	0	0	0	0	0	0	0	1.54158	0	0	0	0	0	0	1.39355	0	2.20157	0	0	0	0	0	0	0.138889	Adult Learning Disorders
783	REGULATION OF LIPID BIOSYNTHETIC PROCESS%GOBP%GO:0046890	4.24065	3.79305	3.13721	3.26297	3.40309	1.41441	1.88813	1.68938	0	2.41235	0	0	4.7445	1.76072	2.94725	1.53052	0	0	0	0	3.14531	0	0	0	0	1.92072	2.06926	1.82354	1.94245	0	0	0	0	0	0	0	0.5	Hypotension
784	REGULATION OF LIPID LOCALIZATION%GOBP%GO:1905952	9.12106	11.3286	10.9569	7.62654	6.95524	2.64034	2.47514	3.01413	1.91285	6.29489	1.80846	0	9.5499	6.80272	5.6256	1.7814	0	0	4.04523	0	7.08841	1.64287	2.13622	4.62657	0	8.36414	2.55385	3.20557	0	0	0	0	0	4.22335	4.24915	4.05077	0.722222	Depressive disorder
785	REGULATION OF SYNAPSE STRUCTURE OR ACTIVITY%GOBP%GO:0050803	4.70504	5.47877	4.55691	7.09575	5.84924	3.78368	3.51104	3.94641	0	1.32186	0	0	2.30877	2.27878	1.79688	1.34183	0	0	0	3.57852	4.29879	2.86912	0	2.51403	1.98248	6.85158	3.32307	11.1726	2.49963	0	2.93938	3.63446	2.5428	0	0	1.50031	0.722222	Autistic Disorder
786	REVERSE CHOLESTEROL TRANSPORT%GOBP%GO:0043691	0	0	0	0	0	1.41103	1.34895	0	0	0	0	0	0	0	0	0	0	0	0	0	1.57592	0	0	0	0	0	0	0	0	0	0	0	0	0	0	0	0.0833333	Absence Seizures
787	REGULATION OF STEROL TRANSPORT%GOBP%GO:0032371	0	0	2.08664	0	0	0	0	0	0	0	0	0	0	0	0	0	0	0	0	0	0	0	0	0	0	1.45812	0	0	0	0	0	0	0	0	0	0	0.0555556	Mood Disorders
788	ESTABLISHMENT OF VESICLE LOCALIZATION%GOBP%GO:0051650	1.73679	1.48767	0	0	0	0	0	0	0	0	0	0	0	0	0	0	0	0	0	0	0	0	0	0	0	0	0	0	0	0	1.35989	0	0	0	0	0	0.0833333	Mental Depression
789	NEGATIVE REGULATION OF CYTOKINE PRODUCTION%GOBP%GO:0001818	3.49651	5.37323	0	4.90565	2.77065	0	0	0	0	2.02046	0	0	2.08055	1.34488	3.77652	0	1.68405	0	0	0	0	0	0	0	0	0	2.99694	1.94243	0	0	0	0	0	2.05818	2.09423	2.00269	0.388889	Depressive disorder
790	BEHAVIORAL RESPONSE TO PAIN%GOBP%GO:0048266	0	0	0	0	0	0	0	0	0	0	0	0	0	0	3.6447	0	0	0	0	0	0	0	0	0	0	0	0	0	0	0	0	0	0	0	0	0	0.0277778	Allodynia
791	POSITIVE REGULATION OF CHEMOKINE SECRETION%GOBP%GO:0090197	0	0	0	0	0	0	0	0	0	0	0	0	0	0	1.94192	0	0	0	0	0	0	0	0	0	0	0	0	0	0	0	0	0	0	0	0	0	0.0277778	Allodynia
792	NEGATIVE REGULATION OF SUPRAMOLECULAR FIBER ORGANIZATION%GOBP%GO:1902904	0	0	0	0	0	0	0	0	0	0	0	0	0	0	0	0	0	0	0	0	0	1.6711	0	0	0	0	0	0	0	0	0	0	0	0	0	0	0.0277778	Cognition Disorders
793	NEGATIVE REGULATION OF CELL DEVELOPMENT%GOBP%GO:0010721	4.42935	6.90429	2.23618	4.01775	4.22134	0	0	0	0	0	0	0	0	0	3.3088	0	0	0	0	0	5.73178	6.35617	0	0	0	1.81326	2.59035	7.8932	3.68447	3.17847	1.71687	1.49343	1.40337	2.61558	2.65635	3.27434	0.527778	Autistic Disorder
794	VIRAL LIFE CYCLE%GOBP%GO:0019058	0	0	0	0	0	0	0	0	0	0	0	0	0	0	0	0	0	0	0	0	0	0	0	0	0	0	1.31753	0	0	0	0	0	0	0	0	0	0.0277778	Alcohol abuse
795	HEART PROCESS%GOBP%GO:0003015	0	1.32986	0	1.3357	0	0	0	0	0	0	0	0	0	0	0	0	0	0	0	2.36662	0	0	0	0	0	0	0	0	0	0	0	0	0	0	0	0	0.0833333	Complex Partial Status Epilepticus
796	REGULATION OF ESTABLISHMENT OF ENDOTHELIAL BARRIER%GOBP%GO:1903140	3.44662	3.28902	1.31099	0	2.12613	0	0	0	0	0	0	0	2.00758	0	1.89713	0	0	0	0	1.89362	0	0	0	0	0	0	0	0	1.97623	1.91476	0	0	0	0	0	0	0.25	Mental Depression
797	MONOCARBOXYLIC ACID BIOSYNTHETIC PROCESS%GOBP%GO:0072330	1.6475	1.42631	2.24272	1.91582	1.53913	0	0	0	0	0	0	0	0	0	1.95275	0	0	0	2.17566	0	0	0	0	0	0	0	0	0	0	0	0	0	0	0	0	0	0.194444	Mood Disorders
798	CALCIUM-DEPENDENT CELL-CELL ADHESION VIA PLASMA MEMBRANE CELL ADHESION MOLECULES%GOBP%GO:0016339	0	0	0	0	0	0	0	0	0	0	0	0	0	0	0	0	0	0	0	0	0	0	0	0	0	7.78124	0	0	0	0	0	0	0	0	0	0	0.0277778	Alcoholic Intoxication, Chronic
799	XENOBIOTIC METABOLIC PROCESS%GOBP%GO:0006805	0	0	0	0	0	1.36223	0	1.77482	0	0	0	0	0	0	0	0	0	0	0	0	0	0	0	0	0	3.1456	0	0	0	0	0	0	0	0	0	0	0.0833333	Alcoholic Intoxication, Chronic
800	TONGUE DEVELOPMENT%GOBP%GO:0043586	0	0	3.16767	0	0	0	0	0	0	0	0	0	0	0	0	0	0	0	0	0	0	0	0	0	0	1.5304	1.44612	0	0	0	0	0	0	0	0	0	0.0833333	Mood Disorders
801	NEGATIVE REGULATION OF LEUKOCYTE ACTIVATION%GOBP%GO:0002695	0	3.40976	0	2.86965	2.4222	0	0	0	0	0	0	0	0	0	2.22824	0	0	0	0	1.63503	0	0	0	1.9911	0	0	1.42439	0	0	0	0	0	0	0	0	0	0.194444	Depressive disorder
802	POSITIVE REGULATION OF T CELL DIFFERENTIATION IN THYMUS%GOBP%GO:0033089	1.40876	1.36525	0	0	0	0	0	0	0	0	0	0	0	0	0	0	0	0	0	0	0	0	0	0	0	0	0	0	0	0	0	0	0	0	0	0	0.0555556	Mental Depression
803	TOR SIGNALING%GOBP%GO:0031929	0	0	0	1.48698	1.50621	0	0	0	0	0	0	0	0	1.52504	0	0	0	0	0	0	0	0	0	0	0	0	0	0	0	0	0	0	0	0	0	0	0.0833333	Ache
804	REGULATION OF POSTSYNAPTIC MEMBRANE POTENTIAL%GOBP%GO:0060078	22.4721	25.3947	13.0791	6.4949	3.25739	11.5585	12.5124	18.9676	0	0	0	0	3.79745	3.71806	4.26642	0	0	0	0	3.33679	15.229	1.94534	15.8061	5.37244	4.49648	27.0402	9.35588	13.4472	3.85737	1.78476	2.38848	4.32685	2.07256	3.66854	3.68282	3.50797	0.777778	Alcoholic Intoxication, Chronic
805	STRESS-ACTIVATED PROTEIN KINASE SIGNALING CASCADE%GOBP%GO:0031098	0	0	0	0	0	0	0	0	0	0	0	0	0	0	3.64901	0	0	0	0	0	0	0	0	0	0	0	0	0	0	0	0	0	0	0	0	0	0.0277778	Allodynia
806	MYELOID LEUKOCYTE MIGRATION%GOBP%GO:0097529	2.31389	2.08325	0	0	0	0	0	0	0	1.90666	0	1.84738	4.65369	0	3.87876	0	0	0	1.7603	2.10845	0	0	0	0	0	1.31725	0	0	0	0	0	0	0	0	0	0	0.25	Hypotension
807	"SYNAPTIC TRANSMISSION, DOPAMINERGIC%GOBP%GO:0001963"	10.1799	13.1968	11.1635	9.70748	6.73522	8.68334	8.54106	10.0286	0	0	0	0	5.07543	1.73831	0	0	0	4.25782	1.88472	0	7.43564	3.49107	3.29757	5.14807	9.65484	11.3358	7.87112	0	1.80458	0	1.58283	1.4995	1.431	3.05446	3.06456	2.97996	0.722222	Depressive disorder
808	REGULATION OF BRANCHING INVOLVED IN URETERIC BUD MORPHOGENESIS%GOBP%GO:0090189	0	0	0	0	1.7924	0	0	0	0	0	0	0	0	0	1.66649	0	0	0	0	1.67898	0	0	0	0	0	0	0	0	0	0	0	0	0	0	0	0	0.0833333	Major Depressive Disorder
809	CELLULAR RESPONSE TO INTERLEUKIN-6%GOBP%GO:0071354	0	1.42631	0	0	0	0	0	0	0	0	0	0	0	0	0	0	0	0	0	0	0	0	0	0	0	2.04152	0	0	0	0	0	0	0	0	0	0	0.0555556	Alcoholic Intoxication, Chronic
810	POSITIVE REGULATION OF NEUROBLAST PROLIFERATION%GOBP%GO:0002052	2.87507	1.75727	4.46639	1.72084	2.71281	0	0	0	0	0	0	0	0	1.67406	0	0	0	0	0	0	1.37174	0	0	0	1.88049	0	0	0	1.74189	0	0	0	0	0	0	0	0.25	Mood Disorders
811	POSITIVE REGULATION OF MEMBRANE DEPOLARIZATION%GOBP%GO:1904181	0	0	1.49943	0	0	0	0	0	0	0	0	0	0	0	0	0	0	0	0	0	0	0	0	0	0	0	0	0	0	0	0	0	1.77356	0	0	0	0.0555556	Manic
812	REGULATION OF INTERLEUKIN-1 SECRETION%GOBP%GO:0050704	0	0	0	0	0	0	0	0	0	0	0	0	0	0	0	0	0	0	0	2.07779	0	0	0	0	0	0	0	0	0	0	0	0	0	0	0	0	0.0277778	Complex Partial Status Epilepticus
813	POSITIVE REGULATION OF INFLAMMATORY RESPONSE TO ANTIGENIC STIMULUS%GOBP%GO:0002863	1.40876	1.36525	0	2.40918	2.43109	0	0	0	0	0	0	0	2.21091	2.1143	2.10458	0	2.61211	0	0	3.7118	0	0	0	2.12005	0	0	0	0	0	0	0	0	0	0	0	0	0.277778	Complex Partial Status Epilepticus
814	BONE REMODELING%GOBP%GO:0046849	0	1.79351	1.36243	0	0	0	0	0	0	0	0	0	0	0	0	0	0	0	0	0	0	0	0	0	0	0	0	0	0	0	0	0	0	0	0	0	0.0555556	Depressive disorder
815	PURINERGIC NUCLEOTIDE RECEPTOR SIGNALING PATHWAY%GOBP%GO:0035590	0	0	0	0	0	0	0	0	0	0	0	0	0	0	1.66649	0	0	0	0	0	0	0	0	0	0	0	0	0	0	0	0	0	0	0	0	0	0.0277778	Allodynia
816	RESPONSE TO INTERLEUKIN-1%GOBP%GO:0070555	3.44737	2.51408	1.31602	2.06946	2.16227	1.36223	0	0	0	0	0	1.49977	0	0	3.71406	0	0	0	0	3.9522	0	0	0	0	0	2.89528	0	0	0	0	0	0	0	0	0	0	0.277778	Complex Partial Status Epilepticus
817	SENSORY SYSTEM DEVELOPMENT%GOBP%GO:0048880	0	0	1.5141	1.42644	1.51543	0	0	0	0	0	0	0	0	0	0	0	0	0	0	1.36118	0	0	0	0	0	0	0	0	1.88178	2.99643	0	0	0	0	0	0	0.166667	Adult Learning Disorders
818	INORGANIC CATION IMPORT ACROSS PLASMA MEMBRANE%GOBP%GO:0098659	0	0	0	0	0	0	0	0	0	2.31819	0	0	0	1.86558	1.66649	0	0	0	0	2.73038	2.2014	0	0	0	0	0	0	0	0	0	0	0	0	0	0	0	0.138889	Complex Partial Status Epilepticus
819	INTERMEDIATE FILAMENT CYTOSKELETON ORGANIZATION%GOBP%GO:0045104	1.85883	1.73575	0	0	0	0	0	0	0	0	0	0	0	0	0	0	0	0	0	0	0	0	0	0	0	0	0	0	0	0	0	0	0	0	0	0	0.0555556	Mental Depression
820	SALIVARY GLAND DEVELOPMENT%GOBP%GO:0007431	1.44611	2.17314	0	2.14461	2.18302	0	0	0	0	0	0	0	0	0	0	0	0	0	0	0	0	0	0	0	0	0	0	0	0	0	0	0	0	0	0	0	0.111111	Major Depressive Disorder
821	REGULATION OF NEURAL PRECURSOR CELL PROLIFERATION%GOBP%GO:2000177	3.04732	2.78956	4.58957	2.12632	2.86905	1.76306	2.50254	1.52777	0	0	0	0	0	0	0	0	0	0	0	1.60572	0	0	1.72951	1.81628	0	1.91307	1.39977	2.2277	2.91351	0	0	1.47064	0	0	0	0	0.444444	Mood Disorders
822	IMMUNE RESPONSE-REGULATING SIGNALING PATHWAY%GOBP%GO:0002764	0	0	0	0	0	0	0	0	0	0	0	0	0	0	2.89022	0	0	0	0	1.44317	0	0	0	0	0	0	0	0	0	0	0	0	0	0	0	0	0.0555556	Allodynia
823	REGULATION OF RELAXATION OF MUSCLE%GOBP%GO:1901077	1.47191	2.56727	0	0	0	0	0	0	0	0	0	0	0	0	0	0	0	0	0	0	0	0	0	0	0	0	0	0	0	0	0	0	0	0	0	0	0.0555556	Depressive disorder
824	SKELETAL SYSTEM DEVELOPMENT%GOBP%GO:0001501	2.16325	2.4675	0	0	0	0	0	0	0	0	0	0	0	0	2.22818	0	0	0	0	0	0	0	0	0	0	0	0	0	0	0	0	0	0	0	0	0	0.0833333	Depressive disorder
825	POSITIVE REGULATION OF CELL-SUBSTRATE ADHESION%GOBP%GO:0010811	2.34828	2.11659	1.54926	0	1.6319	0	0	0	0	0	0	0	0	0	0	0	0	0	0	1.309	0	0	0	0	0	0	0	0	0	0	0	0	0	0	0	0	0.138889	Mental Depression
826	POSITIVE REGULATION OF ION TRANSMEMBRANE TRANSPORTER ACTIVITY%GOBP%GO:0032414	2.77085	2.5268	3.36295	4.00706	4.94246	0	0	0	0	0	0	0	0	2.63017	1.40777	0	0	0	0	2.37756	0	0	0	0	0	2.32727	0	2.00715	0	0	0	0	2.11307	0	0	0	0.305556	Major Depressive Disorder
827	POSITIVE REGULATION OF HEMOPOIESIS%GOBP%GO:1903708	1.80632	2.04253	0	2.60412	2.7012	0	0	0	0	0	0	0	1.75882	0	2.88633	0	2.00395	0	0	1.52012	0	0	0	0	0	0	0	0	0	0	0	0	0	0	0	0	0.222222	Allodynia
828	POSITIVE REGULATION OF PROTEASOMAL PROTEIN CATABOLIC PROCESS%GOBP%GO:1901800	0	0	0	0	0	0	0	0	0	0	0	0	0	0	0	0	0	0	0	0	0	1.93833	0	0	0	0	0	0	0	0	0	0	0	0	0	0	0.0277778	Cognition Disorders
829	ACTIVATION OF ADENYLATE CYCLASE ACTIVITY%GOBP%GO:0007190	5.21011	6.07237	3.48319	1.99642	2.03356	0	0	0	0	0	0	0	0	0	2.40318	0	0	1.91359	0	0	0	0	1.35393	0	6.46082	2.68408	0	0	0	0	0	0	0	0	0	0	0.277778	Hyperactive behavior
830	NEGATIVE REGULATION OF LIPID CATABOLIC PROCESS%GOBP%GO:0050995	3.9469	3.74728	3.11121	2.62023	1.70057	0	0	0	0	1.94432	0	0	8.55875	3.07084	2.93316	1.83249	2.21674	2.24889	0	1.62387	2.51579	0	1.67263	1.66479	0	1.48601	0	0	1.71078	0	0	0	0	0	0	0	0.5	Hypotension
831	POSITIVE REGULATION OF BLOOD VESSEL ENDOTHELIAL CELL MIGRATION%GOBP%GO:0043536	4.21393	4.89299	4.85961	3.03722	2.28628	0	0	0	0	0	0	0	0	0	1.99646	0	0	0	0	4.4286	0	0	0	0	0	0	0	0	0	0	0	0	0	2.05493	2.07213	2.04616	0.277778	Depressive disorder
832	RENAL WATER HOMEOSTASIS%GOBP%GO:0003091	3.17441	2.98884	3.58891	0	1.30743	0	0	0	0	0	0	0	0	1.38568	0	0	0	0	0	0	0	0	2.6728	0	1.56268	0	0	0	0	0	0	0	0	0	0	0	0.194444	Mood Disorders
833	RESPONSE TO FIBROBLAST GROWTH FACTOR%GOBP%GO:0071774	3.13968	3.53158	0	0	0	0	0	0	0	0	0	0	0	0	2.07579	0	0	0	0	0	0	0	0	0	0	0	0	0	0	0	0	0	0	0	0	0	0.0833333	Depressive disorder
834	REGULATION OF PROTEIN IMPORT INTO NUCLEUS%GOBP%GO:0042306	1.561	1.44684	0	0	0	0	0	0	0	0	0	0	0	0	0	0	0	0	0	0	1.58973	0	0	0	0	0	0	1.45124	0	2.24373	0	0	0	0	0	0	0.138889	Adult Learning Disorders
835	POSITIVE REGULATION OF LYMPHOCYTE MEDIATED IMMUNITY%GOBP%GO:0002708	1.38336	2.37867	0	1.79614	1.85084	0	0	0	0	2.0357	0	0	2.58572	0	2.17378	0	2.53061	0	0	0	0	0	0	0	0	0	0	0	0	0	0	0	0	0	0	0	0.222222	Hypotension
836	REGULATION OF BONE RESORPTION%GOBP%GO:0045124	2.01004	1.88682	0	0	0	0	0	0	0	1.60207	0	0	0	0	4.86887	0	0	0	0	0	0	0	0	0	0	3.46939	2.10657	2.76887	0	0	0	0	0	0	0	0	0.194444	Allodynia
837	RESPONSE TO TUMOR NECROSIS FACTOR%GOBP%GO:0034612	3.07945	2.68014	2.87111	0	0	0	0	0	1.42029	3.97296	0	0	0	2.1143	5.65823	0	0	0	0	5.11099	0	0	0	0	0	0	0	0	0	0	0	0	0	0	0	0	0.222222	Allodynia
838	POSITIVE REGULATION OF CALCIUM ION IMPORT%GOBP%GO:0090280	0	0	0	0	0	0	0	0	0	0	0	0	3.3972	0	0	0	0	0	1.91111	3.11776	0	0	0	1.79313	0	0	0	0	0	0	0	0	0	0	0	0	0.111111	Hypotension
839	CELLULAR OXIDANT DETOXIFICATION%GOBP%GO:0098869	3.04732	3.52843	0	1.51031	1.55198	0	0	0	0	2.2023	0	0	1.78321	0	0	0	0	0	0	0	3.98531	0	0	0	0	0	0	0	0	0	0	0	0	1.65031	1.67798	1.65713	0.277778	Absence Seizures
840	FOLIC ACID METABOLIC PROCESS%GOBP%GO:0046655	0	0	0	0	0	0	0	0	0	0	0	0	0	0	0	0	0	0	0	0	0	0	0	0	0	1.67889	0	1.8585	0	0	0	0	0	0	0	0	0.0555556	Autistic Disorder
841	REGULATION OF RESPONSE TO REACTIVE OXYGEN SPECIES%GOBP%GO:1901031	0	0	1.60141	4.02227	4.10241	0	0	0	0	0	0	0	0	2.6705	1.34592	0	0	0	0	0	0	0	0	0	0	0	0	0	0	0	0	0	0	0	0	0	0.138889	Major Depressive Disorder
842	NEGATIVE REGULATION OF OXIDATIVE STRESS-INDUCED CELL DEATH%GOBP%GO:1903202	2.72757	1.76185	1.34699	1.74879	2.57133	0	0	0	0	0	0	0	0	0	0	0	0	0	0	0	2.90141	1.45651	0	0	0	0	2.01421	1.77424	0	0	0	0	0	0	0	0	0.25	Absence Seizures
843	MAINTENANCE OF CELL NUMBER%GOBP%GO:0098727	0	1.36146	0	1.38046	1.42794	0	0	0	0	0	0	0	0	0	0	0	0	0	0	0	0	0	0	0	0	0	0	0	0	0	0	0	0	0	0	0	0.0833333	Major Depressive Disorder
844	REGULATION OF EPIDERMAL GROWTH FACTOR-ACTIVATED RECEPTOR ACTIVITY%GOBP%GO:0007176	1.67904	1.58818	0	0	0	0	0	0	0	0	0	0	1.64822	0	0	0	0	0	0	0	0	1.80617	0	0	0	0	0	0	1.64554	1.63371	0	0	0	0	0	0	0.166667	Cognition Disorders
845	CARBOHYDRATE BIOSYNTHETIC PROCESS%GOBP%GO:0016051	2.29509	2.65631	0	0	0	0	0	0	0	0	0	0	0	0	0	0	0	0	0	0	0	0	0	0	0	0	0	0	0	0	0	0	0	0	0	0	0.0555556	Depressive disorder
846	REGULATION OF CHEMOKINE SECRETION%GOBP%GO:0090196	0	0	0	0	0	0	0	0	0	0	0	0	0	0	1.89713	0	0	0	0	0	0	0	0	0	0	0	0	0	0	0	0	0	0	0	0	0	0.0277778	Allodynia
847	POSITIVE REGULATION OF BROWN FAT CELL DIFFERENTIATION%GOBP%GO:0090336	0	0	0	2.03839	0	0	0	0	0	2.16827	0	0	0	0	0	0	0	0	0	0	1.57592	0	0	0	0	0	0	0	0	0	0	0	0	0	0	0	0.0833333	Anasarca
848	PHOSPHATIDYLINOSITOL-MEDIATED SIGNALING%GOBP%GO:0048015	2.63247	1.75381	1.53809	0	0	0	0	0	0	0	0	0	0	1.87934	2.67736	0	0	0	0	0	0	0	0	0	0	0	0	0	0	0	0	0	0	0	0	0	0.138889	Allodynia
849	REGULATION OF TUMOR NECROSIS FACTOR SECRETION%GOBP%GO:1904467	0	0	0	1.39612	0	0	0	0	0	0	0	0	1.5316	0	0	0	0	0	0	0	0	0	0	0	0	0	0	0	0	0	0	0	0	0	0	0	0.0555556	Hypotension
850	CELL MORPHOGENESIS INVOLVED IN NEURON DIFFERENTIATION%GOBP%GO:0048667	6.39182	6.13227	3.35805	5.24202	5.51026	1.58943	1.87385	1.59346	0	0	0	0	0	0	0	0	0	0	0	2.89521	1.44717	0	3.50494	0	0	5.49037	0	9.29036	1.63152	0	2.6026	3.01917	2.80991	0	0	0	0.472222	Autistic Disorder
851	REGULATION OF STEM CELL PROLIFERATION%GOBP%GO:0072091	2.06808	1.90753	3.32978	3.40758	4.37623	0	0	0	0	0	0	0	0	0	0	0	0	0	0	1.8511	1.45442	0	0	0	0	0	0	2.72912	0	0	0	0	0	0	0	0	0.222222	Major Depressive Disorder
852	POSITIVE REGULATION OF PHOSPHOLIPASE C ACTIVITY%GOBP%GO:0010863	4.86896	5.67298	6.81353	6.83497	5.76226	2.74114	3.76676	3.60827	0	0	0	0	0	0	2.25845	0	0	0	0	3.54304	1.89268	0	0	0	1.43322	1.62985	2.08497	4.79381	0	0	2.23801	2.1108	1.99907	2.31764	2.33683	2.29163	0.583333	Unipolar Depression
853	RESPONSE TO PROSTAGLANDIN%GOBP%GO:0034694	2.43944	3.2622	2.74717	1.42644	0	0	0	0	0	0	0	0	1.55381	2.79329	1.4299	0	0	0	1.64905	0	0	0	0	1.49553	0	0	0	0	0	0	0	0	0	0	0	0	0.25	Depressive disorder
854	CELLULAR RESPONSE TO INTERLEUKIN-1%GOBP%GO:0071347	1.57431	1.38742	0	1.88498	1.96682	0	0	0	0	0	0	1.56393	0	0	4.03485	0	0	0	0	2.44411	0	0	0	0	0	1.63805	0	0	0	0	0	0	0	0	0	0	0.222222	Allodynia
855	REGULATION OF OXIDOREDUCTASE ACTIVITY%GOBP%GO:0051341	7.79939	6.28429	5.9542	9.32513	7.50219	1.54297	1.43245	1.31326	0	0	0	0	7.71268	3.66455	5.32691	2.02538	0	0	3.17439	2.29821	5.7825	0	0	0	0	3.63897	2.07794	0	1.68205	0	0	0	0	0	0	0	0.5	Unipolar Depression
856	RESPONSE TO NUTRIENT LEVELS%GOBP%GO:0031667	15.1315	16.7781	10.7071	9.09185	7.5462	6.25058	6.51009	7.31631	0	2.03448	0	0	3.99927	5.84143	10.0967	1.46842	0	4.07954	0	10.1746	12.6249	5.16577	4.78997	2.06325	2.50833	10.7643	7.04765	6.23151	1.43996	1.71041	2.36313	2.70131	3.18368	6.85176	6.10127	5.63777	0.861111	Depressive disorder
857	ERYTHROCYTE DIFFERENTIATION%GOBP%GO:0030218	0	0	0	0	0	0	0	0	0	0	0	0	0	0	0	0	0	0	0	1.69413	0	0	0	0	0	0	0	0	0	0	0	0	0	0	0	0	0.0277778	Complex Partial Status Epilepticus
858	NEGATIVE REGULATION OF PEPTIDYL-SERINE PHOSPHORYLATION%GOBP%GO:0033137	0	0	0	0	0	0	0	0	0	0	0	0	0	1.56777	0	0	0	0	0	0	0	0	0	0	0	0	0	0	0	0	0	0	0	0	0	0	0.0277778	Ache
859	ANIMAL ORGAN FORMATION%GOBP%GO:0048645	1.38994	1.30776	0	0	0	0	0	0	0	0	0	0	0	0	1.3256	0	0	0	0	0	0	0	1.39095	0	0	0	0	0	0	0	0	0	0	0	0	0	0.111111	Drug Withdrawal Symptoms
860	NEUROMUSCULAR PROCESS%GOBP%GO:0050905	5.80982	7.19094	4.0661	3.79899	3.15254	3.20879	3.04022	2.83302	0	0	0	0	2.58572	2.52922	0	0	0	0	0	0	2.61479	1.90716	1.53885	6.63961	4.4194	3.60849	0	4.91501	1.6727	0	0	0	0	0	0	0	0.5	Depressive disorder
861	DECIDUALIZATION%GOBP%GO:0046697	1.75863	2.60461	0	1.63816	0	2.27033	2.18168	2.09207	0	0	0	0	0	0	2.88633	0	0	0	0	1.59821	1.31271	0	1.64252	0	0	0	0	0	0	0	0	0	0	1.51906	1.52961	1.54552	0.361111	Allodynia
862	REGULATION OF INTRACELLULAR TRANSPORT%GOBP%GO:0032386	6.4079	7.38738	3.94172	5.25316	4.94364	1.59518	2.42355	3.80195	0	0	0	0	3.56519	0	1.95438	0	0	2.10899	0	1.65225	4.58096	2.7234	4.3484	2.29266	2.78294	2.47511	0	3.2021	3.91506	2.66437	3.36285	3.02274	2.81261	0	0	0	0.666667	Depressive disorder
863	REGULATION OF GLUCAN BIOSYNTHETIC PROCESS%GOBP%GO:0010962	1.64158	2.4462	0	2.40862	0	0	0	0	0	0	0	0	0	0	1.50112	0	0	0	0	0	0	1.78465	0	0	0	0	0	1.51247	1.62264	0	2.60859	2.55227	2.39143	1.45162	1.46294	1.47878	0.361111	Manic Disorder
864	POSITIVE REGULATION OF SMOOTH MUSCLE CELL MIGRATION%GOBP%GO:0014911	1.33644	0	0	0	0	0	0	0	0	0	0	0	0	0	3.6764	0	0	0	0	0	0	0	0	0	0	0	0	0	1.42653	0	0	0	0	0	0	0	0.0833333	Allodynia
865	REGULATION OF BIOMINERAL TISSUE DEVELOPMENT%GOBP%GO:0070167	0	0	0	0	0	0	0	0	0	0	0	0	0	0	0	0	0	0	0	2.45863	0	0	0	0	0	0	0	0	0	0	0	0	0	0	0	0	0.0277778	Complex Partial Status Epilepticus
866	NEGATIVE REGULATION OF AUTOPHAGY%GOBP%GO:0010507	0	0	0	1.61675	2.31754	0	0	0	0	0	0	0	0	0	0	0	0	0	0	0	2.0984	0	0	0	0	2.04604	0	3.13623	0	0	0	0	0	0	0	0	0.138889	Autistic Disorder
867	POSITIVE REGULATION OF LONG-TERM SYNAPTIC POTENTIATION%GOBP%GO:1900273	4.21665	5.29844	6.09022	3.9754	1.83937	0	2.37263	0	0	0	0	0	3.34388	0	0	1.91244	0	0	0	0	4.11954	1.96757	8.93082	3.33042	5.62159	0	0	0	6.59533	0	1.58283	1.4995	1.431	1.6187	1.63645	2.97996	0.555556	Drug Withdrawal Symptoms
868	NEGATIVE REGULATION OF LIPID METABOLIC PROCESS%GOBP%GO:0045833	3.04732	2.78956	2.81207	1.51031	0	0	0	0	0	0	0	0	6.80017	1.72537	1.5253	0	2.66536	0	0	0	2.92967	0	0	0	0	1.91307	0	0	0	0	0	0	0	0	0	0	0.277778	Hypotension
869	REGULATION OF HISTONE H3-K9 ACETYLATION%GOBP%GO:2000615	1.30268	0	0	0	0	0	0	0	0	0	0	0	0	0	0	0	0	0	0	0	0	0	0	0	0	0	0	0	0	0	0	0	0	0	0	0	0.0277778	Mental Depression
870	NEURON PROJECTION MORPHOGENESIS%GOBP%GO:0048812	5.65918	5.94642	4.01643	8.07462	8.45531	2.38142	2.63848	2.28357	0	0	0	0	0	0	1.74541	0	0	0	0	3.32504	2.8224	0	4.0385	1.44426	3.50349	5.89347	0	10.4884	1.48291	0	2.41657	2.78872	2.56644	0	0	0	0.555556	Autistic Disorder
871	NUCLEOSIDE PHOSPHATE CATABOLIC PROCESS%GOBP%GO:1901292	1.31716	0	0	0	0	0	0	0	0	0	0	0	0	0	0	0	0	0	0	0	0	0	0	0	0	0	0	1.80087	0	0	0	0	0	0	0	0	0.0555556	Autistic Disorder
872	FIBROBLAST GROWTH FACTOR RECEPTOR SIGNALING PATHWAY%GOBP%GO:0008543	1.78752	2.27541	0	0	0	0	0	0	0	0	0	0	0	0	0	0	0	0	0	0	0	0	0	0	0	0	0	0	0	0	0	0	0	0	0	0	0.0555556	Depressive disorder
873	NEGATIVE REGULATION OF CELL MORPHOGENESIS INVOLVED IN DIFFERENTIATION%GOBP%GO:0010771	0	0	0	0	0	0	0	0	0	0	0	0	0	0	0	0	0	0	0	0	0	0	0	0	0	0	0	2.77793	0	0	0	0	0	0	0	0	0.0277778	Autistic Disorder
874	OVARIAN FOLLICLE DEVELOPMENT%GOBP%GO:0001541	3.4466	4.12054	2.03813	0	0	0	0	0	0	0	0	0	0	0	0	0	0	0	0	0	0	0	0	0	0	0	0	0	0	0	0	0	0	0	0	0	0.0833333	Depressive disorder
875	CELL JUNCTION ASSEMBLY%GOBP%GO:0034329	0	0	0	0	0	0	0	0	0	0	0	0	0	0	0	0	0	0	0	0	0	0	0	0	0	3.49618	0	0	0	0	0	0	0	0	0	0	0.0277778	Alcoholic Intoxication, Chronic
876	CELLULAR RESPONSE TO GROWTH HORMONE STIMULUS%GOBP%GO:0071378	0	0	0	0	0	0	0	0	0	0	0	0	0	0	0	0	0	0	0	0	0	0	0	0	0	0	0	1.80992	0	0	0	0	0	0	0	0	0.0277778	Autistic Disorder
877	REGULATION OF T CELL ACTIVATION%GOBP%GO:0050863	2.84349	3.89144	0	2.53469	2.22888	0	0	0	0	0	0	0	2.57562	0	4.93648	0	2.55792	0	0	2.15014	0	0	0	0	0	0	0	2.85339	1.32675	0	0	0	0	0	0	0	0.277778	Allodynia
878	NEGATIVE REGULATION OF CYTOSOLIC CALCIUM ION CONCENTRATION%GOBP%GO:0051481	0	0	0	1.97598	2.00321	2.62472	2.53952	2.44089	0	0	0	0	0	0	0	0	0	0	0	0	2.832	2.06985	0	0	2.05899	0	1.61437	0	0	0	0	0	0	0	0	0	0.25	Absence Seizures
879	POSITIVE REGULATION OF CELL-MATRIX ADHESION%GOBP%GO:0001954	4.25644	3.97624	1.95767	1.54306	2.31754	0	0	0	0	0	0	0	0	0	0	0	0	0	0	2.07779	0	1.3469	0	0	0	0	0	0	0	0	0	0	0	0	0	0	0.194444	Mental Depression
880	HIPPOCAMPUS DEVELOPMENT%GOBP%GO:0021766	1.80562	1.65258	2.1773	0	0	0	0	0	0	0	0	0	0	0	0	0	0	0	0	0	0	2.16797	0	0	0	0	0	4.97416	0	0	1.67974	1.54412	2.37437	0	0	0	0.222222	Autistic Disorder
881	POSITIVE REGULATION OF INTERLEUKIN-12 PRODUCTION%GOBP%GO:0032735	0	0	0	0	0	0	0	0	0	0	0	0	0	0	0	0	0	0	0	1.3137	0	0	0	0	0	0	2.20883	0	0	0	0	0	0	0	0	0	0.0555556	Alcohol abuse
882	GLAND DEVELOPMENT%GOBP%GO:0048732	7.38681	7.09859	4.13575	4.96821	5.80029	2.23365	1.98988	1.69936	0	0	0	0	1.45562	2.10003	2.69222	0	0	0	1.37978	1.7258	0	4.70731	3.62755	2.37681	0	1.84108	1.51031	5.62951	3.16981	1.93406	0	0	0	0	0	0	0.583333	Mental Depression
883	OVULATION CYCLE%GOBP%GO:0042698	2.86033	2.64225	0	1.92371	2.69362	0	0	0	0	1.30768	0	0	0	0	0	0	0	0	0	0	1.46584	0	0	0	0	3.27	3.84329	1.99019	0	0	0	0	0	0	0	0	0.25	Alcohol abuse
884	NEGATIVE REGULATION OF MESENCHYMAL CELL APOPTOTIC PROCESS%GOBP%GO:2001054	0	0	1.62567	2.61811	2.63143	0	0	0	0	0	0	0	0	0	0	0	0	0	0	0	0	0	0	0	0	0	0	0	0	0	0	0	0	0	0	0	0.0833333	Major Depressive Disorder
885	REGULATION OF MEMBRANE PROTEIN ECTODOMAIN PROTEOLYSIS%GOBP%GO:0051043	4.03343	2.72753	0	2.67946	2.71281	0	0	0	0	0	0	0	4.92401	0	2.98007	0	0	0	0	0	1.37174	0	0	0	0	2.52302	0	1.71271	0	0	0	0	0	0	0	0	0.25	Hypotension
886	CARBOHYDRATE HOMEOSTASIS%GOBP%GO:0033500	6.62131	6.7849	5.50704	1.30357	0	0	0	0	0	0	0	0	2.72323	0	3.87833	0	0	1.96889	0	0	4.10524	0	0	0	0	3.12558	0	0	0	0	0	0	0	0	0	0	0.25	Depressive disorder
887	REGULATION OF VITAMIN METABOLIC PROCESS%GOBP%GO:0030656	2.4828	1.30776	1.44592	2.32576	2.34678	0	0	0	0	0	0	0	3.90956	0	2.04841	0	0	0	0	0	0	0	0	0	0	2.15835	0	0	0	0	0	0	0	0	0	0	0.222222	Hypotension
888	POSITIVE REGULATION OF T CELL DIFFERENTIATION%GOBP%GO:0045582	0	0	0	0	1.53802	0	0	0	0	0	0	0	1.77106	0	0	0	1.36039	0	0	0	0	0	0	0	0	0	0	0	0	0	0	0	0	0	0	0	0.0833333	Hypotension
889	NEUROTRANSMITTER SECRETION%GOBP%GO:0007269	6.14649	5.68489	0	1.36664	1.40384	0	0	2.15616	0	0	0	0	0	0	0	0	0	0	0	0	0	0	0	0	0	0	0	2.71023	0	0	3.48652	3.30931	3.11757	0	0	0	0.25	Mental Depression
890	NEGATIVE REGULATION OF INTERLEUKIN-17 PRODUCTION%GOBP%GO:0032700	0	0	0	0	0	0	0	0	0	0	0	0	0	0	0	0	2.5654	0	0	0	0	0	0	0	0	0	0	0	0	0	0	0	0	0	0	0	0.0277778	Hypothermia, Accidental
891	REGULATION OF MULTI-ORGANISM PROCESS%GOBP%GO:0043900	3.4136	2.89467	2.09278	3.03524	3.70824	0	0	0	0	1.55942	0	0	2.8991	2.12825	3.43408	0	2.31191	0	0	2.37264	1.57181	1.34388	1.42816	3.32016	0	0	0	2.97759	0	0	0	0	0	0	0	0	0.444444	Major Depressive Disorder
892	RESPONSE TO ISOQUINOLINE ALKALOID%GOBP%GO:0014072	7.25012	8.25227	3.94756	3.28495	4.45045	7.61316	9.04693	7.2188	0	0	0	0	2.93092	6.0606	10.4477	0	0	3.87779	1.66316	0	3.54045	3.1124	2.87793	1.51854	3.21742	9.60029	3.83338	0	0	0	0	0	0	0	0	0	0.555556	Allodynia
893	TRACHEA DEVELOPMENT%GOBP%GO:0060438	0	0	0	0	0	1.33761	0	0	0	0	0	0	0	0	1.7735	0	0	0	0	0	0	0	1.83774	0	0	0	0	0	0	0	0	0	0	0	0	0	0.0833333	Drug Withdrawal Symptoms
894	SHORT-TERM MEMORY%GOBP%GO:0007614	0	0	0	0	0	0	0	0	0	0	0	0	0	0	0	0	0	0	0	0	0	0	0	0	0	0	0	4.08515	4.04965	0	0	1.9641	0	0	0	0	0.0833333	Autistic Disorder
895	RESPONSE TO MONOSACCHARIDE%GOBP%GO:0034284	1.40692	0	2.48025	1.74629	2.35834	0	0	0	0	1.74914	0	0	0	0	2.58508	0	0	0	0	2.72935	2.89794	0	0	0	0	1.50526	0	1.8585	0	0	0	0	0	0	0	0	0.277778	Absence Seizures
896	ORGANOPHOSPHATE CATABOLIC PROCESS%GOBP%GO:0046434	0	0	0	0	0	0	0	0	0	0	0	0	0	0	0	0	0	0	0	0	0	0	0	0	0	0	0	3.34682	0	0	0	0	0	0	0	0	0.0277778	Autistic Disorder
897	CRANIAL NERVE STRUCTURAL ORGANIZATION%GOBP%GO:0021604	0	0	0	0	0	0	0	0	0	0	0	0	0	0	0	0	0	0	0	0	1.8726	0	0	0	0	0	0	1.33204	0	0	0	0	0	0	0	0	0.0555556	Absence Seizures
898	REGULATION OF LEUKOCYTE MEDIATED IMMUNITY%GOBP%GO:0002703	1.72036	2.96283	0	2.4922	2.5869	0	0	0	0	1.45196	0	0	2.54614	1.67406	3.6447	0	1.95547	0	0	1.47344	0	0	0	0	0	0	0	2.17142	0	0	0	0	0	0	0	0	0.305556	Allodynia
899	REGULATION OF CELL AGING%GOBP%GO:0090342	0	0	0	1.66655	0	0	0	0	0	0	0	0	0	0	0	0	0	0	0	0	0	0	0	0	0	0	0	0	0	0	0	0	0	0	0	0	0.0277778	Unipolar Depression
900	ENDODERM DEVELOPMENT%GOBP%GO:0007492	0	0	0	0	0	0	0	0	0	0	0	0	0	0	0	0	0	0	0	0	0	0	0	0	0	0	1.54926	0	0	0	0	0	0	0	0	0	0.0277778	Alcohol abuse
901	PLATELET ACTIVATION%GOBP%GO:0030168	0	1.36926	0	0	0	0	0	0	0	0	0	0	0	0	3.66365	0	0	0	0	0	0	0	0	0	0	0	0	0	0	0	0	0	0	0	0	1.30778	0.0833333	Allodynia
902	DOPAMINE TRANSPORT%GOBP%GO:0015872	4.06641	3.90531	1.5595	0	0	4.89555	4.75602	6.51354	0	0	0	0	0	0	0	0	0	0	0	0	1.8726	0	0	0	2.40079	5.28674	1.9495	0	0	0	0	0	0	0	0	0	0.277778	Cocaine Dependence
903	NEGATIVE REGULATION OF ENDOTHELIAL CELL MIGRATION%GOBP%GO:0010596	0	2.34528	2.01043	0	0	1.50446	1.42342	1.33472	0	0	0	0	0	0	0	0	0	0	0	0	1.71075	0	0	0	0	0	0	0	0	0	0	0	0	0	0	0	0.166667	Depressive disorder
904	ACTIVATION OF CYSTEINE-TYPE ENDOPEPTIDASE ACTIVITY INVOLVED IN APOPTOTIC PROCESS%GOBP%GO:0006919	0	0	0	0	0	0	0	0	0	2.21386	0	0	0	0	0	0	0	0	0	3.62466	0	0	0	0	0	0	0	0	0	0	0	0	0	0	0	0	0.0555556	Complex Partial Status Epilepticus
905	REGULATION OF EXCRETION%GOBP%GO:0044062	5.20048	6.25817	7.24837	4.92154	4.97157	2.31519	2.227	3.35475	0	1.94432	1.83426	0	14.9317	12.8947	7.60159	0	0	4.11685	9.77567	0	5.44583	5.07797	4.7688	3.17759	5.38931	3.58581	2.67993	3.81448	3.12139	0	1.50354	1.41855	1.35312	1.54197	0	0	0.777778	Hypotension
906	POSITIVE REGULATION OF URINE VOLUME%GOBP%GO:0035810	0	0	2.59373	0	0	0	0	0	0	0	0	0	5.7469	5.60294	0	0	0	0	4.11601	0	1.70945	0	3.76927	2.02108	2.22799	2.07811	0	0	0	0	0	0	0	0	0	0	0.25	Hypotension
907	REGULATION OF VESICLE FUSION%GOBP%GO:0031338	0	0	0	0	0	0	0	0	0	0	0	0	0	0	0	0	0	0	0	0	0	0	0	0	0	0	0	0	0	0	1.34647	0	0	0	0	0	0.0277778	Manic Disorder
908	REGULATION OF PRESYNAPSE ASSEMBLY%GOBP%GO:1905606	0	0	0	0	0	0	0	0	0	0	0	0	0	0	0	0	0	0	0	0	0	0	0	0	0	0	0	1.40872	0	0	0	0	0	0	0	0	0.0277778	Autistic Disorder
909	T CELL MEDIATED CYTOTOXICITY%GOBP%GO:0001913	0	0	0	0	0	0	0	0	0	0	0	0	0	0	0	0	0	0	0	0	0	0	0	0	0	0	0	2.40585	0	0	0	0	0	0	0	0	0.0277778	Autistic Disorder
910	NEGATIVE REGULATION OF CELL PROJECTION ORGANIZATION%GOBP%GO:0031345	0	0	0	0	0	0	0	0	0	0	0	0	0	0	0	0	0	0	0	0	1.81267	2.34352	0	0	0	0	0	2.02087	0	0	0	0	0	0	0	0	0.0833333	Cognition Disorders
911	CELLULAR RESPONSE TO OXYGEN RADICAL%GOBP%GO:0071450	2.32175	2.21713	0	0	0	0	0	0	0	0	0	0	0	0	0	0	0	0	0	0	3.03864	0	0	0	0	0	0	0	0	0	0	0	0	0	0	0	0.0833333	Absence Seizures
912	NEGATIVE REGULATION BY HOST OF VIRAL TRANSCRIPTION%GOBP%GO:0043922	0	0	0	0	0	0	0	0	0	0	0	0	0	0	0	0	0	0	0	2.09457	0	0	0	0	0	0	0	0	0	0	0	0	0	0	0	0	0.0277778	Complex Partial Status Epilepticus
913	EYE PHOTORECEPTOR CELL DEVELOPMENT%GOBP%GO:0042462	3.34292	3.14639	1.65677	0	1.38569	0	0	0	0	0	0	0	0	0	0	0	0	0	0	1.41087	0	0	0	0	1.62256	0	0	0	0	1.53261	0	0	0	0	0	0	0.194444	Mental Depression
914	REGULATION OF SKELETAL MUSCLE SATELLITE CELL PROLIFERATION%GOBP%GO:0014842	0	1.30776	0	0	0	0	0	0	0	0	0	0	0	0	0	0	0	0	0	0	0	0	0	0	0	0	0	0	0	0	0	0	0	0	0	0	0.0277778	Depressive disorder
915	REGULATION OF COLD-INDUCED THERMOGENESIS%GOBP%GO:0120161	6.2742	7.43046	1.87146	0	1.85373	0	0	0	0	1.76789	0	0	0	0	0	0	0	0	0	0	1.40617	0	0	0	0	0	0	3.86849	1.40595	0	0	0	0	0	0	0	0.222222	Depressive disorder
916	REGULATION OF METALLOPEPTIDASE ACTIVITY%GOBP%GO:1905048	0	0	0	0	0	0	1.34895	0	0	0	0	0	0	0	0	0	0	0	0	0	0	0	0	0	0	0	0	0	0	0	0	0	0	0	0	0	0.0277778	Cocaine Abuse
917	NEGATIVE REGULATION OF CALCIUM ION-DEPENDENT EXOCYTOSIS%GOBP%GO:0045955	0	0	1.5595	0	1.38569	0	0	0	0	0	0	0	0	0	0	0	0	0	0	0	0	0	0	0	0	0	0	0	0	0	0	0	0	0	0	0	0.0555556	Mood Disorders
918	NEGATIVE REGULATION OF ION TRANSPORT%GOBP%GO:0043271	10.8923	12.0881	8.54595	7.44329	6.77113	4.31409	4.0622	3.78831	0	0	0	0	5.45219	5.40482	5.52153	2.92934	0	3.58587	1.6168	3.69706	8.09678	4.90008	5.39335	2.23793	2.58429	12.0484	3.44049	5.36994	1.38503	0	0	0	0	0	0	0	0.666667	Depressive disorder
919	NEGATIVE REGULATION OF VOLTAGE-GATED CALCIUM CHANNEL ACTIVITY%GOBP%GO:1901386	3.08882	2.94291	4.758	4.07119	4.13335	2.51239	2.42442	2.32738	0	0	0	0	0	0	1.7359	0	0	0	0	0	1.46343	3.52614	1.79742	3.37537	3.69072	3.94939	2.88296	0	0	0	0	0	0	0	0	0	0.444444	Mood Disorders
920	ENERGY RESERVE METABOLIC PROCESS%GOBP%GO:0006112	2.27897	3.7099	0	0	1.45	0	0	0	0	0	0	0	0	0	0	0	0	0	0	0	0	0	0	0	0	0	0	0	0	0	0	0	0	0	0	1.96781	0.111111	Depressive disorder
921	RESPONSE TO FLUID SHEAR STRESS%GOBP%GO:0034405	2.35474	3.14639	1.65677	0	0	0	0	0	0	0	0	0	0	1.43906	1.38593	0	0	0	0	3.91989	0	0	0	0	0	0	0	1.35103	0	0	0	0	0	0	0	0	0.194444	Complex Partial Status Epilepticus
922	NEGATIVE REGULATION OF SECRETION%GOBP%GO:0051048	17.441	18.2193	8.11368	17.3097	14.6125	6.69545	6.29824	5.82239	0	3.25336	0	0	11.7141	7.88274	5.26602	5.01269	4.12605	2.98447	4.45846	2.06648	14.1505	5.16053	3.29757	7.13513	0	12.3491	8.66856	9.82421	2.59352	1.91476	0	0	0	1.58993	0	0	0.75	Depressive disorder
923	DRUG TRANSMEMBRANE TRANSPORT%GOBP%GO:0006855	0	0	0	0	0	0	0	0	0	0	0	0	0	0	0	0	0	0	0	0	1.42853	0	0	0	0	2.35231	0	0	0	0	0	0	0	0	0	0	0.0555556	Alcoholic Intoxication, Chronic
924	ENSHEATHMENT OF NEURONS%GOBP%GO:0007272	0	0	0	0	0	0	0	0	0	0	0	0	0	0	0	0	0	0	0	2.20737	0	0	0	0	0	0	0	0	0	0	0	0	0	0	0	0	0.0277778	Complex Partial Status Epilepticus
925	STRESS FIBER ASSEMBLY%GOBP%GO:0043149	0	0	0	0	0	0	0	0	0	0	0	0	0	0	0	0	0	0	0	1.81525	0	0	0	0	0	0	0	0	0	0	0	0	0	0	0	0	0.0277778	Complex Partial Status Epilepticus
926	REGULATION OF NITRIC-OXIDE SYNTHASE BIOSYNTHETIC PROCESS%GOBP%GO:0051769	0	0	0	1.91922	1.9442	0	0	0	0	0	0	0	1.88623	0	1.7735	0	0	0	0	0	0	0	0	0	0	0	1.57768	0	0	0	0	0	0	0	0	0	0.138889	Major Depressive Disorder
927	HOMEOSTASIS OF NUMBER OF CELLS%GOBP%GO:0048872	1.79822	1.5645	0	0	0	0	0	0	0	0	0	0	0	0	0	0	0	0	0	4.93087	0	0	0	0	0	0	0	0	0	0	0	0	0	0	0	0	0.0833333	Complex Partial Status Epilepticus
928	POSITIVE REGULATION OF MONONUCLEAR CELL MIGRATION%GOBP%GO:0071677	0	0	0	1.72084	1.74412	0	0	0	0	0	0	0	0	0	4.45776	0	0	0	0	1.65225	0	0	0	0	0	0	0	0	0	0	0	0	0	0	0	0	0.111111	Allodynia
929	REGULATION OF CATION TRANSMEMBRANE TRANSPORT%GOBP%GO:1904062	10.7726	11.2508	8.25609	9.23958	9.52966	6.73959	6.28425	6.55649	0	0	0	0	6.34795	4.29334	6.6302	0	0	2.46362	2.53866	7.24712	4.85745	5.28659	3.34835	2.83534	3.37406	10.48	5.07114	6.42145	0	0	2.39886	2.12717	3.45965	0	0	0	0.694444	Depressive disorder
930	POSITIVE REGULATION OF RECEPTOR RECYCLING%GOBP%GO:0001921	0	0	0	0	0	0	0	1.47654	0	0	0	0	0	0	0	0	0	0	0	0	0	0	0	0	0	0	0	0	0	0	0	0	0	0	0	0	0.0277778	Cocaine Dependence
931	POSITIVE REGULATION OF GLIAL CELL PROLIFERATION%GOBP%GO:0060252	3.54845	3.39009	0	4.67722	4.71701	0	0	0	0	2.23262	0	0	3.74296	0	3.47405	0	0	0	0	0	1.66115	0	0	0	0	0	0	0	0	0	0	0	0	0	0	0	0.222222	Major Depressive Disorder
932	REGULATION OF MYOTUBE DIFFERENTIATION%GOBP%GO:0010830	1.60588	1.48767	1.88886	2.17874	1.50621	1.42103	1.33663	0	0	0	0	0	0	0	0	0	0	0	0	0	0	0	0	0	0	0	0	0	0	0	0	0	0	0	0	0	0.194444	Unipolar Depression
933	REGULATION OF CELLULAR RESPONSE TO GROWTH FACTOR STIMULUS%GOBP%GO:0090287	0	0	0	0	1.44164	0	0	0	0	0	0	0	0	0	0	0	0	0	0	0	0	0	0	0	0	0	0	0	0	0	0	0	0	0	0	1.35579	0.0555556	Major Depressive Disorder
934	REGULATION OF HEART CONTRACTION%GOBP%GO:0008016	6.06991	6.12862	6.03585	2.1013	2.19925	0	0	0	0	2.17337	0	0	10.0504	10.236	5.98755	0	0	4.19176	8.51339	2.71338	4.27108	0	0	0	4.06268	1.84108	0	2.841	0	0	2.15089	1.91706	1.81646	0	0	0	0.527778	Ache
935	NEGATIVE REGULATION OF NEURON APOPTOTIC PROCESS%GOBP%GO:0043524	7.98975	7.36077	4.79927	8.36377	7.69785	3.40683	4.08127	3.80656	0	0	0	0	0	0	4.49811	0	0	0	0	8.20091	4.83263	0	0	1.34044	1.56268	4.79015	0	8.97263	2.25335	2.40201	1.97966	2.6863	2.49269	0	0	0	0.555556	Autistic Disorder
936	FC RECEPTOR MEDIATED STIMULATORY SIGNALING PATHWAY%GOBP%GO:0002431	0	0	0	0	0	0	0	0	0	0	0	0	0	0	1.56754	0	0	0	0	0	0	0	0	0	0	0	0	0	0	0	0	0	0	0	0	0	0.0277778	Allodynia
937	POSITIVE REGULATION OF PEPTIDYL-TYROSINE PHOSPHORYLATION%GOBP%GO:0050731	13.9731	18.13	7.23657	14.1168	13.4081	1.44854	1.92968	2.38655	0	1.53145	1.61442	0	7.17407	4.73017	2.98949	0	2.06311	3.23462	0	7.29749	2.41576	1.37293	0	0	2.27321	5.87895	1.37661	12.0584	1.96948	0	1.68319	1.4995	2.12417	4.72774	4.79333	4.5527	0.805556	Depressive disorder
938	PHOSPHATIDYLINOSITOL 3-KINASE SIGNALING%GOBP%GO:0014065	2.35474	1.39402	2.6555	0	0	0	0	0	0	0	0	0	0	1.43906	2.56365	0	0	0	0	0	0	0	0	0	0	0	0	2.22283	0	0	0	0	0	0	0	0	0.166667	Mood Disorders
939	POSITIVE REGULATION OF CATION CHANNEL ACTIVITY%GOBP%GO:2001259	1.44421	1.33338	2.53347	2.69122	3.60957	0	0	0	0	0	0	0	0	2.01694	1.82717	0	0	0	0	1.89362	0	0	0	0	0	0	0	1.33615	0	0	0	0	1.64816	0	0	0	0.277778	Major Depressive Disorder
940	HORMONE TRANSPORT%GOBP%GO:0009914	7.96069	8.50657	2.94909	1.61675	2.31754	0	0	1.61498	0	0	0	0	2.96055	2.88359	9.93751	2.25128	0	0	0	0	2.0984	0	0	0	0	2.76878	0	3.13623	0	0	0	0	0	0	0	0	0.361111	Allodynia
941	ORGANIC ANION TRANSPORT%GOBP%GO:0015711	2.64746	3.46109	2.33611	2.73141	2.47944	0	0	0	0	0	0	0	0	1.38212	0	0	0	0	0	0	3.79894	1.97155	1.31844	0	0	5.44169	1.42365	3.15541	0	0	1.3328	0	1.56665	0	0	0	0.388889	Alcoholic Intoxication, Chronic
942	LIPOPROTEIN TRANSPORT%GOBP%GO:0042953	0	0	0	1.32183	1.32916	0	0	0	0	0	0	0	0	0	0	0	0	0	0	0	0	0	0	0	0	0	0	0	0	0	0	0	0	0	0	0	0.0555556	Major Depressive Disorder
943	POSITIVE REGULATION OF AUTOPHAGY OF MITOCHONDRION%GOBP%GO:1903599	1.997	0	0	0	0	0	0	0	0	0	0	0	0	0	0	0	0	0	0	0	0	0	0	0	0	0	0	0	0	0	0	0	0	0	0	0	0.0277778	Mental Depression
944	REGULATION OF HORMONE SECRETION%GOBP%GO:0046883	25.7815	26.0625	13.5153	21.2935	18.5871	4.16223	4.62637	6.70765	1.39733	3.94887	2.11655	0	21.1219	8.38803	8.44933	10.721	3.79216	6.72717	12.9329	1.77912	12.8731	2.65534	10.7846	5.41793	3.79385	13.2025	5.74821	4.15254	1.54401	0	2.70601	3.30931	2.30905	3.93827	3.9737	4.71598	0.944444	Depressive disorder
945	NEGATIVE REGULATION OF EPITHELIAL CELL MIGRATION%GOBP%GO:0010633	0	1.90753	1.6552	0	0	0	0	0	0	0	0	0	0	0	0	0	0	0	0	0	1.45442	0	0	0	0	0	0	1.96659	0	0	0	0	0	0	0	0	0.111111	Autistic Disorder
946	LOW-DENSITY LIPOPROTEIN PARTICLE REMODELING%GOBP%GO:0034374	0	0	0	0	0	0	0	0	0	0	0	0	0	0	0	0	0	0	0	0	1.70945	2.22674	0	0	0	0	0	0	0	0	0	0	0	0	0	0	0.0555556	Cognition Disorders
947	VISUAL BEHAVIOR%GOBP%GO:0007632	11.5854	9.70953	5.01289	4.0768	4.16957	7.45787	7.22094	9.67567	0	0	0	0	2.30866	2.22903	0	0	0	4.93002	0	0	3.90138	2.55976	6.5958	5.28634	5.83932	8.3788	0	6.46105	0	3.71586	0	0	0	0	0	0	0.527778	Mental Depression
948	POSITIVE REGULATION OF MEMBRANE PROTEIN ECTODOMAIN PROTEOLYSIS%GOBP%GO:0051044	4.92774	3.39009	1.35361	2.17045	2.19308	0	0	0	0	0	0	0	5.6344	0	1.94192	0	0	0	0	0	1.66115	0	0	0	0	2.00018	0	0	0	0	0	0	0	0	0	0	0.25	Hypotension
949	NEGATIVE REGULATION OF POTASSIUM ION TRANSPORT%GOBP%GO:0043267	3.45504	4.32133	1.72322	1.42644	0	0	0	0	0	0	0	0	0	1.48304	2.63496	0	0	0	0	2.6404	0	0	0	0	0	0	0	2.31078	0	0	1.34647	0	0	0	0	0	0.25	Depressive disorder
950	PHOTOPERIODISM%GOBP%GO:0009648	5.20048	4.94861	0	0	0	0	0	2.13732	0	0	0	0	0	0	0	0	0	0	0	0	0	0	3.14234	0	0	1.48601	0	0	0	0	0	1.41855	0	0	0	0	0.166667	Mental Depression
951	REGULATION OF PEPTIDE HORMONE SECRETION%GOBP%GO:0090276	17.0015	16.8318	7.52548	13.0558	10.6106	1.87582	2.3785	2.81211	0	0	0	0	7.98495	2.47653	3.58896	6.49679	4.15122	3.07049	3.32626	2.15196	8.72373	0	4.40721	3.75189	2.12116	6.7775	1.93592	2.64506	0	0	1.55422	1.37603	0	1.64045	1.67083	1.62045	0.777778	Mental Depression
952	RESPONSE TO STEROID HORMONE%GOBP%GO:0048545	9.28084	10.5789	10.9851	12.474	13.6258	1.66251	2.02741	2.31955	0	3.61169	0	0	4.33833	3.40213	4.92606	0	0	0	0	9.33268	7.57335	3.2681	0	3.81334	1.5597	3.76231	1.3088	5.81423	0	0	0	1.49831	0	1.81949	1.85792	1.77758	0.666667	Major Depressive Disorder
953	POLYAMINE BIOSYNTHETIC PROCESS%GOBP%GO:0006596	0	0	2.68039	0	0	0	0	0	0	0	0	0	0	0	0	0	0	0	0	0	0	0	0	0	0	0	0	0	0	0	0	0	0	0	0	0	0.0277778	Mood Disorders
954	SYNAPTIC SIGNALING%GOBP%GO:0099536	53.2912	58.1386	41.8999	25.3209	21.3508	25.858	28.2781	32.5244	0	0	0	0	10.5504	14.7879	10.7633	0	0	3.14207	6.44223	4.29983	29.3758	3.52614	25.8374	8.14895	10.673	51.512	13.9708	21.7255	13.9342	7.93608	10.7799	13.4715	9.4	6.39996	6.49	5.99087	0.833333	Depressive disorder
955	NITRIC OXIDE METABOLIC PROCESS%GOBP%GO:0046209	3.35076	4.44215	3.65668	0	0	0	0	0	0	0	0	0	0	1.87934	1.85363	0	0	0	0	1.8511	1.57592	0	0	0	0	0	0	0	0	0	0	0	0	0	0	0	0.194444	Depressive disorder
956	REGULATION OF LEUKOCYTE ADHESION TO VASCULAR ENDOTHELIAL CELL%GOBP%GO:1904994	0	1.62924	0	1.59703	0	0	0	0	0	1.8953	0	0	1.6724	0	2.8425	0	0	0	0	1.57307	0	0	0	1.60989	0	0	0	0	0	0	0	0	0	1.49837	1.50926	1.52286	0.277778	Allodynia
957	POSITIVE REGULATION OF LEUKOCYTE MIGRATION%GOBP%GO:0002687	3.39803	3.7315	0	1.39612	1.45	0	0	0	0	1.824	0	0	3.30915	1.33028	9.28924	0	0	0	1.67945	3.85652	0	0	0	1.41983	0	0	0	0	1.46575	0	0	0	0	0	0	1.31541	0.361111	Allodynia
958	CEREBRAL CORTEX NEURON DIFFERENTIATION%GOBP%GO:0021895	1.75863	1.66912	0	0	0	0	0	0	0	0	0	0	1.70226	0	0	0	0	2.21654	0	0	1.31271	1.85317	0	1.63517	1.82022	0	0	1.62222	1.68374	0	0	0	0	0	0	0	0.277778	Catalepsy
959	TRANSCRIPTION BY RNA POLYMERASE II%GOBP%GO:0006366	1.3278	1.65036	2.13388	2.4922	2.64358	1.93024	2.21879	1.88882	0	0	0	0	0	0	0	0	0	0	0	0	0	0	0	0	0	0	0	0	0	0	0	0	0	0	0	0	0.222222	Major Depressive Disorder
960	CALCIUM ION TRANSMEMBRANE TRANSPORT%GOBP%GO:0070588	2.93709	3.16084	3.11121	0	0	1.40525	1.87082	1.6688	0	0	0	0	0	3.59075	5.70009	0	0	0	0	2.2779	3.12294	0	1.73433	0	0	0	0	0	0	0	2.43982	2.21635	2.07256	0	0	0	0.388889	Allodynia
961	T CELL DIFFERENTIATION%GOBP%GO:0030217	0	0	0	0	0	0	0	0	0	0	0	0	0	0	0	0	0	0	0	0	1.46584	0	0	0	0	0	0	2.00476	0	0	0	0	0	0	0	0	0.0555556	Autistic Disorder
962	"REGULATION OF GENE EXPRESSION, EPIGENETIC%GOBP%GO:0040029"	0	0	2.15557	0	0	0	0	0	0	0	0	0	0	0	0	0	0	0	0	0	0	0	0	0	0	0	0	0	0	0	0	0	0	0	0	0	0.0277778	Mood Disorders
963	CELLULAR RESPONSE TO AMMONIUM ION%GOBP%GO:0071242	7.86334	8.50549	5.44291	1.9504	1.33647	6.72673	7.74227	7.43789	0	0	0	0	2.06479	2.00528	2.86829	0	0	0	2.3494	0	5.89539	0	9.24316	2.07999	0	9.59945	3.87341	3.65595	2.10185	0	0	0	0	0	0	0	0.527778	Alcoholic Intoxication, Chronic
964	G PROTEIN-COUPLED GLUTAMATE RECEPTOR SIGNALING PATHWAY%GOBP%GO:0007216	3.54845	3.39009	1.35361	3.33597	2.19308	2.8229	2.73859	2.65815	0	0	0	0	0	0	0	0	0	0	0	1.93842	0	0	0	0	0	7.70316	0	0	0	0	0	0	0	0	0	0	0.277778	Alcoholic Intoxication, Chronic
965	POSITIVE REGULATION OF SYNAPTIC PLASTICITY%GOBP%GO:0031915	2.67516	2.56727	1.5595	0	0	0	0	0	0	0	0	0	0	0	0	0	0	0	0	0	0	0	0	0	0	0	0	0	0	0	0	0	0	0	0	0	0.0833333	Mental Depression
966	NEGATIVE REGULATION OF NEUROINFLAMMATORY RESPONSE%GOBP%GO:0150079	2.4828	3.62566	0	0	0	0	0	0	0	0	0	0	0	0	0	0	0	0	0	0	0	0	0	0	0	0	1.84136	2.32667	0	0	0	0	0	0	0	0	0.111111	Depressive disorder
967	FOREBRAIN NEURON DIFFERENTIATION%GOBP%GO:0021879	1.75392	1.62924	0	0	0	0	0	0	0	0	0	0	0	0	0	0	0	1.68488	0	0	3.94127	1.3863	0	0	2.6074	0	0	5.40734	0	0	0	0	0	0	0	0	0.194444	Autistic Disorder
968	RESPONSE TO VITAMIN E%GOBP%GO:0033197	0	0	0	1.38108	2.52701	0	0	0	0	0	0	0	0	0	0	0	0	0	0	0	3.41337	0	0	0	0	0	0	2.50838	0	0	0	0	0	0	0	0	0.111111	Absence Seizures
969	NEGATIVE REGULATION OF RESPONSE TO WOUNDING%GOBP%GO:1903035	0	0	1.36186	2.14537	1.57156	0	0	0	0	0	0	0	4.09279	1.73831	5.79624	0	0	0	0	0	2.01857	0	0	0	0	0	0	1.58174	0	0	0	0	0	0	0	0	0.222222	Allodynia
970	NEUROBLAST PROLIFERATION%GOBP%GO:0007405	1.53821	1.45182	0	0	0	0	0	0	0	0	0	0	0	0	0	0	0	0	0	0	0	0	0	0	0	0	0	0	0	0	0	0	0	0	0	0	0.0555556	Mental Depression
971	UNSATURATED FATTY ACID METABOLIC PROCESS%GOBP%GO:0033559	1.42299	1.82915	1.77527	1.84268	1.33552	0	0	0	0	0	0	0	0	0	4.24651	0	0	0	3.20033	0	0	0	0	0	0	2.23567	0	0	0	0	0	0	0	0	0	0	0.222222	Allodynia
972	REGULATION OF TRANSLATIONAL INITIATION IN RESPONSE TO STRESS%GOBP%GO:0043558	0	0	0	0	0	0	0	0	0	0	0	0	0	0	0	0	0	0	0	3.91388	0	0	0	0	0	0	0	0	0	0	0	0	0	0	0	0	0.0277778	Complex Partial Status Epilepticus
973	LYMPHOCYTE MEDIATED IMMUNITY%GOBP%GO:0002449	0	0	0	0	0	0	0	0	0	0	0	0	0	0	0	0	0	0	0	0	0	0	0	0	0	0	0	1.8585	0	0	0	0	0	0	0	0	0.0277778	Autistic Disorder
974	NEGATIVE REGULATION OF PROTEIN SECRETION%GOBP%GO:0050709	3.48248	4.56141	2.04355	4.64932	2.63045	0	0	0	0	1.84911	0	0	3.35579	1.35866	2.7963	1.85292	2.33198	0	0	0	7.38513	1.71683	0	1.44055	0	2.98303	4.77623	0	1.49412	0	0	0	0	0	0	0	0.472222	Absence Seizures
975	REGULATION OF DEOXYRIBONUCLEASE ACTIVITY%GOBP%GO:0032070	0	0	1.62567	0	0	0	0	0	0	0	0	0	0	0	0	0	0	0	0	0	0	0	0	0	0	0	0	0	0	0	0	0	0	0	0	0	0.0277778	Mood Disorders
976	VASCULOGENESIS%GOBP%GO:0001570	0	0	0	0	0	0	0	0	0	0	0	0	0	0	0	0	0	0	0	1.83562	0	0	0	0	0	0	0	0	0	0	0	0	0	0	0	0	0.0277778	Complex Partial Status Epilepticus
977	POSITIVE REGULATION OF DNA METABOLIC PROCESS%GOBP%GO:0051054	2.32161	2.98884	1.96804	0	0	0	0	0	0	0	0	0	0	0	1.77311	0	0	0	0	0	1.35993	0	0	0	0	0	0	1.34929	0	0	0	0	0	0	0	0	0.166667	Depressive disorder
978	VESTIBULOCOCHLEAR NERVE DEVELOPMENT%GOBP%GO:0021562	0	0	0	0	0	0	0	0	0	0	0	0	0	0	0	0	0	0	0	0	0	0	0	0	0	0	0	1.39355	0	0	0	0	0	0	0	0	0.0277778	Autistic Disorder
979	REGULATION OF MITOCHONDRIAL OUTER MEMBRANE PERMEABILIZATION INVOLVED IN APOPTOTIC SIGNALING PATHWAY%GOBP%GO:1901028	0	2.62512	0	0	0	0	0	0	0	0	0	0	0	0	0	0	0	0	0	0	0	0	0	0	0	0	0	0	0	0	0	0	0	0	0	0	0.0277778	Depressive disorder
980	PRIMARY AMINO COMPOUND METABOLIC PROCESS%GOBP%GO:1901160	6.88849	6.62501	4.10637	3.5637	3.61209	0	0	1.47654	0	0	0	0	0	0	0	0	0	0	0	0	1.75629	0	0	0	0	3.45122	1.84136	0	0	2.03765	0	1.80788	0	0	0	0	0.305556	Mental Depression
981	REGULATION OF JUN KINASE ACTIVITY%GOBP%GO:0043506	0	0	0	0	0	0	0	0	0	0	0	0	1.85198	1.79165	1.58986	0	0	0	0	0	0	0	0	0	0	0	0	0	0	0	0	0	0	0	0	0	0.0833333	Hypotension
982	REGULATION OF CELLULAR AMINE METABOLIC PROCESS%GOBP%GO:0033238	3.27673	3.01597	2.99133	3.01702	2.35834	2.80131	3.62616	2.48401	0	0	0	0	1.87148	0	0	0	0	0	0	0	2.13334	0	0	0	0	4.51875	3.53203	1.71004	3.03962	0	1.67974	2.54009	1.46805	0	0	0	0.472222	Alcoholic Intoxication, Chronic
983	NEGATIVE REGULATION OF PLATELET ACTIVATION%GOBP%GO:0010544	0	0	0	0	0	0	0	0	0	0	0	0	0	0	1.7735	0	0	0	0	0	2.77588	0	0	0	0	0	1.57768	0	0	0	0	0	0	0	0	0	0.0833333	Absence Seizures
984	ANIMAL ORGAN MATURATION%GOBP%GO:0048799	1.94329	1.85295	0	0	0	0	0	0	0	0	0	0	0	0	0	0	0	0	0	0	0	0	0	0	0	0	0	0	0	0	0	0	0	0	0	0	0.0555556	Mental Depression
985	POSITIVE REGULATION OF SODIUM ION TRANSMEMBRANE TRANSPORT%GOBP%GO:1902307	0	0	0	0	0	0	0	0	0	0	0	0	0	0	0	0	0	0	0	3.06322	0	0	0	0	0	0	0	0	0	0	0	0	0	0	0	0	0.0277778	Complex Partial Status Epilepticus
986	POSITIVE REGULATION OF NEUROINFLAMMATORY RESPONSE%GOBP%GO:0150078	3.6632	3.50318	0	3.447	3.48883	0	0	0	0	2.26522	0	0	3.82147	0	3.5557	0	0	0	0	1.98998	1.70945	0	0	0	0	0	0	0	0	0	0	0	0	0	0	0	0.25	Hypotension
987	POSITIVE REGULATION OF STEROID METABOLIC PROCESS%GOBP%GO:0045940	2.63758	2.49551	0	1.55996	1.57662	0	0	0	0	1.87135	0	0	6.39914	1.56777	4.20063	0	0	0	0	0	2.38755	1.80617	0	0	0	1.36222	1.34689	0	0	1.63371	0	0	0	0	0	0	0.361111	Hypotension
988	GENERATION OF PRECURSOR METABOLITES AND ENERGY%GOBP%GO:0006091	2.22929	2.24102	0	1.59688	2.09068	0	0	0	0	0	0	0	1.55475	0	0	0	0	0	0	0	1.65792	0	0	0	0	4.49814	2.22946	1.82039	0	0	2.12498	0	2.35542	0	0	0	0.305556	Alcoholic Intoxication, Chronic
989	HINDBRAIN DEVELOPMENT%GOBP%GO:0030902	0	0	0	0	0	0	0	0	0	0	0	0	0	0	0	0	0	0	0	0	1.3288	0	0	0	0	0	0	3.63926	1.33988	1.47185	0	0	0	0	0	0	0.111111	Autistic Disorder
990	RESPONSE TO AMMONIUM ION%GOBP%GO:0060359	22.3786	24.9406	15.0908	12.0576	11.2303	20.058	22.4025	21.3016	0	1.84911	0	0	7.05435	8.50197	9.41064	0	0	3.73275	4.193	2.0357	12.436	5.13729	11.4188	6.12437	6.88936	27.798	9.70527	9.65344	3.48237	0	2.08823	1.91706	1.82419	1.34828	1.35973	1.34132	0.833333	Alcoholic Intoxication, Chronic
991	REGULATION OF LIPID TRANSPORT%GOBP%GO:0032368	7.6632	10.0915	10.2378	5.35362	4.64341	2.31066	2.16448	2.80092	0	4.33688	0	0	7.63337	6.19175	4.14479	0	0	0	4.54069	0	6.88194	1.89011	1.51884	2.64895	0	7.98044	3.00363	3.2229	0	0	0	0	0	3.59	3.60181	3.39716	0.638889	Mood Disorders
992	INTERACTION WITH SYMBIONT%GOBP%GO:0051702	0	0	0	0	1.60718	0	0	0	0	0	0	0	0	0	0	0	0	0	0	0	0	0	0	0	0	0	1.43126	0	0	0	0	0	0	0	0	0	0.0555556	Major Depressive Disorder
993	NEURON PROJECTION GUIDANCE%GOBP%GO:0097485	3.6632	3.20528	0	0	1.52533	0	0	0	0	0	0	0	0	0	0	0	0	0	0	2.53971	0	0	0	0	0	3.05743	0	5.65482	0	0	0	0	0	0	0	0	0.166667	Autistic Disorder
994	ER-NUCLEUS SIGNALING PATHWAY%GOBP%GO:0006984	4.09609	3.85257	1.52064	0	0	0	0	0	0	0	0	0	0	0	0	0	0	0	0	3.72192	0	1.57829	0	0	0	0	0	0	0	0	0	0	0	0	0	0	0.138889	Mental Depression
995	POSITIVE REGULATION OF NITRIC-OXIDE SYNTHASE BIOSYNTHETIC PROCESS%GOBP%GO:0051770	0	0	0	2.17045	2.19308	0	0	0	0	0	0	0	0	0	0	0	0	0	0	0	0	0	0	0	0	0	1.74131	0	0	0	0	0	0	0	0	0	0.0833333	Major Depressive Disorder
996	REGULATION OF GLIOGENESIS%GOBP%GO:0014013	4.51792	5.73531	4.58957	4.19234	4.31463	0	0	0	0	0	0	0	1.48585	0	2.02031	0	0	0	0	3.07054	2.42324	0	0	0	0	0	1.92903	2.96288	1.57912	0	0	0	0	0	0	0	0.333333	Depressive disorder
997	LEUKOCYTE PROLIFERATION%GOBP%GO:0070661	0	1.37126	0	1.38108	0	0	0	0	0	0	0	0	0	0	0	0	0	0	0	0	0	0	0	0	0	0	0	2.73253	0	0	0	0	0	0	0	0	0.0833333	Autistic Disorder
998	POSITIVE REGULATION OF B CELL ACTIVATION%GOBP%GO:0050871	0	0	0	0	0	0	0	0	0	0	0	0	0	0	0	0	0	0	0	0	0	0	0	0	0	0	0	4.46596	0	0	0	0	0	0	0	0	0.0277778	Autistic Disorder
999	POSITIVE REGULATION OF LYMPHOCYTE CHEMOTAXIS%GOBP%GO:0140131	0	0	0	0	0	0	0	0	0	0	0	0	0	0	0	0	0	0	0	3.06322	0	0	0	0	0	0	0	0	0	0	0	0	0	0	0	0	0.0277778	Complex Partial Status Epilepticus
1000	REGULATION OF PHOSPHOLIPID TRANSPORT%GOBP%GO:2001138	0	0	0	0	0	0	0	0	0	0	0	0	0	0	0	0	0	0	0	0	1.8726	0	0	0	0	0	0	0	0	0	0	0	0	0	0	0	0.0277778	Absence Seizures
1001	GAS HOMEOSTASIS%GOBP%GO:0033483	1.47191	0	0	0	1.38569	0	0	0	0	0	0	0	0	0	0	0	0	0	0	0	0	0	0	0	0	0	0	1.33204	0	0	0	0	0	0	0	0	0.0833333	Mental Depression
1002	T CELL CHEMOTAXIS%GOBP%GO:0010818	0	0	0	0	0	0	0	0	0	0	0	0	0	0	0	0	0	0	0	2.04309	0	0	0	0	0	0	0	0	0	0	0	0	0	0	0	0	0.0277778	Complex Partial Status Epilepticus
1003	NEURON MATURATION%GOBP%GO:0042551	0	0	0	0	0	0	0	0	0	0	0	0	0	0	0	0	0	0	0	0	0	0	0	1.36658	0	0	0	2.02904	0	1.45326	0	0	0	0	0	0	0.0833333	Autistic Disorder
1004	POSITIVE REGULATION OF APOPTOTIC SIGNALING PATHWAY%GOBP%GO:2001235	2.10642	3.52604	0	1.42644	0	0	0	0	0	0	0	0	0	0	0	0	0	0	0	0	1.82295	0	0	0	0	0	0	0	0	0	0	0	0	1.84613	1.86703	1.82591	0.194444	Depressive disorder
1005	CELLULAR RESPONSE TO PROSTAGLANDIN STIMULUS%GOBP%GO:0071379	0	1.80183	0	0	0	0	0	0	0	0	0	0	0	0	0	0	0	0	0	0	0	0	0	0	0	0	0	0	0	0	0	0	0	0	0	0	0.0277778	Depressive disorder
1006	INSULIN RECEPTOR SIGNALING PATHWAY%GOBP%GO:0008286	0	0	0	0	0	0	0	0	0	0	0	0	0	0	0	0	0	0	0	0	0	0	0	0	0	0	0	0	1.85148	0	1.59603	1.47064	1.39459	0	0	0	0.111111	Age-Related Memory Disorders
1007	MUSCLE CELL DIFFERENTIATION%GOBP%GO:0042692	1.79572	1.97008	0	0	0	0	0	0	0	0	0	0	0	2.22519	2.45561	0	0	0	0	4.3793	1.33574	0	0	0	0	0	0	2.76079	0	0	0	0	0	0	0	0	0.194444	Complex Partial Status Epilepticus
1008	CYTOKINE PRODUCTION INVOLVED IN IMMUNE RESPONSE%GOBP%GO:0002367	0	0	0	0	0	0	0	0	0	0	0	0	0	0	0	0	2.19478	0	0	0	0	0	0	0	0	0	1.39722	0	0	0	0	0	0	0	0	0	0.0555556	Hypothermia, Accidental
1009	POSITIVE REGULATION OF SMOOTH MUSCLE CELL PROLIFERATION%GOBP%GO:0048661	7.79939	7.276	4.69709	4.48575	3.74291	0	0	0	0	2.23262	0	0	4.12525	1.75527	9.80484	0	0	0	2.10115	2.5738	2.99252	0	0	0	0	4.31706	2.35783	2.29509	0	0	0	0	0	1.67365	1.69814	1.68471	0.5	Allodynia
1010	LIPID OXIDATION%GOBP%GO:0034440	0	0	0	0	0	0	0	0	0	0	0	0	0	0	0	0	0	0	0	0	0	0	0	0	0	1.3606	0	0	0	0	0	0	0	0	0	0	0.0277778	Alcoholic Intoxication, Chronic
1011	REGULATION OF CATECHOLAMINE METABOLIC PROCESS%GOBP%GO:0042069	7.33525	7.02323	4.8551	4.17958	4.23266	5.56486	7.10248	5.25609	0	0	0	0	1.88623	1.80243	0	0	0	0	0	0	2.77588	0	0	1.82385	2.02088	8.47165	6.29405	4.29341	3.37748	1.81936	1.64288	2.95197	1.49504	0	0	0	0.583333	Alcoholic Intoxication, Chronic
1012	REGULATION OF NEURON DEATH%GOBP%GO:1901214	11.2671	12.617	8.61622	12.0609	10.7493	6.10268	7.42982	6.82631	0	1.85374	0	0	3.52598	0	5.07025	0	0	0	0	13.0079	7.78059	5.43669	2.60314	2.94737	1.61075	5.161	1.98755	8.98472	6.75062	4.2215	2.47314	3.79597	2.79887	2.68816	2.73094	2.55118	0.777778	Complex Partial Status Epilepticus
1013	EPITHELIAL TO MESENCHYMAL TRANSITION%GOBP%GO:0001837	1.33561	0	0	0	0	0	0	0	0	0	0	0	0	0	0	0	0	0	0	0	0	0	0	0	0	0	0	0	0	0	0	0	0	0	0	0	0.0277778	Mental Depression
1014	REGULATION OF ION TRANSMEMBRANE TRANSPORT%GOBP%GO:0034765	13.4706	13.5885	9.5973	9.62157	9.99314	5.78018	5.2876	6.15314	0	0	0	0	5.07699	4.18785	7.65474	0	0	1.99173	1.96137	9.44883	5.75771	5.31941	4.09805	2.15129	2.60931	9.28562	3.87492	7.27191	0	0	1.83593	1.5478	3.34184	0	0	0	0.694444	Depressive disorder
1015	CHLORIDE TRANSPORT%GOBP%GO:0006821	0	0	2.5139	0	0	0	0	0	0	0	0	0	0	0	0	0	0	0	0	0	1.81725	0	0	0	0	8.29827	0	3.37555	0	0	0	0	0	0	0	0	0.111111	Alcoholic Intoxication, Chronic
1016	GRANULOCYTE CHEMOTAXIS%GOBP%GO:0071621	0	0	0	0	0	0	0	0	0	0	0	0	4.22229	0	2.56365	0	0	0	2.14768	0	0	0	0	0	0	0	0	0	0	0	0	0	0	0	0	0	0.0833333	Hypotension
1017	JAK-STAT CASCADE%GOBP%GO:0007259	1.94611	1.82263	0	0	1.83937	0	0	0	0	0	0	0	1.30924	0	0	0	0	0	0	0	0	0	0	0	0	0	0	3.65463	0	0	0	0	0	0	0	0	0.138889	Autistic Disorder
1018	NEGATIVE REGULATION OF REACTIVE OXYGEN SPECIES METABOLIC PROCESS%GOBP%GO:2000378	2.39543	3.01597	0	3.89114	3.06286	0	0	0	0	0	0	0	0	0	0	0	0	0	0	0	0	0	0	0	0	0	0	0	2.25335	0	0	0	0	0	0	0	0.138889	Unipolar Depression
1019	CELLULAR RESPONSE TO IRON ION%GOBP%GO:0071281	0	0	0	0	0	0	0	0	0	0	0	0	0	0	0	0	0	0	0	0	0	0	0	0	0	0	1.9495	1.33204	0	0	0	0	0	0	0	0	0.0555556	Alcohol abuse
1020	POSITIVE REGULATION OF PROTEIN BINDING%GOBP%GO:0032092	0	2.18435	0	2.86965	2.24876	0	0	0	0	0	0	0	0	0	0	0	0	0	0	0	0	3.26321	0	0	0	1.34188	1.43126	0	0	0	0	0	1.42011	1.67365	1.69814	2.65994	0.277778	Cognition Disorders
1021	REGULATION OF ENDOTHELIAL CELL APOPTOTIC PROCESS%GOBP%GO:2000351	0	0	0	4.18295	4.26666	0	0	0	0	1.49835	0	2.67138	0	0	3.2737	0	0	0	0	2.15295	0	0	0	0	0	0	0	3.38517	0	0	0	0	0	0	0	0	0.194444	Major Depressive Disorder
1022	REGULATION OF APPETITE%GOBP%GO:0032098	8.35036	9.56719	2.0848	2.74558	1.7924	5.26247	6.72684	4.94015	0	0	0	0	1.78859	0	1.66649	3.63434	0	2.30501	0	0	7.32148	0	3.24563	3.27549	3.58473	7.89643	4.3252	1.75994	0	0	0	0	1.40621	3.00041	3.01817	2.94445	0.638889	Depressive disorder
1023	NEGATIVE REGULATION OF SECRETION BY CELL%GOBP%GO:1903531	13.51	14.4606	6.09009	12.6633	10.1898	5.25149	4.91385	4.55104	0	2.37116	0	0	10.9031	4.5996	4.66683	3.75249	4.24405	3.16766	4.71966	2.24747	13.7562	3.15428	2.56569	6.30904	0	9.73295	6.87401	4.84586	1.90922	2.04801	0	0	0	0	0	0	0.722222	Depressive disorder
1024	REGULATION OF GLIAL CELL MIGRATION%GOBP%GO:1903975	0	0	0	0	0	0	0	0	0	0	0	0	0	0	0	0	0	0	0	1.8511	0	0	0	0	0	0	0	0	0	0	0	0	0	0	0	0	0.0277778	Complex Partial Status Epilepticus
1025	DETOXIFICATION OF INORGANIC COMPOUND%GOBP%GO:0061687	0	0	0	0	0	0	0	0	0	0	0	0	0	0	0	0	0	0	0	0	4.57649	0	0	0	0	0	0	0	0	0	0	0	0	0	0	0	0.0277778	Absence Seizures
1026	NEGATIVE REGULATION OF SMOOTH MUSCLE CELL PROLIFERATION%GOBP%GO:0048662	1.8892	0	1.34699	1.74879	2.57133	0	0	1.45134	0	0	0	0	0	2.36359	3.39891	0	1.79758	0	0	0	0	1.45651	0	0	0	0	0	6.91002	0	1.34834	0	0	0	0	0	0	0.305556	Autistic Disorder
1027	KIDNEY DEVELOPMENT%GOBP%GO:0001822	0	2.14256	0	3.75087	3.35149	1.4596	1.31195	0	0	0	0	0	2.09612	0	0	0	0	0	0	2.47967	1.75629	0	0	0	0	0	0	1.97198	0	0	0	0	0	0	0	0	0.25	Unipolar Depression
1028	CARDIAC MUSCLE CELL ACTION POTENTIAL%GOBP%GO:0086001	0	0	0	0	0	0	0	0	0	0	0	0	0	0	0	0	0	0	0	2.17101	0	0	0	0	0	0	0	0	0	0	0	0	0	0	0	0	0.0277778	Complex Partial Status Epilepticus
1029	GLYCOGEN BIOSYNTHETIC PROCESS%GOBP%GO:0005978	0	1.96276	0	0	0	0	0	0	0	0	0	0	0	0	0	0	0	0	0	0	0	0	0	0	0	0	0	0	0	0	0	0	0	0	0	0	0.0277778	Depressive disorder
1030	ALPHA-BETA T CELL LINEAGE COMMITMENT%GOBP%GO:0002363	0	2.29546	0	0	0	0	0	0	0	2.26522	0	0	0	0	0	0	0	0	0	0	0	0	0	0	0	0	0	0	2.04881	0	0	0	0	0	0	0	0.0833333	Depressive disorder
1031	NEGATIVE REGULATION OF HEART RATE%GOBP%GO:0010459	0	0	0	0	1.38569	0	0	0	0	0	0	0	0	2.1715	2.17378	0	0	0	0	0	0	0	0	0	0	0	0	0	0	0	0	0	0	0	0	0	0.0833333	Allodynia
1032	REGULATION OF ANGIOGENESIS%GOBP%GO:0045765	6.90742	8.25048	2.48767	5.67244	5.25788	0	1.64698	0	0	1.9054	0	0	4.59061	2.73327	7.98649	0	1.59604	0	0	4.70207	4.37751	0	0	0	0	3.06151	0	2.62679	2.15058	2.39338	0	0	0	0	1.31116	1.86923	0.527778	Depressive disorder
1033	REGULATION OF VIRAL LIFE CYCLE%GOBP%GO:1903900	0	0	0	0	0	0	0	0	0	0	0	0	0	0	0	0	0	0	0	0	0	0	0	1.34044	0	0	0	0	0	0	0	0	0	0	0	0	0.0277778	Anxiety Disorders
1034	REGULATION OF NEUROTRANSMITTER TRANSPORT%GOBP%GO:0051588	23.7476	24.8871	14.3045	16.4902	13.5526	9.72657	13.0656	18.9312	0	0	0	0	6.74454	6.73579	4.51742	0	2.27129	3.59783	5.47972	3.71901	15.8887	6.13835	17.1687	7.14818	9.53736	17.6486	7.98981	10.0053	5.53954	3.53975	5.1463	7.29936	4.52583	3.08769	3.1164	2.95296	0.861111	Depressive disorder
1035	POSITIVE REGULATION OF PROTEIN POLYMERIZATION%GOBP%GO:0032273	0	0	0	0	0	0	0	0	0	0	0	0	0	0	0	0	0	0	0	0	0	1.79481	0	0	0	0	0	0	0	0	0	0	0	0	0	0	0.0277778	Cognition Disorders
1036	POSITIVE REGULATION OF PROTEIN SERINE/THREONINE KINASE ACTIVITY%GOBP%GO:0071902	8.29182	10.3312	5.83247	6.29971	4.10779	2.78946	2.54625	2.24998	0	0	0	0	7.38206	1.7598	10.49	0	0	0	1.64085	6.1845	1.39938	1.57829	0	0	0	2.1578	3.30232	4.39399	2.77002	0	0	0	0	1.78958	1.82997	1.7403	0.611111	Allodynia
1037	NEGATIVE REGULATION OF CELL ACTIVATION%GOBP%GO:0050866	1.3296	3.64051	0	2.57104	2.16227	0	0	0	0	0	0	0	0	0	3.71406	0	0	0	0	1.50731	2.28889	0	0	1.86614	0	0	2.80904	0	0	0	0	0	0	0	0	0	0.25	Allodynia
1038	NEGATIVE REGULATION OF SYSTEMIC ARTERIAL BLOOD PRESSURE%GOBP%GO:0003085	2.05339	1.96276	2.24052	0	2.99743	0	0	0	0	0	0	0	5.23737	7.05847	1.7735	0	0	2.40707	1.93715	0	1.49659	0	1.83774	0	0	1.73307	0	0	0	0	0	0	0	0	0	0	0.333333	Ache
1039	POSITIVE REGULATION OF SMALL MOLECULE METABOLIC PROCESS%GOBP%GO:0062013	8.77263	8.08645	9.49733	5.64127	4.27872	0	0	0	1.86344	2.72755	0	0	6.6359	5.34778	10.0734	1.75056	2.24423	0	0	2.69632	2.04889	3.57904	0	0	0	2.00018	3.39796	6.1132	6.63413	2.37722	0	0	0	0	0	0	0.555556	Allodynia
1040	NEGATIVE REGULATION OF CHEMOTAXIS%GOBP%GO:0050922	0	0	0	0	0	0	0	0	0	0	0	0	0	0	0	0	0	0	0	0	0	0	0	0	0	0	0	3.18129	0	0	0	0	0	0	0	0	0.0277778	Autistic Disorder
1041	CELLULAR RESPONSE TO HYDROXYUREA%GOBP%GO:0072711	0	0	1.49943	0	0	0	0	0	0	0	0	0	0	0	0	0	0	0	0	0	0	0	0	0	0	0	0	0	0	0	0	0	0	0	0	0	0.0277778	Mood Disorders
1042	NEGATIVE REGULATION OF TOR SIGNALING%GOBP%GO:0032007	0	0	1.4278	0	0	0	0	0	0	0	0	0	0	0	0	0	0	0	0	0	0	0	0	0	0	0	0	0	0	0	0	0	0	0	0	0	0.0277778	Mood Disorders
1043	POSITIVE REGULATION OF INOSITOL PHOSPHATE BIOSYNTHETIC PROCESS%GOBP%GO:0060732	0	0	1.39766	0	0	0	0	0	0	0	0	0	0	2.01237	0	0	0	0	0	0	0	0	0	0	0	0	0	0	0	0	0	0	0	0	0	0	0.0555556	Ache
1044	NEGATIVE REGULATION OF TRANSPORTER ACTIVITY%GOBP%GO:0032410	1.82671	1.67013	3.93951	1.67393	1.72019	1.90354	1.78768	1.66208	0	0	0	0	0	0	1.62904	0	0	0	0	0	0	3.36026	1.83774	1.91469	2.17855	3.68377	2.4492	0	0	0	0	0	0	0	0	0	0.416667	Mood Disorders
1045	DETECTION OF TEMPERATURE STIMULUS%GOBP%GO:0016048	1.89243	1.80183	2.0848	0	0	0	0	0	0	0	0	0	0	1.70792	3.02714	0	0	2.30501	0	0	0	0	0	0	1.91554	1.57622	0	0	0	0	1.55205	1.47239	1.40621	0	0	0	0.305556	Allodynia
1046	NEGATIVE REGULATION OF NUCLEOCYTOPLASMIC TRANSPORT%GOBP%GO:0046823	0	0	0	0	0	0	0	0	0	0	0	0	0	0	0	0	0	0	0	0	0	0	0	0	0	0	0	0	0	1.77346	0	0	0	0	0	0	0.0277778	Adult Learning Disorders
1047	NERVE DEVELOPMENT%GOBP%GO:0021675	1.82671	1.67013	2.19858	0	0	0	0	0	0	0	0	0	0	0	1.62904	0	0	0	0	2.67735	4.23018	0	0	0	0	0	0	7.03499	0	0	0	0	0	0	0	0	0.194444	Autistic Disorder
1048	POSITIVE REGULATION OF DNA-BINDING TRANSCRIPTION FACTOR ACTIVITY%GOBP%GO:0051091	6.99967	6.98099	5.57813	5.09057	4.64278	2.10292	1.90847	2.89777	0	2.05891	0	0	4.97498	1.38617	4.75193	0	0	0	0	1.8213	1.804	0	0	0	0	4.2086	0	1.58507	2.3218	0	0	0	0	0	0	1.39172	0.5	Mental Depression
1049	REGULATION OF MICROGLIAL CELL ACTIVATION%GOBP%GO:1903978	0	2.023	0	0	0	0	0	0	0	0	0	0	0	0	0	0	0	0	0	0	0	0	0	0	0	0	0	0	0	0	0	0	0	0	0	0	0.0277778	Depressive disorder
1050	PROTEIN KINASE B SIGNALING%GOBP%GO:0043491	2.15347	2.88581	2.44487	2.85023	2.90057	0	0	0	0	0	0	0	1.41187	1.34752	3.6764	0	0	0	0	3.72192	2.01857	0	0	0	0	0	0	0	0	0	0	0	0	0	0	0	0.277778	Complex Partial Status Epilepticus
1051	POSITIVE REGULATION OF CERAMIDE BIOSYNTHETIC PROCESS%GOBP%GO:2000304	1.47191	1.42631	0	0	0	0	0	0	0	0	0	0	0	0	0	0	0	0	0	0	0	0	0	0	0	0	0	0	0	0	0	0	0	0	0	0	0.0555556	Mental Depression
1052	STEROID METABOLIC PROCESS%GOBP%GO:0008202	2.62952	2.7577	0	0	0	2.15344	1.95637	1.723	0	0	0	0	0	0	0	0	0	0	1.93195	0	3.21928	1.89379	0	0	0	4.96287	3.12893	3.75159	0	0	0	0	0	1.43688	0	1.41596	0.361111	Alcoholic Intoxication, Chronic
1053	POSITIVE REGULATION OF TRANSCRIPTION BY RNA POLYMERASE III%GOBP%GO:0045945	0	0	0	0	0	0	0	0	0	0	0	0	0	0	0	0	0	0	0	0	0	0	0	0	0	0	0	1.39355	0	0	0	0	0	0	0	0	0.0277778	Autistic Disorder
1054	NEGATIVE REGULATION OF SYNAPTIC TRANSMISSION%GOBP%GO:0050805	10.0902	10.6907	7.64117	7.28985	5.32864	10.709	10.3807	9.90393	0	0	0	0	6.0027	0	3.94762	0	0	3.00048	2.31971	1.8511	11.5118	6.37161	9.14048	2.05847	6.92925	13.1265	9.36155	13.7509	3.27668	3.35583	5.53893	5.25404	4.91514	4.31764	4.36297	4.1894	0.805556	Autistic Disorder
1055	REGULATION OF CELL GROWTH INVOLVED IN CARDIAC MUSCLE CELL DEVELOPMENT%GOBP%GO:0061050	0	0	0	0	0	0	0	0	0	0	0	0	0	0	1.81237	0	0	0	0	0	0	0	0	0	0	0	0	0	0	0	0	0	0	0	0	0	0.0277778	Allodynia
1056	REGULATION OF MAST CELL ACTIVATION%GOBP%GO:0033003	0	0	0	0	0	0	0	0	0	0	0	0	1.32457	0	0	0	0	0	0	0	0	0	0	0	0	0	0	0	0	0	0	0	0	0	0	0	0.0277778	Hypotension
1057	ANATOMICAL STRUCTURE HOMEOSTASIS%GOBP%GO:0060249	1.75863	1.83233	0	2.75816	2.45405	0	0	0	0	0	0	0	3.28792	0	0	0	0	0	0	3.47844	1.34811	0	0	0	0	0	0	0	0	0	0	0	0	0	0	0	0.194444	Complex Partial Status Epilepticus
1058	POSITIVE REGULATION OF NEURON DIFFERENTIATION%GOBP%GO:0045666	4.95045	4.85169	3.43455	3.96187	6.57239	1.93846	1.72576	1.48582	0	0	0	0	0	0	0	0	0	0	0	4.90711	3.64812	3.0279	0	1.82832	2.21152	1.44261	0	9.16858	2.58389	1.41736	0	1.33021	0	0	0	0	0.5	Autistic Disorder
1059	PRESYNAPTIC MEMBRANE ORGANIZATION%GOBP%GO:0097090	0	0	0	0	0	0	0	0	0	0	0	0	0	0	0	0	0	0	0	0	0	0	0	0	0	0	0	5.7299	0	0	0	0	0	0	0	0	0.0277778	Autistic Disorder
1060	ERK1 AND ERK2 CASCADE%GOBP%GO:0070371	2.48434	2.34713	0	4.38623	4.45045	0	0	1.88882	0	0	0	0	1.57862	0	5.51888	0	0	0	0	0	0	1.73614	2.87793	0	0	0	0	3.39095	0	0	0	0	0	0	0	0	0.277778	Allodynia
1061	LONG-TERM MEMORY%GOBP%GO:0007616	3.34292	4.17441	3.76089	2.18087	3.16406	5.86388	5.66323	5.47585	0	0	0	0	2.82993	2.73327	2.56365	0	0	0	1.6168	0	3.39924	1.67253	4.26224	2.80496	4.85517	4.02348	2.35783	4.32179	1.5184	2.79567	1.30556	2.37804	0	0	0	0	0.666667	Cocaine-Related Disorders
1062	CELL PROLIFERATION IN FOREBRAIN%GOBP%GO:0021846	1.64158	2.4462	0	1.52068	0	0	0	0	0	0	0	0	0	0	0	0	0	0	0	0	0	0	0	0	0	0	0	0	0	0	0	1.33021	0	1.45162	1.46294	1.47878	0.194444	Depressive disorder
1063	NEGATIVE REGULATION OF LEUKOCYTE PROLIFERATION%GOBP%GO:0070664	0	0	0	1.58174	2.97663	0	0	0	0	0	0	0	0	0	0	0	0	0	0	0	0	0	0	0	0	0	0	0	0	0	0	0	0	0	0	0	0.0555556	Major Depressive Disorder
1064	PROTEIN LOCALIZATION TO MEMBRANE%GOBP%GO:0072657	0	0	0	0	0	0	0	0	0	0	0	0	0	0	0	0	0	0	0	0	0	0	0	0	0	0	0	0	0	0	0	0	1.42011	0	0	0	0.0277778	Manic
1065	T CELL ACTIVATION%GOBP%GO:0042110	0	2.03539	0	0	0	0	0	0	0	2.17337	0	0	0	0	0	0	0	0	0	0	1.96109	0	0	0	0	0	0	3.4262	2.4891	0	0	0	0	0	0	0	0.138889	Autistic Disorder
1066	CHLORIDE TRANSMEMBRANE TRANSPORT%GOBP%GO:1902476	0	0	2.6573	0	0	0	0	0	0	0	0	0	0	0	0	0	0	0	0	0	1.90385	0	0	0	0	8.6937	1.33088	3.5587	0	0	0	0	0	0	0	0	0.138889	Alcoholic Intoxication, Chronic
1067	RESPONSE TO FATTY ACID%GOBP%GO:0070542	2.40767	3.6598	2.89907	2.89725	1.62262	0	0	0	0	2.23262	0	0	1.82534	1.76723	1.56754	0	0	0	0	2.59193	2.0639	0	0	0	0	1.3606	0	0	0	0	0	0	0	1.68384	1.70955	1.69731	0.416667	Depressive disorder
1068	MUSCLE STRUCTURE DEVELOPMENT%GOBP%GO:0061061	2.32572	2.64225	0	1.376	1.81771	0	0	0	0	0	0	0	0	0	1.769	0	0	0	0	3.3543	0	0	0	0	0	0	0	2.77197	0	0	0	0	0	0	0	0	0.194444	Complex Partial Status Epilepticus
1069	REGULATION OF CARDIOCYTE DIFFERENTIATION%GOBP%GO:1905207	0	2.40852	0	1.6394	0	0	0	0	0	0	0	0	0	0	0	0	0	0	0	0	0	0	0	0	0	1.43451	1.94562	0	0	0	0	0	0	0	0	0	0.111111	Depressive disorder
1070	INTERACTION WITH HOST%GOBP%GO:0051701	0	0	0	0	1.30743	0	0	0	0	0	0	0	0	0	0	0	0	0	0	1.8725	0	0	0	0	0	0	0	0	0	0	0	0	0	0	0	0	0.0555556	Complex Partial Status Epilepticus
1071	LEUKOCYTE ADHESION TO VASCULAR ENDOTHELIAL CELL%GOBP%GO:0061756	0	1.85295	0	0	0	0	0	0	0	0	0	0	0	0	0	1.91244	0	0	0	1.71259	0	0	0	0	0	0	0	0	0	0	0	0	0	0	0	0	0.0833333	Tachyarrhythmia
1072	MEMORY%GOBP%GO:0007613	18.3057	18.5192	14.572	13.8823	13.9734	12.1224	11.6696	12.314	2.01235	1.94069	0	0	6.01209	7.36536	8.51577	0	0	6.9263	0	4.11422	11.6762	8.05361	15.0438	7.77769	11.9737	13.7499	5.02387	15.9623	8.9578	5.21965	7.12411	8.02717	7.73971	4.5583	3.45018	3.26238	0.861111	Depressive disorder
1073	REGULATION OF PROTEIN MODIFICATION BY SMALL PROTEIN CONJUGATION OR REMOVAL%GOBP%GO:1903320	1.47191	0	0	0	0	0	0	0	0	0	0	0	0	0	0	0	0	0	0	0	0	0	0	0	0	0	0	0	0	0	0	0	0	0	0	0	0.0277778	Mental Depression
1074	PARENTAL BEHAVIOR%GOBP%GO:0060746	3.91828	3.75425	1.49943	5.16633	5.20927	0	0	2.90627	0	0	0	0	4.00882	2.1143	0	0	0	0	0	0	1.81284	0	0	0	2.3383	2.24704	0	6.97164	0	0	0	0	0	0	0	0	0.333333	Autistic Disorder
1075	NON-CANONICAL WNT SIGNALING PATHWAY%GOBP%GO:0035567	1.65367	2.01859	0	0	0	0	0	0	0	0	0	0	0	0	0	0	0	0	0	0	0	0	0	0	0	0	0	0	0	0	0	0	0	0	0	0	0.0555556	Depressive disorder
1076	IMMUNE RESPONSE-REGULATING CELL SURFACE RECEPTOR SIGNALING PATHWAY%GOBP%GO:0002768	0	0	0	0	0	0	0	0	0	0	0	0	0	0	2.87718	0	0	0	0	0	0	0	0	0	0	0	0	0	0	0	0	0	0	0	0	0	0.0277778	Allodynia
1077	REGULATION OF PHAGOCYTOSIS%GOBP%GO:0050764	0	0	0	3.3755	2.71985	0	0	0	0	0	0	0	2.76544	0	5.6097	0	1.32462	0	0	0	0	0	0	0	0	0	0	0	0	0	0	0	0	0	0	0	0.138889	Allodynia
1078	MALE SEX DIFFERENTIATION%GOBP%GO:0046661	0	0	0	0	0	0	0	0	0	0	0	0	0	0	0	0	0	0	0	0	0	0	0	0	0	1.87537	0	0	0	0	0	0	0	0	0	0	0.0277778	Alcoholic Intoxication, Chronic
1079	POSITIVE REGULATION OF EPIDERMIS DEVELOPMENT%GOBP%GO:0045684	0	0	0	0	1.96531	0	0	0	0	0	0	0	0	0	0	1.5347	0	0	0	0	0	0	0	0	0	0	0	0	0	0	0	0	0	0	0	0	0.0555556	Major Depressive Disorder
1080	NEGATIVE REGULATION OF DENDRITE DEVELOPMENT%GOBP%GO:2000171	0	0	0	0	0	0	0	0	0	0	0	0	0	0	0	0	0	0	0	0	0	0	0	0	0	0	0	2.43514	0	0	0	0	0	0	0	0	0.0277778	Autistic Disorder
1081	ARACHIDONIC ACID SECRETION%GOBP%GO:0050482	1.80325	3.74728	3.11121	3.71577	3.76029	0	0	0	0	0	0	0	3.18998	1.64635	1.60477	0	0	0	0	0	1.34285	1.87795	0	0	1.8511	3.58581	2.67993	1.66613	0	0	0	0	0	0	0	0	0.388889	Major Depressive Disorder
1082	POSITIVE REGULATION OF PROTEIN TRANSPORT%GOBP%GO:0051222	4.71947	7.49319	4.00442	11.31	7.50132	0	0	0	0	1.50885	1.68805	0	6.39703	1.41111	8.14644	3.57533	0	2.12899	1.34095	2.2719	6.22151	2.75342	2.00236	2.32084	1.99408	3.95434	2.67993	3.75377	4.82932	0	0	0	0	5.58896	5.655	5.2784	0.722222	Unipolar Depression
1083	REGULATION OF HISTONE H3-K9 METHYLATION%GOBP%GO:0051570	0	0	1.9463	0	0	0	0	0	0	0	0	0	0	0	0	0	0	0	0	0	0	0	0	1.63517	0	0	0	0	0	0	0	0	0	0	0	0	0.0555556	Mood Disorders
1084	NEGATIVE REGULATION OF AMYLOID-BETA FORMATION%GOBP%GO:1902430	0	1.30776	0	0	0	0	0	0	0	0	0	0	0	0	0	0	0	0	0	0	3.20889	0	0	0	0	0	1.84136	0	0	0	0	0	0	0	0	0	0.0833333	Absence Seizures
1085	STRIATED MUSCLE HYPERTROPHY%GOBP%GO:0014897	3.51875	1.48687	1.75722	0	1.47157	0	0	0	0	0	0	0	1.57862	0	0	1.71208	0	0	0	1.47344	0	0	0	0	0	0	0	0	0	0	0	0	0	0	0	0	0.194444	Mental Depression
1086	POSITIVE REGULATION OF HISTONE METHYLATION%GOBP%GO:0031062	0	0	1.40235	0	0	0	0	0	0	0	0	0	0	0	0	0	0	0	0	0	0	0	0	0	0	0	0	0	0	0	0	0	0	0	0	0	0.0277778	Mood Disorders
1087	MICROGLIAL CELL ACTIVATION%GOBP%GO:0001774	2.48434	1.48687	0	1.45385	1.47157	0	0	0	1.73914	0	0	0	1.57862	1.5018	4.03253	0	0	0	0	1.47344	0	1.73614	0	1.51854	0	0	0	0	1.57912	1.56283	0	0	0	0	0	0	0.361111	Allodynia
1088	ETHANOL OXIDATION%GOBP%GO:0006069	0	0	0	0	0	0	0	0	0	0	0	0	0	0	0	0	0	0	0	0	0	0	0	0	0	12.5443	7.29931	0	0	0	0	0	0	0	0	0	0.0555556	Alcoholic Intoxication, Chronic
1089	POSITIVE REGULATION OF MUSCLE ORGAN DEVELOPMENT%GOBP%GO:0048636	4.62517	6.23759	4.35325	1.92371	1.32362	0	0	1.88665	0	0	0	0	0	0	1.79688	0	0	0	0	0	0	0	0	0	0	0	0	1.30528	0	0	0	0	0	0	0	0	0.222222	Depressive disorder
1090	CELLULAR RESPONSE TO HEPATOCYTE GROWTH FACTOR STIMULUS%GOBP%GO:0035729	0	0	1.31099	0	0	0	0	0	0	0	0	0	0	0	0	0	0	0	0	0	0	0	0	0	0	0	0	0	0	0	0	0	0	0	0	0	0.0277778	Mood Disorders
1091	CELLULAR RESPONSE TO AMINO ACID STARVATION%GOBP%GO:0034198	1.91691	1.79351	0	0	0	0	0	0	0	0	0	0	0	0	2.20958	0	0	0	0	2.25554	0	0	0	0	0	0	0	0	0	0	0	0	0	0	0	0	0.111111	Complex Partial Status Epilepticus
1092	REGULATION OF APOPTOTIC SIGNALING PATHWAY%GOBP%GO:2001233	10.5986	12.4427	3.72297	6.40296	4.32669	0	0	0	0	2.3333	1.76085	0	4.69681	2.16887	6.7003	0	0	0	0	6.44008	4.13777	2.1031	0	0	0	0	0	3.0644	2.44092	1.98559	0	0	0	3.94134	3.99056	3.68315	0.527778	Depressive disorder
1093	POSITIVE REGULATION OF LYMPHOCYTE ACTIVATION%GOBP%GO:0051251	1.997	2.51408	0	0	1.87447	0	0	0	0	0	0	0	1.85275	0	5.01524	0	1.54068	0	0	2.90035	0	0	0	0	0	0	0	4.65936	2.86805	0	0	0	0	0	0	0	0.25	Allodynia
1094	CELLULAR ALDEHYDE METABOLIC PROCESS%GOBP%GO:0006081	0	0	0	0	0	0	0	0	0	0	0	0	0	0	0	0	0	0	0	0	0	0	0	0	0	2.47511	1.67911	0	0	0	0	0	0	0	0	0	0.0555556	Alcoholic Intoxication, Chronic
1095	SYNCYTIUM FORMATION BY PLASMA MEMBRANE FUSION%GOBP%GO:0000768	0	0	0	0	0	0	0	0	0	0	0	0	0	0	1.38593	0	0	0	0	0	0	0	0	0	0	0	0	0	0	0	0	0	0	0	0	0	0.0277778	Allodynia
1096	PRIMARY ALCOHOL CATABOLIC PROCESS%GOBP%GO:0034310	0	0	0	0	0	0	0	0	0	0	0	0	0	0	0	0	0	0	0	0	0	0	0	0	0	3.20413	0	0	0	0	0	0	0	0	0	0	0.0277778	Alcoholic Intoxication, Chronic
1097	ECTODERMAL PLACODE MORPHOGENESIS%GOBP%GO:0071697	0	0	1.5595	0	0	0	0	0	0	0	0	0	0	0	0	0	0	0	0	0	0	0	0	0	0	0	0	0	0	0	0	0	0	0	0	0	0.0277778	Mood Disorders
1098	NEGATIVE REGULATION OF GLIAL CELL DIFFERENTIATION%GOBP%GO:0045686	0	0	0	0	0	0	0	0	0	0	0	0	0	0	0	0	0	0	0	0	0	0	0	0	0	0	2.63252	3.73235	0	0	0	0	0	0	0	0	0.0555556	Autistic Disorder
1099	CELLULAR RESPONSE TO NUTRIENT%GOBP%GO:0031670	2.86033	2.64225	0	0	0	0	0	0	0	0	0	0	0	0	1.79688	0	0	0	0	0	0	0	0	0	0	0	0	0	0	0	0	0	0	0	0	0	0.0833333	Mental Depression
1100	REGULATION OF NUCLEOTIDE BIOSYNTHETIC PROCESS%GOBP%GO:0030808	5.41709	3.45619	1.5828	2.80107	1.67809	0	0	0	0	0	0	0	0	0	2.98007	0	0	0	0	0	0	0	0	0	0	0	0	1.70478	3.64024	0	0	0	0	0	0	0	0.222222	Mental Depression
1101	LYMPHOCYTE PROLIFERATION%GOBP%GO:0046651	0	0	0	0	0	0	0	0	0	0	0	0	0	0	0	0	0	0	0	0	0	0	0	0	0	0	0	2.31667	0	0	0	0	0	0	0	0	0.0277778	Autistic Disorder
1102	POSITIVE REGULATION OF GLUTAMATE RECEPTOR SIGNALING PATHWAY%GOBP%GO:1900451	0	0	0	3.33597	3.37881	0	0	0	0	0	0	0	0	0	0	0	0	0	0	1.93842	0	0	0	0	0	0	0	3.39764	0	0	0	0	1.63965	0	0	0	0.138889	Autistic Disorder
1103	REGULATION OF GTPASE ACTIVITY%GOBP%GO:0043087	0	0	0	1.66113	1.45	0	0	0	0	0	0	0	0	0	0	0	0	0	0	3.33008	0	0	0	0	0	0	0	0	0	0	0	0	0	0	0	0	0.0833333	Complex Partial Status Epilepticus
1104	NEGATIVE REGULATION OF DEVELOPMENTAL GROWTH%GOBP%GO:0048640	1.42299	1.82915	0	0	0	0	0	0	0	0	0	0	0	0	0	0	0	0	0	0	0	0	0	0	0	0	0	1.33341	0	0	0	0	0	1.53117	1.55297	1.52963	0.166667	Depressive disorder
1105	LEUKOCYTE HOMEOSTASIS%GOBP%GO:0001776	2.09372	1.9329	1.67356	0	0	0	0	0	0	1.30768	0	0	0	0	0	0	0	0	0	1.86073	0	0	0	0	0	0	0	1.99019	0	0	0	0	0	0	0	0	0.166667	Mental Depression
1106	AROMATIC AMINO ACID FAMILY METABOLIC PROCESS%GOBP%GO:0009072	2.08066	1.95458	1.47082	2.76089	3.78935	0	0	0	0	0	0	0	0	0	0	0	0	0	0	0	0	0	0	0	0	0	0	0	0	0	0	0	0	0	0	0	0.138889	Major Depressive Disorder
1107	POSITIVE REGULATION OF LIPID KINASE ACTIVITY%GOBP%GO:0090218	0	0	0	0	0	0	0	0	0	0	0	0	0	0	0	0	0	0	0	2.45863	0	0	0	0	0	0	0	0	0	0	0	0	0	0	0	0	0.0277778	Complex Partial Status Epilepticus
1108	REGULATION OF RNA POLYMERASE II TRANSCRIPTIONAL PREINITIATION COMPLEX ASSEMBLY%GOBP%GO:0045898	1.30268	0	1.39766	0	0	0	0	0	0	0	0	0	0	0	0	0	0	0	0	0	0	0	0	0	0	2.07811	0	0	0	0	0	0	0	0	0	0	0.0833333	Alcoholic Intoxication, Chronic
1109	RESPIRATORY SYSTEM DEVELOPMENT%GOBP%GO:0060541	2.86033	2.5285	0	0	1.68602	0	0	0	0	0	0	0	0	0	0	0	0	0	0	0	0	0	1.70132	0	0	0	0	0	0	0	0	0	0	0	0	0	0.111111	Mental Depression
1110	DENDRITIC CELL CHEMOTAXIS%GOBP%GO:0002407	0	0	0	0	0	0	0	0	0	0	0	0	0	0	0	0	0	0	0	1.81525	0	0	0	0	0	0	0	0	0	0	0	0	0	0	0	0	0.0277778	Complex Partial Status Epilepticus
1111	REGULATION OF ORGANELLE ASSEMBLY%GOBP%GO:1902115	0	0	0	0	0	0	0	0	0	0	0	0	0	0	0	0	0	0	0	2.11495	0	0	0	0	0	0	0	0	0	0	0	0	0	0	0	0	0.0277778	Complex Partial Status Epilepticus
1112	REGULATION OF APOPTOTIC PROCESS INVOLVED IN MORPHOGENESIS%GOBP%GO:1902337	1.40876	1.36525	0	0	0	0	0	0	0	0	0	0	0	0	0	0	0	0	0	0	0	0	0	0	0	0	0	0	0	0	0	0	0	0	0	0	0.0555556	Mental Depression
1113	REGULATION OF SKELETAL MUSCLE FIBER DEVELOPMENT%GOBP%GO:0048742	1.47191	1.42631	0	0	0	0	0	0	0	0	0	0	0	0	0	0	0	0	0	0	0	0	0	0	0	0	0	0	0	0	0	0	0	0	0	0	0.0555556	Mental Depression
1114	NEGATIVE REGULATION OF CELLULAR CATABOLIC PROCESS%GOBP%GO:0031330	0	0	0	3.73468	3.33851	0	0	0	0	0	0	0	0	1.35249	1.58871	0	0	0	0	0	2.38275	2.65534	0	0	0	0	0	2.43128	1.54401	0	0	0	0	0	0	0	0.222222	Unipolar Depression
1115	REGULATION OF ENDOTHELIAL CELL PROLIFERATION%GOBP%GO:0001936	3.39803	4.44215	4.21957	5.30864	6.32393	0	0	0	0	0	0	0	1.3656	1.33028	4.69961	1.83082	2.32052	0	0	4.90967	3.06923	0	0	0	0	1.67889	0	6.60803	1.46575	1.56283	0	0	0	1.32254	1.34133	2.09154	0.527778	Autistic Disorder
1116	CELLULAR RESPONSE TO ENVIRONMENTAL STIMULUS%GOBP%GO:0104004	4.74488	4.16194	0	1.47201	0	0	0	0	0	2.73393	0	0	0	1.88569	4.2699	0	0	0	0	3.78788	0	2.47554	0	0	0	2.00994	0	1.64099	0	0	0	0	0	0	0	0	0.277778	Mental Depression
1117	APOPTOTIC SIGNALING PATHWAY%GOBP%GO:0097190	4.52981	4.56488	2.1126	3.03079	3.73578	0	0	0	0	1.97674	0	0	3.77194	0	1.52968	0	0	0	0	4.88382	2.97732	0	0	0	0	0	0	0	0	1.6878	0	0	0	0	0	1.31938	0.333333	Complex Partial Status Epilepticus
1118	STRESS RESPONSE TO METAL ION%GOBP%GO:0097501	0	0	0	0	0	0	0	0	0	0	0	0	0	0	0	0	0	0	0	0	2.96478	0	0	0	0	0	0	0	0	0	0	0	0	0	0	0	0.0277778	Absence Seizures
1119	POSITIVE REGULATION OF FATTY ACID TRANSPORT%GOBP%GO:2000193	2.05339	3.01952	4.8551	1.91922	0	0	0	0	0	2.09124	0	0	3.45943	3.32853	1.7735	0	0	0	0	0	1.49659	0	0	1.82385	0	1.73307	0	0	1.87005	0	0	0	0	0	0	0	0.333333	Mood Disorders
1120	CRANIAL NERVE MORPHOGENESIS%GOBP%GO:0021602	0	0	0	0	0	0	0	0	0	0	0	0	0	0	0	0	0	0	0	0	0	0	0	0	0	0	0	2.39356	0	0	0	0	0	0	0	0	0.0277778	Autistic Disorder
1121	PROTEIN-CONTAINING COMPLEX REMODELING%GOBP%GO:0034367	0	1.48687	0	0	0	0	0	0	0	0	0	0	1.57862	0	0	0	0	0	0	0	0	1.73614	0	0	0	0	0	0	0	0	0	0	0	0	0	0	0.0833333	Cognition Disorders
1122	CARDIAC VENTRICLE MORPHOGENESIS%GOBP%GO:0003208	0	0	0	0	0	0	0	0	0	0	0	0	0	0	0	0	0	0	0	0	0	0	0	0	0	0	1.57768	0	0	0	0	0	0	0	0	0	0.0277778	Alcohol abuse
1123	GONAD DEVELOPMENT%GOBP%GO:0008406	3.87848	4.04198	1.71364	0	0	0	0	0	0	0	0	0	0	0	0	0	0	0	0	0	0	0	0	0	0	2.16846	0	0	0	0	0	0	0	0	0	0	0.111111	Depressive disorder
1124	REGULATION OF PHOSPHATASE ACTIVITY%GOBP%GO:0010921	1.67037	0	0	1.49553	1.55982	0	0	0	0	0	0	0	0	0	0	0	0	0	0	0	0	1.48787	0	0	0	0	0	0	0	0	0	0	0	0	0	0	0.111111	Mental Depression
1125	REGULATION OF CHLORIDE TRANSPORT%GOBP%GO:2001225	0	1.48767	0	1.44159	1.45	0	0	0	0	0	0	0	0	0	0	0	0	0	0	0	0	0	0	0	0	0	0	0	0	0	0	0	0	0	0	0	0.0833333	Depressive disorder
1126	INDUCTION OF POSITIVE CHEMOTAXIS%GOBP%GO:0050930	2.39571	2.29546	1.39766	0	2.26383	0	0	0	0	0	0	0	0	0	3.5557	0	0	0	0	1.98998	0	0	0	0	0	0	0	0	0	0	0	0	0	0	0	0	0.166667	Allodynia
1127	INHIBITORY SYNAPSE ASSEMBLY%GOBP%GO:1904862	0	0	1.49943	0	0	1.6454	1.58495	1.53128	0	0	0	0	0	0	0	0	0	0	0	0	0	0	0	0	0	5.08403	3.46977	2.40585	0	0	0	0	0	0	0	0	0.194444	Alcoholic Intoxication, Chronic
1128	REGULATION OF CALCIUM ION TRANSMEMBRANE TRANSPORTER ACTIVITY%GOBP%GO:1901019	3.78216	4.2545	3.60342	2.74558	2.14736	0	0	1.49514	0	0	0	0	1.75863	2.75634	2.40939	0	0	0	0	0	0	3.18408	0	1.79337	2.0561	2.54744	2.27658	0	0	0	0	0	0	0	0	0	0.388889	Depressive disorder
1129	POSITIVE REGULATION OF PHOSPHATIDYLINOSITOL 3-KINASE ACTIVITY%GOBP%GO:0043552	0	0	0	0	0	0	0	0	0	0	0	0	0	0	0	0	0	0	0	2.57332	0	0	0	0	0	0	0	0	0	0	0	0	0	0	0	0	0.0277778	Complex Partial Status Epilepticus
1130	POSITIVE REGULATION OF CELL PROJECTION ORGANIZATION%GOBP%GO:0031346	6.52741	5.13353	3.24615	4.24885	5.01662	2.4044	2.1649	1.86597	0	0	0	0	0	0	0	0	0	0	0	5.64615	2.81852	2.93444	0	1.75791	2.13115	0	0	5.42874	2.49541	0	1.49201	1.86131	0	0	0	0	0.472222	Mental Depression
1131	CALCIUM-MEDIATED SIGNALING USING INTRACELLULAR CALCIUM SOURCE%GOBP%GO:0035584	0	0	0	1.76909	0	0	0	0	0	0	0	0	0	0	0	0	0	0	0	0	0	0	0	0	0	0	0	0	0	0	0	0	0	0	0	0	0.0277778	Unipolar Depression
1132	RESPONSE TO SALT STRESS%GOBP%GO:0009651	1.84708	1.75727	2.03813	5.03223	5.07555	0	0	0	0	1.9732	0	0	4.92401	6.64577	4.45776	0	0	0	0	1.65225	0	0	0	1.69486	1.88049	3.66783	0	0	0	0	0	0	0	0	0	0	0.361111	Ache
1133	HEPATOCYTE GROWTH FACTOR RECEPTOR SIGNALING PATHWAY%GOBP%GO:0048012	1.47191	1.42631	0	0	0	0	0	0	0	0	0	0	0	0	0	0	0	0	0	0	0	0	0	0	0	0	0	0	0	0	0	0	0	0	0	0	0.0555556	Mental Depression
1134	DEVELOPMENT OF PRIMARY MALE SEXUAL CHARACTERISTICS%GOBP%GO:0046546	0	1.36926	0	0	0	0	0	0	0	0	0	0	0	0	0	0	0	0	0	0	0	0	0	0	0	2.23042	0	0	0	0	0	0	0	0	0	0	0.0555556	Alcoholic Intoxication, Chronic
1135	ALPHA-BETA T CELL ACTIVATION%GOBP%GO:0046631	0	1.35335	0	0	0	0	0	0	0	2.49196	0	0	0	0	0	0	1.57263	0	0	0	1.50987	0	0	0	0	0	0	2.06053	2.138	0	0	0	0	0	0	0	0.166667	Anasarca
1136	RESPONSE TO HISTAMINE%GOBP%GO:0034776	4.06641	3.90531	6.06553	2.50999	2.52701	3.17835	3.10572	3.00479	0	0	0	0	2.27358	2.1715	0	0	0	0	0	0	1.8726	2.37623	2.23131	0	2.40079	10.9208	7.50367	3.91247	0	0	0	0	0	0	0	0	0.472222	Alcoholic Intoxication, Chronic
1137	NEGATIVE REGULATION OF CALCIUM ION TRANSPORT INTO CYTOSOL%GOBP%GO:0010523	0	0	0	0	0	0	0	0	0	0	0	0	0	0	0	0	0	0	0	1.98998	0	0	0	0	0	0	0	0	0	0	0	0	0	0	0	0	0.0277778	Complex Partial Status Epilepticus
1138	NEGATIVE REGULATION OF MRNA CATABOLIC PROCESS%GOBP%GO:1902373	0	0	0	1.56579	1.59866	0	0	0	0	0	0	0	0	0	0	0	0	0	0	0	0	1.35911	0	0	0	0	0	0	0	0	0	0	0	0	0	0	0.0833333	Major Depressive Disorder
1139	POSITIVE REGULATION OF HORMONE METABOLIC PROCESS%GOBP%GO:0032352	4.78122	2.14885	1.31099	3.23275	3.27391	0	0	0	0	0	0	0	3.66154	1.91805	3.39891	0	0	0	0	0	0	0	0	0	0	0	0	0	0	1.91476	0	0	0	0	0	0	0.25	Mental Depression
1140	REGULATION OF PRESYNAPSE ORGANIZATION%GOBP%GO:0099174	0	0	0	0	0	0	0	0	0	0	0	0	0	0	0	0	0	0	0	0	0	0	0	0	0	0	0	2.26522	0	0	0	0	0	0	0	0	0.0277778	Autistic Disorder
1141	DIET INDUCED THERMOGENESIS%GOBP%GO:0002024	1.40876	1.36525	0	0	0	0	0	0	0	0	0	0	0	0	2.10458	0	0	0	0	0	0	0	0	0	0	0	0	0	0	0	0	0	0	0	0	0	0.0833333	Allodynia
1142	POSITIVE REGULATION OF PRODUCTION OF MIRNAS INVOLVED IN GENE SILENCING BY MIRNA%GOBP%GO:1903800	0	1.42631	0	2.50999	2.52701	0	0	0	0	0	0	0	0	0	0	0	0	0	0	0	0	0	0	0	0	2.35122	0	0	0	0	0	0	0	0	0	0	0.111111	Major Depressive Disorder
1143	GABAERGIC NEURON DIFFERENTIATION%GOBP%GO:0097154	1.30268	0	0	0	0	1.538	1.48108	1.4285	0	0	0	0	2.09612	0	0	0	0	2.60671	0	0	1.70945	0	0	0	2.22799	0	0	2.24779	0	0	0	0	0	0	0	0	0.25	Catalepsy
1144	POSITIVE REGULATION OF CELL DIVISION%GOBP%GO:0051781	2.36584	3.59368	2.86079	2.17045	2.22888	0	0	0	0	0	0	0	4.11235	0	2.47428	0	0	0	0	1.6245	2.97071	2.10309	0	0	0	1.32472	0	0	4.10017	0	0	0	0	0	0	0	0.333333	Hypotension
1145	POSITIVE REGULATION OF ENDOTHELIAL CELL PROLIFERATION%GOBP%GO:0001938	2.21423	3.38787	2.7004	4.20459	3.50496	0	0	0	0	0	0	0	0	0	1.46918	0	0	0	0	2.45863	0	0	0	0	0	0	0	3.61892	1.80223	1.84697	0	0	0	1.61684	1.63645	2.55118	0.361111	Unipolar Depression
1146	OMEGA-HYDROXYLASE P450 PATHWAY%GOBP%GO:0097267	0	0	0	1.44159	1.45	0	0	0	0	0	0	0	0	0	0	0	0	0	0	0	0	0	0	0	0	0	0	0	0	0	0	0	0	0	0	0	0.0555556	Major Depressive Disorder
1147	NEGATIVE REGULATION OF HEMOSTASIS%GOBP%GO:1900047	0	0	0	0	0	0	0	0	0	0	0	0	3.75591	0	3.33297	0	0	0	1.35743	0	1.79242	0	0	0	0	0	0	0	0	0	0	0	0	0	0	0	0.111111	Hypotension
1148	VESICLE ORGANIZATION%GOBP%GO:0016050	0	0	0	0	0	0	0	0	0	0	0	0	0	0	0	0	0	0	0	0	0	0	0	0	0	0	0	0	0	1.59832	0	0	0	0	0	0	0.0277778	Adult Learning Disorders
1149	POSITIVE REGULATION OF REACTIVE OXYGEN SPECIES BIOSYNTHETIC PROCESS%GOBP%GO:1903428	4.45812	2.40852	4.02096	5.19904	5.29157	1.54297	1.46156	1.37313	1.43489	1.49835	0	0	5.17145	5.05378	10.3137	0	0	0	1.32921	2.15295	2.78792	1.39811	0	0	0	0	0	0	0	0	0	0	0	0	0	0	0.472222	Allodynia
1150	MULTICELLULAR ORGANISMAL HOMEOSTASIS%GOBP%GO:0048871	8.60803	10.6916	4.65485	2.56756	2.6986	1.68886	1.51286	2.34987	0	0	0	0	7.53306	3.43358	2.60886	0	0	1.36149	0	2.16262	0	0	3.40495	0	2.43142	5.00092	1.32528	2.88814	2.84169	0	0	0	0	0	0	0	0.527778	Depressive disorder
1151	REGULATION OF POTASSIUM ION TRANSMEMBRANE TRANSPORT%GOBP%GO:1901379	0	0	1.47242	0	0	0	0	0	0	0	0	0	0	0	0	0	0	0	0	0	0	0	0	0	0	0	0	0	0	0	0	0	0	0	0	0	0.0277778	Mood Disorders
1152	FATTY ACID DERIVATIVE METABOLIC PROCESS%GOBP%GO:1901568	1.72992	3.14657	1.65677	2.05893	0	0	0	0	0	0	0	0	0	0	3.3008	0	0	0	2.54232	0	0	0	0	0	0	1.81774	0	0	0	0	0	0	0	1.92611	1.9549	1.88629	0.277778	Allodynia
1153	NEGATIVE REGULATION OF MULTI-ORGANISM PROCESS%GOBP%GO:0043901	0	0	0	1.49553	2.07025	0	0	0	0	0	0	0	0	0	0	0	0	0	0	1.72527	0	0	0	0	0	0	0	0	0	0	0	0	0	0	0	0	0.0833333	Major Depressive Disorder
1154	SPINAL CORD DEVELOPMENT%GOBP%GO:0021510	0	0	0	1.72732	1.79063	0	0	0	0	0	0	0	0	0	0	0	0	0	0	0	0	0	0	0	0	0	0	1.81426	0	0	0	0	0	0	0	0	0.0833333	Autistic Disorder
1155	BENZENE-CONTAINING COMPOUND METABOLIC PROCESS%GOBP%GO:0042537	1.80325	1.71165	0	2.62023	3.76029	0	0	0	0	0	0	0	0	0	0	0	0	0	0	0	0	0	0	0	0	1.48601	0	0	0	0	0	0	0	0	0	0	0.138889	Major Depressive Disorder
1156	REGULATION OF RENAL SYSTEM PROCESS%GOBP%GO:0098801	4.28552	5.15079	6.11095	5.14397	5.21681	1.90063	1.8135	2.80298	0	1.7146	1.64956	0	13.3632	11.488	6.69633	0	0	3.72141	8.74778	0	4.6858	4.51789	4.17505	2.73563	4.76593	2.84336	2.29445	4.18203	2.73308	0	0	0	0	1.33585	0	0	0.694444	Hypotension
1157	PROTON TRANSMEMBRANE TRANSPORT%GOBP%GO:1902600	0	0	0	0	0	0	0	0	0	1.79542	0	0	0	0	0	0	0	0	0	0	0	0	0	0	0	0	0	0	0	0	0	0	0	0	0	0	0.0277778	Anasarca
1158	POSITIVE REGULATION OF PEPTIDASE ACTIVITY%GOBP%GO:0010952	1.87666	2.12031	0	0	0	1.41441	0	0	1.6857	1.51304	0	0	0	0	4.75675	0	0	0	0	2.29514	0	0	0	0	0	1.92072	1.34938	0	0	0	0	0	0	0	0	0	0.25	Allodynia
1159	REGULATION OF NUCLEOCYTOPLASMIC TRANSPORT%GOBP%GO:0046822	1.88138	1.69745	0	0	0	0	0	0	0	0	0	0	0	0	0	0	0	0	0	0	1.71423	1.86473	0	0	0	0	0	0	0	2.74927	0	0	0	0	0	0	0.138889	Adult Learning Disorders
1160	ORGAN OR TISSUE SPECIFIC IMMUNE RESPONSE%GOBP%GO:0002251	1.38994	1.30776	0	0	0	0	0	0	0	0	0	0	1.44678	0	1.3256	0	0	0	0	0	0	0	0	0	0	0	0	0	0	0	0	0	0	0	0	0	0.111111	Hypotension
1161	POSITIVE REGULATION OF VASCULAR ENDOTHELIAL GROWTH FACTOR PRODUCTION%GOBP%GO:0010575	7.48673	8.53893	1.83016	3.41755	3.47772	0	0	0	0	1.84622	1.76703	0	3.00858	0	4.14479	0	0	0	0	1.52012	2.34556	0	0	0	0	2.22722	0	1.51247	0	0	0	0	0	1.45162	1.46294	1.47878	0.444444	Depressive disorder
1162	POSITIVE REGULATION OF T CELL PROLIFERATION%GOBP%GO:0042102	1.55595	1.42092	0	0	1.45705	0	0	0	0	0	0	0	1.71931	0	4.45472	0	1.32462	0	0	0	0	0	0	0	0	0	0	3.58726	1.79237	0	0	0	0	0	0	0	0.222222	Allodynia
1163	CELL CHEMOTAXIS%GOBP%GO:0060326	3.44737	3.05762	0	0	0	0	0	0	0	1.478	0	1.49977	3.57688	0	6.61315	0	0	0	1.30956	5.97291	0	0	0	0	0	1.81721	0	0	0	0	0	0	0	0	0	0	0.25	Allodynia
1164	NEGATIVE REGULATION OF HOMOTYPIC CELL-CELL ADHESION%GOBP%GO:0034111	0	0	0	0	0	0	0	0	0	0	0	0	0	0	0	0	0	0	0	0	1.66115	0	0	0	0	0	0	0	0	0	0	0	0	0	0	0	0.0277778	Absence Seizures
1165	NEGATIVE REGULATION OF LEUKOCYTE MIGRATION%GOBP%GO:0002686	0	1.82263	0	1.80841	0	0	0	0	0	0	0	0	0	0	0	0	0	0	0	0	0	0	0	0	0	0	0	0	0	1.37272	0	0	0	0	0	0	0.0833333	Depressive disorder
1166	NEGATIVE REGULATION OF INTRACELLULAR PROTEIN TRANSPORT%GOBP%GO:0090317	0	0	0	0	0	0	0	0	0	0	0	0	0	0	0	0	0	0	0	0	0	0	0	0	0	0	0	0	0	1.38441	0	0	0	0	0	0	0.0277778	Adult Learning Disorders
1167	NEGATIVE REGULATION OF NEUROLOGICAL SYSTEM PROCESS%GOBP%GO:0031645	0	0	0	0	0	0	0	2.00509	0	0	0	0	0	1.56777	1.5253	0	0	0	0	0	0	0	3.0092	0	0	1.36222	0	4.79978	0	0	0	0	0	0	0	0	0.166667	Autistic Disorder
1168	POSITIVE REGULATION OF CHROMATIN ORGANIZATION%GOBP%GO:1905269	1.35402	1.74626	1.7041	1.76261	1.82156	0	0	0	0	0	0	0	0	0	1.32413	0	0	0	0	0	0	0	0	1.61072	0	0	0	0	1.66397	1.74056	0	0	0	0	0	0	0.25	Major Depressive Disorder
1169	MORPHOGENESIS OF A BRANCHING STRUCTURE%GOBP%GO:0001763	2.14614	2.98359	2.14207	2.45889	2.54616	0	0	0	0	0	0	0	0	0	1.55836	0	0	0	0	0	0	1.46458	0	0	0	0	0	2.08563	0	0	0	0	0	0	0	0	0.222222	Depressive disorder
1170	NEGATIVE REGULATION OF LOCOMOTION%GOBP%GO:0040013	0	3.93279	0	4.09252	2.2576	0	1.51286	1.30119	0	0	0	0	1.8348	1.8178	0	0	0	0	1.67945	0	2.65605	0	0	2.88209	0	0	0	5.23472	2.04221	2.28489	0	0	0	0	0	0	0.361111	Autistic Disorder
1171	NEURAL PRECURSOR CELL PROLIFERATION%GOBP%GO:0061351	1.92917	2.44943	0	0	0	0	0	0	0	0	0	0	0	0	0	0	0	0	0	0	0	0	0	0	0	0	0	0	0	0	0	0	0	0	0	0	0.0555556	Depressive disorder
1172	POSITIVE REGULATION OF SYSTEMIC ARTERIAL BLOOD PRESSURE%GOBP%GO:0003084	0	0	0	2.32576	2.34678	0	0	1.47654	0	0	0	0	3.90956	0	0	0	0	0	0	0	0	0	2.10473	0	0	0	0	2.32667	0	0	0	0	0	0	0	0	0.166667	Hypotension
1173	ADAPTIVE THERMOGENESIS%GOBP%GO:1990845	0	0	0	0	0	0	0	0	0	0	0	0	0	0	1.7735	0	0	0	0	0	0	0	0	0	0	0	0	0	0	0	0	0	0	0	0	0	0.0277778	Allodynia
1174	REGULATION OF PROTEIN CATABOLIC PROCESS%GOBP%GO:0042176	3.55852	3.03493	2.18781	6.48986	6.1569	0	0	0	0	0	0	0	2.19758	1.52698	2.83185	0	0	0	0	0	0	2.12403	0	0	0	2.01866	1.59935	2.62668	0	0	0	0	0	0	0	0	0.333333	Unipolar Depression
1175	REGULATION OF INTRACELLULAR PH%GOBP%GO:0051453	0	0	0	0	0	0	0	0	0	2.21386	0	0	0	0	0	0	0	0	0	0	0	0	0	0	0	0	0	1.58174	0	0	0	0	0	0	0	0	0.0555556	Anasarca
1176	NEGATIVE REGULATION OF ANION TRANSPORT%GOBP%GO:1903792	3.6524	3.44951	0	2.40862	2.43463	0	0	0	0	0	1.76703	0	1.62458	1.54677	0	1.75056	0	2.1364	1.70232	0	3.65078	0	1.56627	0	0	4.43194	0	2.43514	0	0	0	0	0	0	0	0	0.388889	Alcoholic Intoxication, Chronic
1177	G PROTEIN-COUPLED SEROTONIN RECEPTOR SIGNALING PATHWAY%GOBP%GO:0098664	7.01855	7.99381	12.6317	5.38389	4.30282	3.16737	4.33432	2.92052	0	0	0	0	2.86319	2.76061	0	0	0	0	1.63264	0	2.2014	0	4.30725	0	1.64038	5.27803	2.38915	2.26522	5.82829	1.53907	0	0	0	0	0	0	0.527778	Mood Disorders
1178	DEVELOPMENTAL GROWTH%GOBP%GO:0048589	3.13407	3.10474	0	1.60238	2.10025	0	0	0	0	0	0	0	0	0	0	0	0	0	0	0	0	2.14231	0	0	0	0	0	6.71809	1.7923	0	0	0	0	0	0	0	0.194444	Autistic Disorder
1179	POSITIVE REGULATION OF NEURAL PRECURSOR CELL PROLIFERATION%GOBP%GO:2000179	1.67904	1.5544	2.86079	1.54306	2.31754	0	0	0	0	0	0	0	0	0	0	0	0	0	0	0	0	0	0	0	0	0	0	0	2.27352	0	0	0	0	0	0	0	0.166667	Mood Disorders
1180	MODULATION OF CHEMICAL SYNAPTIC TRANSMISSION%GOBP%GO:0050804	42.3903	44.7587	26.2847	30.2093	25.9108	20.9052	23.3127	27.5106	2.67923	2.18031	1.63981	0	16.9084	8.46775	16.3406	2.38942	0	4.25782	7.68468	14.1167	21.496	14.7633	25.8374	14.5774	16.6957	31.8325	10.4398	25.4171	8.9578	5.45038	16.3735	20.5573	15.5986	6.39996	6.49	6.95709	0.944444	Depressive disorder
1181	MACROPHAGE ACTIVATION INVOLVED IN IMMUNE RESPONSE%GOBP%GO:0002281	1.30268	0	0	0	0	0	0	0	0	0	0	0	0	0	0	0	0	0	0	0	0	0	0	0	0	0	0	0	0	0	0	0	0	0	0	0	0.0277778	Mental Depression
1182	REGULATION OF MONONUCLEAR CELL MIGRATION%GOBP%GO:0071675	1.91691	1.79351	0	1.77554	1.81385	0	0	0	0	0	0	0	0	0	6.11488	0	0	0	0	0	0	0	0	0	0	0	0	0	0	0	0	0	0	0	0	0	0.138889	Allodynia
1183	MONOVALENT INORGANIC CATION HOMEOSTASIS%GOBP%GO:0055067	0	0	0	0	0	0	0	0	0	1.77984	0	0	3.21327	0	4.56449	0	0	0	0	0	0	0	2.13622	0	0	0	0	1.92786	0	0	0	0	0	0	0	0	0.138889	Allodynia
1184	REGULATION OF CARDIAC MUSCLE TISSUE DEVELOPMENT%GOBP%GO:0055024	4.96654	6.48338	2.15635	3.78987	1.68158	0	0	1.63259	0	0	0	0	0	0	1.60404	0	0	0	0	0	0	0	0	0	0	0	0	1.68857	0	0	0	0	0	2.81013	2.83423	2.73623	0.305556	Depressive disorder
1185	POSITIVE REGULATION OF COLLAGEN METABOLIC PROCESS%GOBP%GO:0010714	1.71979	1.62924	1.9073	0	0	0	0	0	0	0	0	0	0	0	0	0	0	0	0	0	0	0	0	0	0	0	0	0	0	0	0	0	0	0	0	0	0.0833333	Mood Disorders
1186	RIBONUCLEOTIDE BIOSYNTHETIC PROCESS%GOBP%GO:0009260	0	0	1.35573	0	0	0	0	0	0	0	0	0	0	0	0	0	0	0	0	0	0	0	0	0	0	0	0	0	0	0	0	0	0	0	0	0	0.0277778	Mood Disorders
1187	POSITIVE REGULATION OF NUCLEOTIDE CATABOLIC PROCESS%GOBP%GO:0030813	7.89069	3.66741	3.05013	3.6315	2.59238	0	0	0	0	0	0	0	1.70226	0	2.88633	0	0	0	0	0	0	1.85317	0	0	0	0	1.39722	1.62222	3.07413	1.67696	1.47939	1.39652	1.33828	0	0	0	0.416667	Mental Depression
1188	REGULATION OF RECEPTOR BIOSYNTHETIC PROCESS%GOBP%GO:0010869	2.87507	0	4.46639	0	0	0	0	0	0	0	0	0	1.75863	0	0	0	0	0	0	0	0	0	0	0	0	0	0	0	0	0	0	0	0	0	0	0	0.0833333	Mood Disorders
1189	REGULATION OF AUTOPHAGY OF MITOCHONDRION%GOBP%GO:1903146	0	0	0	1.83379	0	0	0	0	0	0	0	0	0	0	0	0	0	0	0	0	0	0	0	0	0	0	0	0	0	0	0	0	0	0	0	0	0.0277778	Unipolar Depression
1190	AMEBOIDAL-TYPE CELL MIGRATION%GOBP%GO:0001667	2.17417	1.92567	0	0	0	0	0	0	0	0	0	0	0	0	0	0	0	0	0	1.71259	0	0	0	0	0	0	0	0	0	0	0	0	0	0	0	0	0.0833333	Mental Depression
1191	REGULATION OF MUSCLE HYPERTROPHY%GOBP%GO:0014743	1.60588	2.19186	0	0	0	0	0	0	0	0	0	0	0	0	1.95759	0	0	0	0	0	0	1.3125	0	0	0	0	0	0	0	0	0	0	0	0	0	0	0.111111	Depressive disorder
1192	DITERPENOID METABOLIC PROCESS%GOBP%GO:0016101	0	0	0	0	0	0	0	0	0	0	0	0	0	0	0	0	0	0	1.84969	0	0	0	0	0	0	8.83554	5.17344	0	0	0	0	0	0	0	0	0	0.0833333	Alcoholic Intoxication, Chronic
1193	NEGATIVE REGULATION OF CELL-MATRIX ADHESION%GOBP%GO:0001953	0	0	0	0	0	0	0	0	0	0	0	0	0	0	0	0	0	0	0	0	0	0	0	0	0	0	0	0	0	1.45326	0	0	0	0	0	0	0.0277778	Adult Learning Disorders
1194	NEURAL NUCLEUS DEVELOPMENT%GOBP%GO:0048857	0	0	0	0	0	0	0	0	0	0	0	0	0	0	0	0	0	0	0	0	0	0	0	0	0	0	0	1.45124	0	0	0	0	0	0	0	0	0.0277778	Autistic Disorder
1195	NEUTROPHIL ACTIVATION%GOBP%GO:0042119	0	1.77504	0	1.89681	0	0	0	0	0	0	0	0	0	0	0	0	0	0	0	0	0	0	0	0	0	0	0	0	0	0	0	0	0	0	0	0	0.0555556	Unipolar Depression
1196	CELLULAR KETONE METABOLIC PROCESS%GOBP%GO:0042180	0	0	0	0	0	0	0	0	0	0	0	0	0	0	0	0	0	0	0	0	0	0	0	0	0	4.87881	2.56925	0	0	0	0	0	0	0	0	0	0.0555556	Alcoholic Intoxication, Chronic
1197	MEMBRANE PROTEIN PROTEOLYSIS%GOBP%GO:0033619	1.3113	1.98879	1.49884	0	0	0	0	0	0	0	0	0	0	0	0	0	0	0	0	0	0	0	0	0	0	0	0	0	0	0	0	0	0	0	0	0	0.0833333	Depressive disorder
1198	NEGATIVE REGULATION OF RESPONSE TO NUTRIENT LEVELS%GOBP%GO:0032108	2.39571	2.29546	0	0	0	0	0	0	0	0	0	0	0	0	0	0	0	0	0	0	1.70945	0	0	2.02108	0	3.32137	0	0	0	0	0	0	0	0	0	0	0.138889	Alcoholic Intoxication, Chronic
1199	REGULATION OF MACROPHAGE DERIVED FOAM CELL DIFFERENTIATION%GOBP%GO:0010743	0	1.48687	1.75722	0	0	0	0	0	0	0	0	0	0	0	1.4516	0	0	0	0	0	0	0	0	0	0	0	0	0	0	0	0	0	0	0	0	0	0.0833333	Mood Disorders
1200	POSITIVE REGULATION OF MULTI-ORGANISM PROCESS%GOBP%GO:0043902	2.43104	0	1.9235	0	1.33256	0	0	0	0	0	0	0	0	0	1.4299	0	0	0	0	0	0	2.25292	0	0	0	0	0	2.97403	0	0	0	0	0	0	0	0	0.166667	Autistic Disorder
1201	POSITIVE REGULATION OF SYNAPTIC VESICLE EXOCYTOSIS%GOBP%GO:2000302	0	0	0	0	0	0	0	1.53128	0	0	0	0	0	0	0	0	0	0	0	0	0	0	0	0	0	0	0	0	0	0	0	0	0	0	0	0	0.0277778	Cocaine Dependence
1202	POSITIVE REGULATION OF RELEASE OF SEQUESTERED CALCIUM ION INTO CYTOSOL%GOBP%GO:0051281	1.36103	0	0	0	0	0	0	0	0	0	0	0	0	1.36657	0	0	0	0	0	0	0	0	0	0	0	1.84108	0	0	0	0	0	0	0	0	0	0	0.0833333	Alcoholic Intoxication, Chronic
1203	INTRACELLULAR RECEPTOR SIGNALING PATHWAY%GOBP%GO:0030522	1.70605	2.52513	1.63452	0	0	0	0	0	0	0	0	0	0	0	0	0	0	0	0	0	0	0	0	0	0	0	0	0	0	0	0	0	0	0	0	0	0.0833333	Depressive disorder
1204	MODULATION OF TRANSCRIPTION IN OTHER ORGANISM INVOLVED IN SYMBIOTIC INTERACTION%GOBP%GO:0052312	0	0	0	0	0	0	0	0	0	0	0	0	0	0	0	0	0	0	0	2.75045	0	0	0	0	0	0	0	0	0	0	0	0	0	0	0	0	0.0277778	Complex Partial Status Epilepticus
1205	CELL-SUBSTRATE ADHERENS JUNCTION ASSEMBLY%GOBP%GO:0007045	0	0	0	0	0	0	0	0	0	0	0	0	0	0	0	0	0	0	0	1.54492	0	0	0	0	0	0	0	0	0	0	0	0	0	0	0	0	0.0277778	Complex Partial Status Epilepticus
1206	NEGATIVE REGULATION OF MACROPHAGE DERIVED FOAM CELL DIFFERENTIATION%GOBP%GO:0010745	0	0	1.44592	0	0	0	0	0	0	0	0	0	0	0	0	0	0	0	0	0	0	0	0	0	0	0	0	0	0	0	0	0	0	0	0	0	0.0277778	Mood Disorders
1207	NEGATIVE REGULATION OF OXIDATIVE STRESS-INDUCED INTRINSIC APOPTOTIC SIGNALING PATHWAY%GOBP%GO:1902176	3.17305	1.96276	2.24052	1.91922	1.9442	0	0	0	0	0	0	0	0	0	0	0	0	0	0	0	1.49659	0	0	0	0	0	0	0	0	0	0	0	0	0	0	0	0.166667	Mental Depression
1208	POSITIVE REGULATION OF ADAPTIVE IMMUNE RESPONSE BASED ON SOMATIC RECOMBINATION OF IMMUNE RECEPTORS BUILT FROM IMMUNOGLOBULIN SUPERFAMILY DOMAINS%GOBP%GO:0002824	1.39741	1.79415	0	0	1.87055	0	0	0	0	2.04515	0	0	2.59935	0	2.18575	0	2.53814	0	0	1.43547	0	0	0	0	0	0	0	1.89863	0	0	0	0	0	0	0	0	0.25	Hypotension
1209	REGULATION OF OSTEOBLAST PROLIFERATION%GOBP%GO:0033688	0	2.66644	0	0	0	0	0	0	0	0	0	0	0	0	0	0	0	0	0	0	0	0	0	0	0	0	0	0	0	0	0	0	0	0	0	0	0.0277778	Depressive disorder
1210	SENSORY PERCEPTION OF PAIN%GOBP%GO:0019233	13.2282	13.7818	7.25937	4.90336	3.25585	6.31519	7.30243	8.19243	2.3477	2.3333	0	3.61634	3.09251	14.1634	27.3699	0	2.80851	4.4606	2.22619	3.8744	5.55946	0	8.8083	3.19314	0	11.2378	2.52212	3.34983	0	0	1.73681	1.60464	2.44813	1.78958	1.81655	1.79215	0.833333	Allodynia
1211	LONG-TERM SYNAPTIC DEPRESSION%GOBP%GO:0060292	0	2.08325	0	0	0	1.41103	1.34895	0	0	0	0	0	1.96799	0	0	0	0	0	0	0	0	0	0	0	2.09634	0	0	3.20823	0	0	1.71375	1.62997	1.56665	0	0	0	0.25	Autistic Disorder
1212	PROTEIN LOCALIZATION TO CYTOSKELETON%GOBP%GO:0044380	0	0	0	0	0	0	0	0	0	0	0	0	0	0	0	0	0	0	0	0	0	0	0	0	1.46614	0	0	0	0	0	0	0	0	0	0	0	0.0277778	Hyperactive behavior
1213	RESPONSE TO GLUCOSE%GOBP%GO:0009749	0	0	1.95975	0	0	0	0	0	0	0	0	0	0	0	0	0	0	0	0	0	0	0	0	0	0	0	0	0	0	0	0	0	0	0	0	0	0.0277778	Mood Disorders
1214	REGULATION OF NEURON APOPTOTIC PROCESS%GOBP%GO:0043523	8.48253	9.38662	7.59773	7.90621	6.55496	4.18087	5.64134	5.23404	0	1.44586	0	0	0	0	4.52641	0	0	0	0	10.422	4.7065	0	0	1.82264	0	5.35074	0	7.71059	3.67442	3.99453	2.35431	2.97981	2.78426	1.65031	1.68505	1.63606	0.638889	Complex Partial Status Epilepticus
1215	REGULATION OF MICROTUBULE POLYMERIZATION OR DEPOLYMERIZATION%GOBP%GO:0031110	0	0	0	0	0	0	0	0	0	0	0	0	0	0	0	0	0	0	0	0	0	2.15561	0	0	0	0	0	0	0	0	0	0	0	0	0	0	0.0277778	Cognition Disorders
1216	REGULATION OF ACTIN CYTOSKELETON REORGANIZATION%GOBP%GO:2000249	0	0	0	0	0	0	0	0	0	0	0	0	0	0	0	0	0	0	0	2.42856	0	0	0	0	0	0	0	0	0	0	0	0	0	0	0	0	0.0277778	Complex Partial Status Epilepticus
1217	CATECHOLAMINE BIOSYNTHETIC PROCESS%GOBP%GO:0042423	2.11662	2.023	4.9643	4.29268	4.33759	1.37394	2.53952	2.44089	0	0	0	0	0	0	0	0	0	0	0	0	0	0	0	0	2.05899	4.1764	1.61437	0	0	0	0	0	0	0	0	0	0.305556	Mood Disorders
1218	NEGATIVE REGULATION OF CYTOKINE-MEDIATED SIGNALING PATHWAY%GOBP%GO:0001960	0	0	0	0	0	0	0	0	0	1.40523	0	0	0	0	0	0	0	0	0	0	0	0	0	0	0	0	0	1.47496	0	0	0	0	0	0	0	0	0.0555556	Autistic Disorder
1219	POSITIVE REGULATION OF COLD-INDUCED THERMOGENESIS%GOBP%GO:0120162	6.23336	6.7111	1.88886	1.39113	2.6707	0	0	1.42411	0	0	0	0	0	0	0	0	0	0	0	0	1.89096	0	1.64018	0	0	0	0	4.37621	0	0	0	0	0	0	0	0	0.25	Depressive disorder
1220	AMINO ACID IMPORT ACROSS PLASMA MEMBRANE%GOBP%GO:0089718	0	0	1.35361	0	0	0	0	0	0	0	0	0	0	0	0	0	0	0	0	0	0	0	0	0	0	2.00018	0	0	0	0	0	0	0	0	0	0	0.0555556	Alcoholic Intoxication, Chronic
1221	ZYMOGEN ACTIVATION%GOBP%GO:0031638	0	0	0	0	0	0	0	0	0	0	0	0	1.32457	0	0	0	0	0	0	0	0	0	0	0	0	0	0	0	0	0	0	0	0	0	0	0	0.0277778	Hypotension
1222	NEGATIVE REGULATION OF EXOCYTOSIS%GOBP%GO:0045920	0	0	0	0	1.41662	0	0	0	0	0	0	0	0	0	0	0	0	0	0	1.43041	0	0	0	0	0	0	0	1.38363	0	0	0	0	0	0	0	0	0.0833333	Complex Partial Status Epilepticus
1223	POSITIVE REGULATION OF CHOLESTEROL TRANSPORT%GOBP%GO:0032376	0	0	0	0	0	0	0	0	0	0	0	0	0	0	0	0	0	0	0	0	0	0	0	0	0	0	1.37183	0	0	0	0	0	0	0	0	0	0.0277778	Alcohol abuse
1224	NITRIC OXIDE MEDIATED SIGNAL TRANSDUCTION%GOBP%GO:0007263	1.997	2.94291	0	0	0	0	0	0	0	0	0	0	0	0	3.13819	0	0	0	0	1.744	4.19742	1.99958	1.79742	0	0	0	1.542	0	0	0	0	0	0	0	0	0	0.222222	Absence Seizures
1225	CELLULAR RESPONSE TO LIPOPOLYSACCHARIDE%GOBP%GO:0071222	6.68088	8.50657	0	4.72129	4.19026	0	0	0	0	1.54624	1.62789	1.54877	1.84631	1.8052	10.2949	0	3.16456	0	0	6.21323	0	0	0	0	0	2.56093	1.39722	1.90695	0	0	0	0	0	0	0	0	0.416667	Allodynia
1226	URETERIC BUD MORPHOGENESIS%GOBP%GO:0060675	0	0	0	0	0	1.47265	1.38607	0	0	0	0	0	0	0	0	0	0	0	0	0	0	0	0	0	0	0	0	0	0	0	0	0	0	0	0	0	0.0555556	Cocaine-Related Disorders
1227	PROGESTERONE METABOLIC PROCESS%GOBP%GO:0042448	0	0	0	0	0	0	0	0	0	0	0	0	0	0	0	0	0	0	0	0	0	0	0	0	0	4.89792	1.84136	0	0	0	0	0	1.73075	0	0	0	0.0833333	Alcoholic Intoxication, Chronic
1228	ENDOCRINE HORMONE SECRETION%GOBP%GO:0060986	0	1.48767	0	1.44159	0	1.76642	1.70841	1.66208	0	0	0	0	0	0	0	0	0	0	0	0	0	0	0	0	0	0	0	0	0	0	0	0	0	0	0	0	0.138889	Cocaine-Related Disorders
1229	MODULATION BY VIRUS OF HOST PROCESS%GOBP%GO:0019054	0	0	0	0	0	0	0	0	0	0	0	0	0	0	0	0	0	0	0	1.65225	0	0	0	0	0	0	0	0	0	0	0	0	0	0	0	0	0.0277778	Complex Partial Status Epilepticus
1230	POSITIVE REGULATION OF COLLATERAL SPROUTING%GOBP%GO:0048672	1.47191	1.42631	0	1.38108	1.38569	1.70441	1.64698	1.59346	0	0	0	0	0	0	0	0	0	0	0	2.15295	1.8726	0	0	0	0	0	0	0	0	0	0	0	0	0	0	0	0.25	Complex Partial Status Epilepticus
1231	REGULATION OF INTERLEUKIN-8 SECRETION%GOBP%GO:2000482	0	0	0	0	0	0	0	0	0	0	0	0	0	0	0	0	0	0	0	0	0	0	0	1.60989	0	0	1.37183	0	0	0	0	0	0	0	0	0	0.0555556	Anxiety Disorders
1232	POSITIVE REGULATION OF ALCOHOL BIOSYNTHETIC PROCESS%GOBP%GO:1902932	2.7495	1.66912	3.05013	1.63816	1.65791	0	0	0	0	0	0	0	6.5572	3.02735	1.57593	0	0	0	0	0	0	0	0	0	0	1.44156	0	0	0	1.67696	0	0	0	0	0	0	0.277778	Hypotension
1233	MYELINATION IN PERIPHERAL NERVOUS SYSTEM%GOBP%GO:0022011	3.72079	3.51926	2.94262	2.45889	1.57662	0	0	0	0	0	0	0	0	1.56777	0	0	0	0	0	1.54492	0	0	0	0	0	0	0	0	0	0	0	0	0	0	0	0	0.194444	Mental Depression
1234	INTRACELLULAR STEROID HORMONE RECEPTOR SIGNALING PATHWAY%GOBP%GO:0030518	1.40748	0	0	0	0	0	0	0	0	0	0	0	0	0	0	0	0	0	0	0	0	0	0	0	0	0	0	0	0	0	0	0	0	0	0	0	0.0277778	Mental Depression
1235	REGULATION OF TRANSCRIPTION REGULATORY REGION DNA BINDING%GOBP%GO:2000677	2.45556	2.28147	0	0	0	0	0	0	0	0	0	0	0	0	0	0	0	0	0	0	0	0	0	0	0	0	0	1.56537	0	0	0	0	0	0	0	0	0.0833333	Mental Depression
1236	NEGATIVE REGULATION OF PEPTIDASE ACTIVITY%GOBP%GO:0010466	3.25211	4.52766	1.8776	0	0	0	0	0	2.35383	0	1.3621	0	3.10386	3.07084	3.19008	0	0	0	0	1.89362	1.8767	0	0	1.58778	0	0	0	0	0	0	0	0	0	0	0	0	0.305556	Depressive disorder
1237	POSITIVE REGULATION OF PROTEIN LOCALIZATION TO NUCLEUS%GOBP%GO:1900182	3.34292	3.07412	0	0	0	0	0	0	0	0	0	0	0	0	0	0	0	0	0	1.71655	3.14408	0	0	0	0	0	0	0	0	0	0	0	0	0	0	0	0.111111	Mental Depression
1238	REGULATION OF CELL MIGRATION INVOLVED IN SPROUTING ANGIOGENESIS%GOBP%GO:0090049	2.15347	3.85257	1.52064	2.85023	2.03356	0	0	0	0	0	0	0	0	0	0	0	0	0	0	2.42856	0	0	0	0	0	0	0	0	0	1.45326	0	0	0	0	0	1.30317	0.222222	Depressive disorder
1239	RESPONSE TO ANTINEOPLASTIC AGENT%GOBP%GO:0097327	1.49492	1.36146	2.59373	1.9296	1.99654	0	0	0	0	0	0	0	0	1.61948	0	0	0	0	0	2.39125	0	1.98328	0	0	0	0	1.30272	0	0	0	0	0	0	0	0	0	0.25	Mood Disorders
1240	EXTRACELLULAR STRUCTURE ORGANIZATION%GOBP%GO:0043062	0	0	0	0	0	0	0	0	0	0	0	0	0	0	1.60889	0	0	0	0	0	0	0	0	0	0	0	0	0	0	0	0	0	0	0	0	0	0.0277778	Allodynia
1241	NEUROTRANSMITTER CATABOLIC PROCESS%GOBP%GO:0042135	1.94329	1.85295	2.13233	2.80909	2.84785	0	0	0	0	0	0	0	1.82025	0	0	0	0	0	0	0	1.4301	1.96757	0	0	0	3.85057	1.51031	2.86753	1.80458	1.77346	0	1.4995	0	0	0	0	0.388889	Alcoholic Intoxication, Chronic
1242	SODIUM ION TRANSPORT%GOBP%GO:0006814	0	0	0	0	0	0	0	0	0	1.70366	0	0	0	0	0	0	0	0	0	0	1.31924	0	0	0	0	0	0	0	0	0	0	0	0	0	0	0	0.0555556	Anasarca
1243	NEGATIVE REGULATION OF LYMPHOCYTE APOPTOTIC PROCESS%GOBP%GO:0070229	0	0	0	0	0	0	0	0	0	0	0	0	0	0	0	0	0	0	0	0	0	0	0	0	0	0	0	1.44099	0	0	0	0	0	0	0	0	0.0277778	Autistic Disorder
1244	CARDIAC MUSCLE CONTRACTION%GOBP%GO:0060048	0	0	0	0	0	0	0	0	0	0	0	0	0	0	0	0	0	0	0	1.71655	0	0	0	0	0	0	0	0	0	0	0	0	0	0	0	0	0.0277778	Complex Partial Status Epilepticus
1245	DOPAMINE BIOSYNTHETIC PROCESS%GOBP%GO:0042416	1.53821	1.48767	4.55691	4.01078	4.05618	1.76642	3.2085	1.66208	0	0	0	0	0	0	0	0	0	0	0	0	0	0	0	0	2.46189	3.90517	2.01098	0	0	0	0	0	0	0	0	0	0.305556	Mood Disorders
1246	NEGATIVE REGULATION OF COFACTOR METABOLIC PROCESS%GOBP%GO:0051195	1.80325	1.71165	0	0	0	0	0	0	0	0	0	0	0	0	0	0	0	0	0	0	0	0	0	0	0	0	0	0	0	0	0	0	0	0	0	0	0.0555556	Mental Depression
1247	NEGATIVE REGULATION OF SMOOTH MUSCLE CELL MIGRATION%GOBP%GO:0014912	0	0	0	0	0	0	0	0	0	0	0	0	0	0	0	0	0	0	0	0	0	0	0	0	0	0	0	2.7951	0	0	0	0	0	0	0	0	0.0277778	Autistic Disorder
1248	REGULATION OF INOSITOL PHOSPHATE BIOSYNTHETIC PROCESS%GOBP%GO:0010919	0	0	1.31099	0	0	0	0	0	0	0	0	0	0	1.91805	0	0	0	0	0	0	0	0	0	0	0	1.92273	0	0	0	0	0	0	0	0	0	0	0.0833333	Alcoholic Intoxication, Chronic
1249	POSITIVE REGULATION OF HORMONE SECRETION%GOBP%GO:0046887	8.53285	9.79346	6.03423	8.95491	8.21246	1.96863	1.8285	2.38863	0	1.83756	1.84898	0	11.279	5.64569	3.71137	9.70699	0	2.31969	7.27504	0	5.10566	2.67191	3.2856	3.51188	2.72447	5.18349	2.6474	2.06228	0	0	0	0	0	3.21758	3.24041	3.07807	0.75	Hypotension
1250	EMBRYONIC LIMB MORPHOGENESIS%GOBP%GO:0030326	0	0	0	0	0	0	0	0	0	0	0	0	0	0	0	0	0	0	0	0	0	0	0	0	0	0	0	0	0	0	0	0	0	0	0	1.37053	0.0277778	Endogenous depression
1251	NEUROTRANSMITTER TRANSPORT%GOBP%GO:0006836	12.4812	11.5569	5.74016	4.91437	5.06036	2.96507	2.76816	4.0741	0	0	0	0	0	1.86558	0	0	0	0	0	0	2.52776	1.43185	0	0	0	7.03179	1.44424	5.36	3.99215	3.20377	3.51137	3.27691	3.08242	0	0	0	0.527778	Mental Depression
1252	HIGH-DENSITY LIPOPROTEIN PARTICLE CLEARANCE%GOBP%GO:0034384	0	0	0	0	0	0	0	0	0	2.49196	0	0	0	0	0	0	0	0	0	0	0	0	0	0	0	0	2.01098	0	0	0	0	0	0	0	0	0	0.0555556	Anasarca
1253	POSITIVE REGULATION OF ION TRANSMEMBRANE TRANSPORT%GOBP%GO:0034767	5.2517	5.54879	3.11911	4.13707	4.27872	0	0	0	0	0	0	0	3.11	3.05419	3.46217	0	0	0	0	2.69632	1.3616	1.58763	0	0	0	3.23024	1.65376	2.39125	0	0	0	0	2.45407	0	0	0	0.416667	Depressive disorder
1254	POSITIVE REGULATION OF PROTEIN LOCALIZATION TO MEMBRANE%GOBP%GO:1905477	1.72617	2.09737	0	0	0	0	0	0	0	0	0	0	0	0	0	0	0	0	0	0	0	0	0	0	0	0	0	0	0	0	0	0	0	0	0	0	0.0555556	Depressive disorder
1255	POSITIVE REGULATION OF CYTOSOLIC CALCIUM ION CONCENTRATION INVOLVED IN PHOSPHOLIPASE C-ACTIVATING G PROTEIN-COUPLED SIGNALING PATHWAY%GOBP%GO:0051482	3.07304	2.88581	2.44487	1.99642	0	1.81097	2.81215	1.63921	0	0	0	0	2.66434	1.34752	2.40318	0	0	3.6368	1.52045	0	2.01857	1.57829	2.61338	0	6.46082	4.79138	0	0	0	0	0	0	0	0	0	0	0.472222	Hyperactive behavior
1256	REGULATION OF SYSTEMIC ARTERIAL BLOOD PRESSURE BY CIRCULATORY RENIN-ANGIOTENSIN%GOBP%GO:0001991	0	0	0	2.17045	0	0	0	0	0	0	0	0	2.05542	0	0	0	0	0	0	0	0	0	0	0	0	0	0	0	0	0	0	0	0	0	0	0	0.0555556	Unipolar Depression
1257	EPITHELIAL CELL PROLIFERATION%GOBP%GO:0050673	1.64158	1.48976	0	2.10455	2.16972	0	0	0	0	2.19707	0	0	0	0	1.51312	0	0	0	0	1.59821	0	0	0	0	0	0	0	0	0	0	0	0	0	0	0	0	0.194444	Anasarca
1258	RESPONSE TO LIGHT STIMULUS%GOBP%GO:0009416	13.3774	13.0698	5.68904	5.04754	4.6372	3.82187	3.51718	7.05195	1.31219	1.9054	0	0	0	1.91895	2.05699	0	1.59604	3.8122	0	2.29045	3.56139	4.47383	6.65654	5.14807	4.71686	6.05112	0	6.31843	0	3.32443	0	0	0	0	0	0	0.638889	Mental Depression
1259	RESPONSE TO ANGIOTENSIN%GOBP%GO:1990776	1.71979	1.62924	0	0	0	0	0	0	0	0	0	0	0	0	2.8425	0	0	0	0	1.57307	2.42548	1.82779	0	0	0	0	0	0	0	0	0	0	0	0	0	0	0.166667	Allodynia
1260	POSITIVE REGULATION OF LYMPHOCYTE MIGRATION%GOBP%GO:2000403	0	0	0	0	0	0	0	0	0	0	0	0	0	0	0	0	0	0	0	2.45863	0	0	0	0	0	0	0	0	0	0	0	0	0	0	0	0	0.0277778	Complex Partial Status Epilepticus
1261	REGULATION OF RESPONSE TO FOOD%GOBP%GO:0032095	4.52981	5.69783	0	1.97598	2.00321	4.07139	3.93689	3.82795	0	0	0	0	0	0	3.26566	0	0	0	0	0	7.84668	0	0	3.48219	2.05899	5.55099	3.00838	0	0	0	0	0	0	1.69078	1.70955	1.72992	0.444444	Absence Seizures
1262	RESPONSE TO INTERLEUKIN-6%GOBP%GO:0070741	0	1.30776	0	0	0	0	0	0	0	0	0	0	0	0	0	0	0	0	0	0	0	0	0	0	0	1.87537	0	0	0	0	0	0	0	0	0	0	0.0555556	Alcoholic Intoxication, Chronic
1263	REGULATION OF PROTEIN LOCALIZATION TO CELL PERIPHERY%GOBP%GO:1904375	0	1.58818	1.57089	0	0	0	0	0	0	0	0	0	1.49159	0	2.03355	0	0	0	0	0	0	0	0	0	0	0	0	0	0	0	0	0	0	0	0	0	0.111111	Allodynia
1264	NEGATIVE REGULATION OF BLOOD VESSEL DIAMETER%GOBP%GO:0097756	5.1379	7.21574	7.13335	11.2264	7.32668	2.88512	3.94634	5.062	0	1.64768	0	0	17.0629	5.54519	6.44525	0	0	1.89406	8.52134	0	7.37914	2.8458	4.01801	2.61566	0	2.63993	2.18134	3.92826	5.52578	1.44216	3.60859	4.89839	3.31662	3.83919	3.84723	3.68365	0.805556	Hypotension
1265	REGULATION OF NEUROLOGICAL SYSTEM PROCESS%GOBP%GO:0031644	9.07558	9.31453	6.68432	6.70496	5.21901	4.38827	5.0877	6.76092	0	1.77299	0	0	4.30312	9.61374	11.5077	0	0	2.24889	1.63547	3.74235	5.93712	3.65717	9.5564	3.3948	1.58282	13.3067	1.71117	16.6643	2.26955	0	1.99293	1.82715	2.53011	0	0	0	0.75	Autistic Disorder
1266	GLYCOGEN METABOLIC PROCESS%GOBP%GO:0005977	0	2.55175	0	0	0	0	0	0	0	0	0	0	0	0	0	0	0	0	0	0	0	0	0	0	0	0	0	0	0	0	0	0	0	0	0	0	0.0277778	Depressive disorder
1267	POSITIVE REGULATION OF ADHERENS JUNCTION ORGANIZATION%GOBP%GO:1903393	2.43944	2.29722	0	0	1.44873	0	0	0	0	0	0	0	0	0	0	0	0	0	0	0	0	0	0	0	0	0	0	0	0	0	0	0	0	0	0	0	0.0833333	Mental Depression
1268	STRIATED MUSCLE CELL DIFFERENTIATION%GOBP%GO:0051146	1.3296	1.55427	0	0	0	0	0	0	0	0	0	0	0	1.71492	2.05354	0	0	0	0	3.9522	0	1.31434	0	0	0	0	0	0	0	0	0	0	0	0	0	0	0.166667	Complex Partial Status Epilepticus
1269	MAINTENANCE OF SYNAPSE STRUCTURE%GOBP%GO:0099558	0	0	0	2.03839	2.06114	0	0	0	0	0	0	0	0	0	0	0	0	0	0	0	0	0	0	0	0	0	0	0	0	0	0	0	0	0	0	0	0.0555556	Major Depressive Disorder
1270	MUSCLE CELL DEVELOPMENT%GOBP%GO:0055001	1.4266	0	0	0	0	0	0	0	0	0	0	0	0	0	1.7735	0	0	0	0	1.89577	0	0	0	0	0	0	0	0	0	0	0	0	0	0	0	0	0.0833333	Complex Partial Status Epilepticus
1271	SUPEROXIDE ANION GENERATION%GOBP%GO:0042554	0	0	0	0	0	0	0	0	0	0	0	0	2.00758	0	1.89713	0	0	0	0	0	0	0	0	0	0	0	0	0	0	0	0	0	0	0	0	0	0.0555556	Hypotension
1272	REGULATION OF LONG-TERM NEURONAL SYNAPTIC PLASTICITY%GOBP%GO:0048169	2.80705	2.66644	1.99023	1.67841	1.70057	3.58756	3.47712	3.35475	0	0	0	0	1.73116	1.64635	1.60477	0	0	2.24889	1.79527	0	1.34285	3.34506	0	1.66479	0	0	0	2.66691	3.12139	3.11981	0	0	0	0	0	0	0.527778	Cocaine-Related Disorders
1273	COFACTOR METABOLIC PROCESS%GOBP%GO:0051186	1.7585	1.7229	0	1.51662	1.33066	0	0	0	0	1.31052	0	0	0	0	0	0	0	0	0	0	0	0	0	0	0	2.24704	0	1.42937	0	0	0	0	0	0	1.31116	0	0.222222	Alcoholic Intoxication, Chronic
1274	REGULATION OF BLOOD VESSEL ENDOTHELIAL CELL MIGRATION%GOBP%GO:0043535	4.54811	5.9391	5.42536	3.43688	2.77084	0	0	0	0	0	0	0	0	0	2.37876	0	0	0	0	5.87555	1.93931	0	0	0	0	0	0	0	0	2.99643	0	0	0	1.6187	1.64428	1.6222	0.333333	Depressive disorder
1275	POSITIVE REGULATION OF ERK1 AND ERK2 CASCADE%GOBP%GO:0070374	4.54876	6.88432	3.55733	6.27279	5.00944	2.58301	3.87149	3.55148	0	0	0	0	0	0	5.44906	1.46505	0	0	0	7.99949	2.19888	2.13487	2.47102	1.81147	3.16047	3.3204	4.56047	0	2.68986	0	0	0	1.3048	0	0	0	0.555556	Complex Partial Status Epilepticus
1276	REGULATION OF SMOOTH MUSCLE CELL APOPTOTIC PROCESS%GOBP%GO:0034391	5.30373	3.83087	4.46639	1.72084	2.71281	0	0	0	0	0	0	0	1.75863	0	1.63509	0	2.24018	0	0	0	0	0	0	0	0	0	1.44612	1.71271	0	0	0	0	0	0	0	0	0.277778	Mental Depression
1277	DRUG TRANSPORT%GOBP%GO:0015893	1.7433	2.03555	0	0	0	2.4044	2.23098	2.74349	0	0	0	0	0	0	0	0	0	0	0	0	2.71572	0	0	0	0	5.12192	0	1.67188	0	0	0	0	0	0	0	0	0.222222	Alcoholic Intoxication, Chronic
1278	BEHAVIORAL RESPONSE TO COCAINE%GOBP%GO:0048148	7.69839	7.39078	3.65668	4.4037	4.45494	7.55263	7.39903	9.00046	0	0	0	0	1.96799	0	1.85363	0	0	4.4606	0	0	4.47139	2.10309	0	0	5.96508	7.26628	4.73585	3.20823	0	0	1.71375	1.62997	1.56665	0	0	0	0.555556	Cocaine Dependence
1279	TRIGLYCERIDE METABOLIC PROCESS%GOBP%GO:0006641	0	0	0	0	0	0	0	0	0	0	0	0	0	0	0	0	0	0	0	0	0	0	0	0	0	1.66669	1.63301	0	0	0	0	0	0	0	0	0	0.0555556	Alcoholic Intoxication, Chronic
1280	ISOPRENOID METABOLIC PROCESS%GOBP%GO:0006720	1.48213	1.32255	0	2.39273	2.4717	0	0	0	0	0	0	0	0	0	0	0	0	0	1.65048	0	0	0	0	0	0	9.42575	5.72753	0	0	0	0	0	0	0	0	0	0.194444	Alcoholic Intoxication, Chronic
1281	REGULATION OF PODOSOME ASSEMBLY%GOBP%GO:0071801	0	0	0	0	0	0	0	0	0	0	0	0	0	1.91805	1.89713	0	0	0	0	1.89362	0	0	0	0	0	0	0	0	0	0	0	0	0	0	0	0	0.0833333	Ache
1282	PROTEIN ACYLATION%GOBP%GO:0043543	0	0	0	0	0	0	0	0	0	0	0	0	0	0	0	0	0	0	0	0	0	0	0	0	0	0	0	0	0	1.35321	0	0	0	0	0	0	0.0277778	Adult Learning Disorders
1283	ORGANIC HYDROXY COMPOUND BIOSYNTHETIC PROCESS%GOBP%GO:1901617	2.48434	2.72366	3.96763	2.24323	2.3415	1.4595	1.94898	3.11637	0	0	0	0	0	0	0	0	0	0	0	0	0	0	0	0	0	3.14431	0	1.3936	0	0	0	0	0	0	0	0	0.277778	Mood Disorders
1284	GLAND MORPHOGENESIS%GOBP%GO:0022612	2.07509	3.19363	0	1.3357	1.37803	0	0	0	0	0	0	0	0	0	0	0	0	0	0	0	0	0	0	0	0	0	0	0	0	0	0	0	0	0	0	0	0.111111	Depressive disorder
1285	RESPONSE TO OXIDATIVE STRESS%GOBP%GO:0006979	9.35717	7.65136	3.86024	0	1.72095	0	0	0	0	3.28538	0	0	1.56406	1.54938	6.8293	0	0	0	0	7.5433	9.53836	3.84305	1.50135	0	0	3.467	2.23893	0	1.79462	3.78292	0	0	0	0	0	0	0.444444	Absence Seizures
1286	POSITIVE REGULATION OF ISOTYPE SWITCHING TO IGG ISOTYPES%GOBP%GO:0048304	0	0	0	0	1.45	0	0	0	0	0	0	0	0	0	0	0	0	0	0	0	0	0	0	0	0	0	0	1.39355	0	0	0	0	0	0	0	0	0.0555556	Major Depressive Disorder
1287	T-HELPER CELL DIFFERENTIATION%GOBP%GO:0042093	0	1.58818	0	0	0	0	0	0	0	1.87135	0	0	0	0	1.5253	0	0	0	0	0	0	0	0	0	0	0	0	0	0	0	0	0	0	0	0	0	0.0833333	Anasarca
1288	NEGATIVE REGULATION OF SIGNAL TRANSDUCTION BY P53 CLASS MEDIATOR%GOBP%GO:1901797	0	0	0	0	0	0	0	0	0	0	0	0	0	0	0	0	0	0	0	0	0	0	0	0	0	0	0	0	1.5184	0	0	0	0	0	0	0	0.0277778	Age-Related Memory Disorders
1289	FATTY ACID METABOLIC PROCESS%GOBP%GO:0006631	2.09165	3.10519	1.44592	2.27184	1.55132	0	0	0	0	0	0	0	0	0	2.01169	0	0	0	1.72299	0	0	0	0	0	0	2.95282	0	0	0	0	0	0	0	0	0	0	0.222222	Depressive disorder
1290	CELLULAR DETOXIFICATION%GOBP%GO:1990748	3.51875	3.96228	0	1.35004	1.38697	0	0	0	0	2.09853	0	0	1.66521	0	0	0	0	0	0	0	3.71847	0	0	0	0	1.68946	0	1.39226	0	0	0	0	0	1.56524	1.58554	1.56845	0.333333	Depressive disorder
1291	REGULATION OF MESONEPHROS DEVELOPMENT%GOBP%GO:0061217	0	0	0	0	1.65791	0	0	0	0	0	0	0	0	0	1.57593	0	0	0	0	1.59821	0	0	0	0	0	0	0	0	0	0	0	0	0	0	0	0	0.0833333	Major Depressive Disorder
1292	CELL-CELL JUNCTION ASSEMBLY%GOBP%GO:0007043	0	0	0	0	0	0	0	0	0	0	0	0	0	0	0	0	0	0	0	0	0	0	0	0	0	3.60849	0	0	0	0	0	0	0	0	0	0	0.0277778	Alcoholic Intoxication, Chronic
1293	POSTSYNAPSE ORGANIZATION%GOBP%GO:0099173	0	1.50903	1.35283	2.79396	2.86905	0	0	0	0	0	0	0	0	0	0	0	0	0	0	0	0	0	0	0	0	0	1.39977	6.58278	0	0	0	0	0	0	0	0	0.166667	Autistic Disorder
1294	REGULATION OF CALCIUM ION-DEPENDENT EXOCYTOSIS%GOBP%GO:0017158	10.6987	11.0378	6.80039	4.45855	4.58662	3.13067	4.87611	7.8115	0	0	0	0	4.89864	0	2.12388	0	0	2.49378	3.10835	0	5.65091	1.87434	6.15858	5.20355	5.83964	5.10855	0	6.59617	1.64554	0	4.54262	4.15121	4.03245	0	0	0	0.638889	Depressive disorder
1295	NEGATIVE REGULATION OF ION TRANSMEMBRANE TRANSPORT%GOBP%GO:0034766	2.19181	2.00178	5.35225	2.0078	2.06778	0	0	0	0	0	0	0	0	1.66079	1.4585	0	0	0	0	0	1.91755	3.12536	2.70642	1.75469	2.01143	4.84954	1.34217	0	0	0	0	0	0	0	0	0	0.388889	Mood Disorders
1296	ADULT BEHAVIOR%GOBP%GO:0030534	13.2406	12.3649	5.76887	6.74143	7.85246	13.7537	15.969	21.9187	0	0	0	0	0	0	3.57463	0	0	2.25219	0	0	12.013	2.59304	4.25386	7.20569	6.67952	22.8274	8.06562	11.1647	1.41996	0	0	0	0	0	0	0	0.527778	Alcoholic Intoxication, Chronic
1297	NEGATIVE REGULATION OF LYMPHOCYTE ACTIVATION%GOBP%GO:0051250	0	1.66242	0	1.69138	1.75997	0	0	0	0	0	0	0	0	0	0	0	0	0	0	0	0	0	0	1.30977	0	0	0	0	0	0	0	0	0	0	0	0	0.111111	Major Depressive Disorder
1298	FOREBRAIN NEURON DEVELOPMENT%GOBP%GO:0021884	2.39571	2.25576	0	1.39612	1.41662	0	0	0	0	0	0	0	1.5316	1.45976	0	0	0	2.03604	0	0	4.86698	1.69214	0	0	3.14553	0	0	3.27763	0	0	0	0	0	0	0	0	0.305556	Absence Seizures
1299	POSITIVE REGULATION OF INSULIN RECEPTOR SIGNALING PATHWAY%GOBP%GO:0046628	0	0	0	0	0	0	0	0	0	0	0	0	1.73116	0	1.60477	1.83249	0	0	1.79527	0	2.51579	1.87795	0	0	0	0	0	0	1.71078	0	0	0	0	0	0	0	0.194444	Absence Seizures
1300	PEPTIDYL-TYROSINE MODIFICATION%GOBP%GO:0018212	3.10129	2.78364	0	3.46909	4.30282	0	0	0	0	0	0	0	0	0	0	0	0	0	0	3.66812	0	0	0	0	0	2.60235	0	3.06249	0	0	0	0	0	0	0	0	0.194444	Major Depressive Disorder
1301	RESPONSE TO UV%GOBP%GO:0009411	1.47191	1.79729	0	0	0	0	0	0	0	2.813	0	0	0	0	0	0	0	0	0	1.93685	0	1.65099	0	0	0	0	0	1.39355	0	0	0	0	0	0	0	0	0.166667	Anasarca
1302	REGULATION OF METANEPHROS DEVELOPMENT%GOBP%GO:0072215	0	0	0	0	0	0	0	0	0	0	0	0	0	0	0	0	0	0	0	1.65225	0	0	0	0	0	0	0	0	0	0	0	0	0	0	0	0	0.0277778	Complex Partial Status Epilepticus
1303	NEGATIVE REGULATION OF BIOMINERAL TISSUE DEVELOPMENT%GOBP%GO:0070168	0	0	0	0	0	0	0	0	0	0	0	0	0	0	0	0	0	0	0	1.52012	0	0	0	0	0	0	0	0	0	0	0	0	0	0	0	0	0.0277778	Complex Partial Status Epilepticus
1304	REGULATION OF ALCOHOL BIOSYNTHETIC PROCESS%GOBP%GO:1902930	1.88843	0	2.26402	0	0	0	0	0	0	0	0	0	5.74054	1.86558	0	0	1.46967	0	0	0	1.35052	0	0	0	0	2.18829	0	0	0	0	0	0	0	0	0	0	0.194444	Hypotension
1305	POSITIVE REGULATION OF GLUCOSE IMPORT%GOBP%GO:0046326	2.15347	2.023	0	0	0	0	0	0	0	0	0	0	0	0	0	0	0	0	0	0	0	0	0	0	0	0	0	0	0	0	0	0	0	0	0	0	0.0555556	Mental Depression
1306	LEUKOCYTE DEGRANULATION%GOBP%GO:0043299	0	1.42092	0	1.84327	0	0	0	0	0	0	0	0	0	0	0	0	0	0	0	0	0	0	0	0	0	0	0	0	0	0	0	0	0	0	0	0	0.0555556	Unipolar Depression
1307	REGULATION OF ENDOTHELIAL CELL MIGRATION%GOBP%GO:0010594	4.88148	5.89918	5.19347	2.03596	1.59699	0	0	0	0	0	0	0	1.99845	0	4.20089	0	0	0	0	5.50382	2.68073	2.41802	0	0	0	0	0	2.1829	0	2.26125	0	0	0	0	0	1.87068	0.361111	Depressive disorder
1308	POSITIVE REGULATION OF BEHAVIOR%GOBP%GO:0048520	6.21156	5.90607	4.15256	3.48482	1.57662	4.83431	4.66554	4.521	0	0	0	0	3.05077	1.56777	0	0	0	0	0	1.54492	3.70944	0	3.0092	4.72207	3.34595	7.15253	2.56542	2.49419	0	0	0	0	0	2.79095	2.80478	2.73919	0.583333	Alcoholic Intoxication, Chronic
1309	POSITIVE REGULATION OF LIPID BIOSYNTHETIC PROCESS%GOBP%GO:0046889	4.96654	4.59877	3.87274	5.54966	4.74609	0	1.75258	1.63259	0	3.53253	0	0	5.59645	2.9003	4.78088	0	0	0	0	0	3.07565	0	1.80808	0	0	2.07329	2.42031	2.37951	3.02797	0	0	0	0	0	0	0	0.472222	Hypotension
1310	REGULATION OF SMALL MOLECULE METABOLIC PROCESS%GOBP%GO:0062012	8.65358	8.26015	6.8621	5.49805	4.1642	1.49499	1.31195	1.48842	1.85283	2.16827	0	0	6.16026	4.28685	6.13119	1.55437	3.12689	0	0	2.15014	4.38605	3.4991	0	0	0	4.12067	3.23311	4.50315	4.65672	0	2.5175	1.60523	2.04854	2.76563	2.03699	2.60369	0.777778	Mental Depression
1311	RESPONSE TO LIPOPROTEIN PARTICLE%GOBP%GO:0055094	0	0	0	0	0	0	0	0	0	0	0	0	0	0	0	0	0	0	0	0	0	0	0	0	0	0	1.32528	0	0	0	0	0	0	0	0	0	0.0277778	Alcohol abuse
1312	POSITIVE REGULATION OF GENE SILENCING BY MIRNA%GOBP%GO:2000637	0	1.75727	0	2.67946	2.71281	0	0	0	0	0	0	0	0	0	0	0	0	0	0	0	0	0	0	0	0	2.52302	0	0	0	0	0	0	0	0	0	0	0.111111	Major Depressive Disorder
1313	REGULATION OF AUTOPHAGY%GOBP%GO:0010506	1.46907	1.55642	0	1.63816	1.74142	0	0	0	0	0	0	0	0	0	0	0	0	0	0	0	0	2.35915	0	0	0	1.36037	0	1.84159	0	0	0	0	0	0	0	0	0.194444	Cognition Disorders
1314	"NEGATIVE REGULATION OF SYNAPTIC TRANSMISSION, GLUTAMATERGIC%GOBP%GO:0051967"	4.92774	4.71732	7.01293	3.33597	3.37881	6.08313	5.92057	5.77786	0	0	0	0	3.74296	0	1.94192	0	0	2.56312	2.10167	0	3.03864	2.18062	3.69037	0	4.03286	6.05112	4.93929	3.39764	0	0	1.78887	1.71097	1.63965	0	0	0	0.611111	Mood Disorders
1315	DENDRITIC SPINE DEVELOPMENT%GOBP%GO:0060996	1.67904	2.49551	0	2.45889	1.57662	0	0	0	0	0	0	0	0	0	1.5253	0	0	0	0	0	0	0	0	0	0	0	0	1.54963	0	0	0	0	0	0	0	0	0.166667	Depressive disorder
1316	CELLULAR RESPONSE TO EXTERNAL STIMULUS%GOBP%GO:0071496	7.58519	7.40054	2.16624	2.43283	2.13945	2.18064	2.54625	2.24998	0	0	0	0	1.77631	4.25212	7.47186	0	0	0	0	7.18665	1.93443	2.35445	0	0	0	3.63517	1.88089	2.74187	0	0	0	0	0	0	0	0	0.472222	Mental Depression
1317	RESPONSE TO FOLLICLE-STIMULATING HORMONE%GOBP%GO:0032354	0	0	0	0	0	0	0	0	0	0	0	0	0	0	0	0	0	0	0	0	0	0	0	0	0	1.92273	0	0	0	0	0	0	0	0	0	0	0.0277778	Alcoholic Intoxication, Chronic
1318	CAMERA-TYPE EYE MORPHOGENESIS%GOBP%GO:0048593	0	0	0	0	1.69466	0	0	0	0	0	0	0	0	0	0	0	0	0	0	0	0	0	0	0	0	0	0	0	0	1.6878	0	0	0	0	0	0	0.0555556	Major Depressive Disorder
1319	MYOTUBE CELL DEVELOPMENT%GOBP%GO:0014904	1.67904	1.58818	0	0	0	0	0	0	0	0	0	0	0	0	1.5253	0	0	0	0	0	0	0	0	0	0	0	0	0	0	0	0	0	0	0	0	0	0.0833333	Mental Depression
1320	AMINOGLYCOSIDE ANTIBIOTIC METABOLIC PROCESS%GOBP%GO:0030647	0	0	0	0	0	0	0	0	0	0	0	0	0	0	0	0	0	0	0	0	0	0	0	0	0	2.46836	0	0	0	0	0	0	0	0	0	0	0.0277778	Alcoholic Intoxication, Chronic
1321	VESICLE LOCALIZATION%GOBP%GO:0051648	2.12503	1.83016	0	0	0	0	0	0	0	0	0	0	0	0	0	0	0	0	0	0	0	0	0	0	0	0	0	0	0	0	1.3383	0	0	0	0	0	0.0833333	Mental Depression
1322	BRAIN MORPHOGENESIS%GOBP%GO:0048854	0	0	0	0	0	0	0	0	0	0	0	0	0	0	0	0	0	0	0	0	0	3.04739	0	1.47339	0	0	0	3.27763	1.5374	1.53907	0	0	0	0	0	0	0.138889	Autistic Disorder
1323	REGULATION OF REMOVAL OF SUPEROXIDE RADICALS%GOBP%GO:2000121	0	0	1.5595	2.50999	2.52701	0	0	0	0	0	0	0	0	2.1715	0	0	0	0	0	0	0	0	0	0	0	0	0	0	0	0	0	0	0	0	0	0	0.111111	Major Depressive Disorder
1324	PURINE-CONTAINING COMPOUND BIOSYNTHETIC PROCESS%GOBP%GO:0072522	0	0	1.30487	0	0	0	0	0	0	0	0	0	0	0	0	0	0	0	0	0	0	0	0	0	0	0	0	0	0	0	0	0	0	0	0	0	0.0277778	Mood Disorders
1325	REGULATION OF CALCIUM ION TRANSPORT%GOBP%GO:0051924	12.4059	14.9881	10.2116	6.03813	4.87319	6.20614	5.80392	8.00941	0	0	0	1.30279	6.22253	6.21724	8.85189	0	0	4.11685	4.20549	5.26619	5.00649	5.98634	3.06592	3.41325	3.96208	8.02977	4.08629	2.69444	0	0	2.08149	2.6393	2.44813	1.46973	1.49217	1.44193	0.805556	Depressive disorder
1326	PEPTIDYL-SERINE MODIFICATION%GOBP%GO:0018209	1.38554	2.09248	0	2.14338	2.23256	2.74923	2.5577	3.00778	0	0	0	0	0	0	5.70009	0	0	0	0	0	0	1.34388	0	0	0	0	0	0	0	0	0	0	0	0	0	0	0.25	Allodynia
1327	HISTONE H4 DEACETYLATION%GOBP%GO:0070933	2.78798	0	4.55691	0	0	0	0	0	0	0	0	0	0	0	0	0	0	0	0	0	0	0	0	0	0	0	0	0	0	0	0	0	0	0	0	0	0.0555556	Mood Disorders
1328	POSITIVE REGULATION OF CATION TRANSMEMBRANE TRANSPORT%GOBP%GO:1904064	2.68412	3.02155	1.95975	3.05571	3.16666	0	0	0	0	0	0	0	3.28105	3.21251	3.64901	0	0	0	0	2.84995	1.46584	0	0	0	0	2.21294	1.76455	1.44099	0	0	0	0	1.77356	0	0	0	0.388889	Allodynia
1329	C21-STEROID HORMONE BIOSYNTHETIC PROCESS%GOBP%GO:0006700	0	0	0	0	0	0	0	0	0	0	0	0	0	0	0	0	0	0	0	0	0	0	0	0	0	0	1.74131	0	0	0	0	0	0	0	0	0	0.0277778	Alcohol abuse
1330	CELLULAR AMINE METABOLIC PROCESS%GOBP%GO:0044106	6.25555	6.97974	4.81988	6.98601	7.12626	0	0	2.13732	0	0	0	0	0	0	0	0	0	0	0	0	2.62541	0	0	0	0	3.73416	0	2.28243	0	0	0	2.99812	0	0	0	0	0.277778	Major Depressive Disorder
1331	NEGATIVE REGULATION OF CELL CYCLE ARREST%GOBP%GO:0071157	0	0	0	1.76909	0	0	0	0	0	0	0	0	0	0	0	0	0	0	0	0	0	0	0	0	0	0	0	0	0	0	0	0	0	0	0	0	0.0277778	Unipolar Depression
1332	POSITIVE REGULATION OF TRANSPORTER ACTIVITY%GOBP%GO:0032411	2.59435	3.01597	3.17132	5.38389	5.53602	0	0	0	0	0	0	0	0	2.51809	1.33175	0	0	0	0	2.27433	0	0	0	0	0	2.1578	0	2.50838	0	0	0	0	2.02157	0	0	0	0.305556	Major Depressive Disorder
1333	REGULATION OF PHOSPHOLIPID BIOSYNTHETIC PROCESS%GOBP%GO:0071071	0	0	0	0	0	0	1.31195	0	0	0	0	0	0	0	0	0	0	0	0	0	0	0	0	0	2.05899	0	0	0	0	0	0	0	0	0	0	0	0.0555556	Hyperactive behavior
1334	REGULATION OF SMOOTH MUSCLE CELL MIGRATION%GOBP%GO:0014910	0	1.4113	0	1.39612	1.42985	0	0	0	0	0	0	0	2.14195	0	2.98007	0	0	0	0	0	1.55969	0	0	0	0	0	0	4.84586	0	0	0	0	0	0	0	0	0.194444	Autistic Disorder
1335	REGULATION OF CELLULAR CARBOHYDRATE CATABOLIC PROCESS%GOBP%GO:0043471	0	0	0	1.38108	0	0	0	0	0	0	0	0	0	0	0	0	0	0	0	0	0	0	0	0	0	0	0	0	0	0	1.98095	1.90719	1.82489	0	0	0	0.111111	Manic Disorder
1336	THYROID GLAND DEVELOPMENT%GOBP%GO:0030878	0	0	0	0	0	2.40803	2.32258	2.22745	0	0	0	0	0	0	3.02714	0	0	0	0	0	0	0	1.73526	0	0	0	0	0	0	0	0	0	0	0	0	0	0.138889	Allodynia
1337	NEGATIVE REGULATION OF CELL-CELL ADHESION%GOBP%GO:0022408	0	2.28147	2.03813	1.82391	1.9053	0	0	0	0	0	0	0	0	1.8413	3.07839	0	0	0	0	0	0	0	0	0	0	0	0	0	0	0	0	0	0	0	0	0	0.166667	Allodynia
1338	REGULATION OF TRANSCRIPTION FROM RNA POLYMERASE II PROMOTER IN RESPONSE TO STRESS%GOBP%GO:0043618	0	0	0	0	0	0	0	0	0	0	0	0	0	0	0	0	0	0	0	2.17101	0	0	0	0	0	0	0	0	0	0	0	0	0	0	0	0	0.0277778	Complex Partial Status Epilepticus
1339	ADAPTATION OF SIGNALING PATHWAY%GOBP%GO:0023058	3.25724	3.10522	3.56242	3.04859	4.33759	2.62472	2.53952	3.82795	0	0	0	0	1.92358	1.84092	1.81237	0	0	0	0	0	2.832	2.06985	0	0	2.05899	1.79603	1.61437	3.11702	0	0	0	0	0	0	0	0	0.472222	Major Depressive Disorder
1340	POSITIVE REGULATION OF PROTEIN DEACETYLATION%GOBP%GO:0090312	0	0	0	1.81638	2.84785	0	0	0	0	0	0	0	0	0	0	0	0	0	0	0	0	0	0	0	0	0	0	0	0	0	0	0	0	0	0	0	0.0555556	Major Depressive Disorder
1341	SUPEROXIDE METABOLIC PROCESS%GOBP%GO:0006801	2.18907	2.05773	0	0	0	0	0	0	0	0	0	0	1.42984	0	2.43316	0	1.94329	0	0	0	3.21928	0	0	0	0	0	0	0	0	0	0	0	0	0	0	0	0.166667	Absence Seizures
1342	REGULATION OF TUMOR NECROSIS FACTOR-MEDIATED SIGNALING PATHWAY%GOBP%GO:0010803	0	0	0	0	0	0	0	0	0	2.65132	0	0	0	0	0	0	0	0	0	2.07779	0	0	0	0	0	0	0	0	0	0	0	0	0	0	0	0	0.0555556	Anasarca
1343	ORGANIC ACID TRANSMEMBRANE TRANSPORT%GOBP%GO:1903825	0	0	0	0	0	0	0	0	0	0	0	0	0	0	0	0	0	0	0	0	0	0	0	0	0	1.40542	0	0	0	0	0	0	0	0	0	0	0.0277778	Alcoholic Intoxication, Chronic
1344	NEGATIVE REGULATION OF ALCOHOL BIOSYNTHETIC PROCESS%GOBP%GO:1902931	0	0	0	0	0	0	0	0	0	0	0	0	0	0	0	0	0	0	0	0	1.75629	0	0	0	0	0	0	0	0	0	0	0	0	0	0	0	0.0277778	Absence Seizures
1345	RESPONSE TO CADMIUM ION%GOBP%GO:0046686	1.47693	2.03113	0	2.02583	1.38804	1.33406	0	0	0	0	0	0	0	0	5.34919	0	0	0	0	2.98916	4.75394	0	3.29935	0	0	0	0	0	0	0	0	0	0	0	0	0	0.25	Allodynia
1346	REGULATION OF CHOLESTEROL STORAGE%GOBP%GO:0010885	0	0	1.31099	0	0	1.44954	1.38607	1.33529	0	0	0	0	0	0	0	0	0	0	0	0	0	0	0	0	0	0	0	0	0	0	0	0	0	0	0	0	0.111111	Cocaine-Related Disorders
1347	POSITIVE REGULATION OF VASOCONSTRICTION%GOBP%GO:0045907	3.39803	3.20116	7.80428	7.97243	8.08707	0	0	2.92052	0	0	0	0	2.86319	2.76061	2.59786	0	0	0	0	0	0	1.69214	2.80496	0	0	0	0	4.39317	0	0	0	0	0	0	0	0	0.333333	Major Depressive Disorder
1348	CELLULAR RESPONSE TO EPINEPHRINE STIMULUS%GOBP%GO:0071872	2.4828	2.37867	0	0	0	0	0	0	0	0	0	0	0	0	0	0	0	0	0	0	0	0	0	0	0	2.15835	1.84136	0	0	0	0	0	1.73075	0	0	0	0.138889	Mental Depression
1349	NEGATIVE REGULATION OF NEUROTRANSMITTER SECRETION%GOBP%GO:0046929	0	0	0	0	0	0	0	0	0	0	0	0	0	0	0	0	0	0	0	0	0	0	0	0	0	0	0	1.33204	0	0	0	0	0	0	0	0	0.0277778	Autistic Disorder
1350	REGULATION OF RESPIRATORY SYSTEM PROCESS%GOBP%GO:0044065	0	0	0	0	0	0	0	0	0	0	0	0	0	0	0	0	0	0	0	0	0	0	0	0	0	0	0	2.09702	0	0	0	0	0	0	0	0	0.0277778	Autistic Disorder
1351	CELLULAR RESPONSE TO CADMIUM ION%GOBP%GO:0071276	2.18907	2.05773	0	0	0	1.83897	1.75258	1.66208	0	0	0	0	0	0	5.11903	0	0	0	0	2.45863	2.04637	0	4.08864	0	0	0	0	0	0	0	0	0	0	0	0	0	0.25	Allodynia
1352	REGULATION OF NUCLEOTIDE CATABOLIC PROCESS%GOBP%GO:0030811	4.96654	2.27541	2.15635	2.27748	1.68158	0	0	0	0	0	0	0	0	0	1.60404	0	0	0	0	0	0	0	0	0	0	0	0	0	3.02797	0	0	0	0	0	0	0	0.194444	Mental Depression
1353	REGULATION OF CALCINEURIN-NFAT SIGNALING CASCADE%GOBP%GO:0070884	3.22789	3.03573	1.60141	2.10455	2.14299	0	0	0	0	1.7146	0	0	0	2.6705	2.49333	0	0	0	0	0	0	0	0	0	0	0	0	0	0	0	0	0	0	0	0	0	0.222222	Mental Depression
1354	LEUKOCYTE CELL-CELL ADHESION%GOBP%GO:0007159	0	1.57866	0	1.56579	1.59866	0	0	0	0	0	0	0	0	0	0	1.36366	0	0	0	0	0	0	0	0	0	0	0	0	0	0	0	0	0	0	0	0	0.111111	Major Depressive Disorder
1355	POSITIVE REGULATION OF CELLULAR PROTEIN LOCALIZATION%GOBP%GO:1903829	2.79767	3.83166	0	3.99238	3.63584	0	0	0	0	1.79542	0	0	0	0	1.89486	0	0	0	0	2.12858	2.59922	2.37623	0	0	0	0	0	0	3.6756	1.53261	0	0	0	0	0	0	0.305556	Unipolar Depression
1356	POSITIVE REGULATION OF ENDOTHELIAL CELL CHEMOTAXIS%GOBP%GO:2001028	0	2.21713	1.35361	2.17045	2.19308	0	0	0	0	0	0	0	0	0	0	0	0	0	0	1.93842	0	0	0	0	0	0	0	0	0	0	0	0	0	1.81149	1.82997	1.83494	0.222222	Depressive disorder
1357	POSITIVE REGULATION OF T CELL ACTIVATION%GOBP%GO:0050870	2.7553	1.94628	0	0	2.08862	0	0	0	0	0	0	0	1.71146	0	5.51015	0	0	0	0	2.18719	0	0	0	0	0	0	0	2.72313	1.86408	0	0	0	0	0	0	0	0.222222	Allodynia
1358	METENCEPHALON DEVELOPMENT%GOBP%GO:0022037	0	0	0	0	0	0	0	0	0	0	0	0	0	0	0	0	0	0	0	1.35841	1.6871	0	0	0	0	0	0	2.37168	1.61579	1.69444	0	0	0	0	0	0	0.138889	Autistic Disorder
1359	REGULATION OF COENZYME METABOLIC PROCESS%GOBP%GO:0051196	4.48084	2.00178	1.92026	2.0078	1.45705	0	0	0	0	0	0	0	0	0	1.4585	0	0	0	0	0	0	0	0	0	0	0	0	0	2.82472	0	1.54495	0	1.33828	0	0	0	0.25	Mental Depression
1360	REGULATION OF LEUKOCYTE DIFFERENTIATION%GOBP%GO:1902105	1.88548	2.01938	0	4.13489	3.73578	0	0	0	0	0	0	0	2.86319	0	2.91704	0	2.67664	0	0	2.40136	0	0	0	2.22313	0	0	0	0	0	0	0	0	0	0	0	0	0.25	Unipolar Depression
1361	POSITIVE REGULATION OF MONONUCLEAR CELL PROLIFERATION%GOBP%GO:0032946	1.59947	2.52188	0	0	1.49591	0	0	0	0	0	1.85977	0	2.28976	0	4.77632	0	2.33198	0	0	2.0357	0	0	0	0	0	0	0	8.63853	3.48237	0	0	0	0	0	0	0	0.277778	Autistic Disorder
1362	REGULATION OF INTERLEUKIN-12 PRODUCTION%GOBP%GO:0032655	1.58279	0	0	0	0	0	0	0	0	0	0	0	0	0	1.94192	0	0	0	0	0	0	0	0	0	0	0	1.80267	0	0	0	0	0	0	0	0	0	0.0833333	Allodynia
1363	REGULATION OF INTRACELLULAR STEROID HORMONE RECEPTOR SIGNALING PATHWAY%GOBP%GO:0033143	6.02902	5.61211	3.93951	0	0	0	0	1.66208	0	0	0	0	0	0	0	0	0	0	0	0	0	0	0	0	0	0	0	0	0	0	0	0	0	0	0	0	0.111111	Mental Depression
1364	NEGATIVE REGULATION OF DENDRITIC SPINE DEVELOPMENT%GOBP%GO:0061000	0	0	0	0	0	0	0	0	0	0	0	0	0	0	0	0	0	0	0	0	0	0	0	0	0	0	0	3.62788	0	0	0	0	0	0	0	0	0.0277778	Autistic Disorder
1365	REGULATION OF ATP METABOLIC PROCESS%GOBP%GO:1903578	3.75148	1.5756	1.5595	2.15315	1.64819	0	0	0	0	0	0	0	0	0	0	0	0	0	0	0	0	0	0	0	0	0	0	0	3.61823	0	0	0	0	0	0	0	0.166667	Mental Depression
1366	PEPTIDE HORMONE PROCESSING%GOBP%GO:0016486	0	1.45182	0	1.42644	0	0	0	0	0	0	0	0	1.55381	0	0	0	2.07433	0	0	0	0	0	0	0	0	2.0879	0	0	0	0	0	0	0	0	0	0	0.138889	Alcoholic Intoxication, Chronic
1367	HYALURONAN CATABOLIC PROCESS%GOBP%GO:0030214	0	0	1.31099	0	0	0	0	0	0	0	0	0	0	0	0	0	0	0	0	0	0	0	0	0	0	0	0	0	0	0	0	0	0	0	0	0	0.0277778	Mood Disorders
1368	REGULATION OF MEMBRANE DEPOLARIZATION%GOBP%GO:0003254	0	0	2.23618	0	0	0	0	0	0	0	0	0	0	0	0	0	0	0	0	0	0	0	0	0	0	0	0	0	0	0	0	0	0	0	0	0	0.0277778	Mood Disorders
1369	CARDIAC CHAMBER MORPHOGENESIS%GOBP%GO:0003206	0	0	1.46477	0	0	0	0	0	0	0	0	0	0	0	0	0	0	0	0	0	0	0	0	0	0	0	0	0	0	0	0	0	0	0	0	0	0.0277778	Mood Disorders
1370	POSITIVE REGULATION OF PROTEIN COMPLEX DISASSEMBLY%GOBP%GO:0043243	0	0	0	0	0	0	0	0	0	0	0	0	0	0	2.43316	0	0	0	0	0	0	0	0	0	0	0	0	0	0	0	0	0	0	0	0	0	0.0277778	Allodynia
1371	REGULATION OF NEUROINFLAMMATORY RESPONSE%GOBP%GO:0150077	7.01855	7.99381	0	3.16877	3.22625	0	0	0	1.69432	3.19211	0	0	2.86319	0	6.89944	0	0	0	0	2.60565	2.2014	0	0	0	0	0	0	3.27763	0	0	0	0	0	1.38061	1.39117	1.40116	0.388889	Depressive disorder
1372	REGULATION OF CEREBELLAR GRANULE CELL PRECURSOR PROLIFERATION%GOBP%GO:0021936	0	0	0	1.44159	1.45	0	0	0	0	0	0	0	0	0	0	0	0	0	0	0	0	0	0	0	0	2.46836	0	1.39355	0	0	0	0	0	0	0	0	0.111111	Alcoholic Intoxication, Chronic
1373	TISSUE MIGRATION%GOBP%GO:0090130	2.93914	3.409	0	0	0	0	0	0	0	0	0	0	0	0	0	0	0	0	0	0	0	0	0	0	0	0	0	0	0	0	0	0	0	0	0	0	0.0555556	Depressive disorder
1374	ARTERY DEVELOPMENT%GOBP%GO:0060840	0	0	0	0	0	0	0	0	0	0	0	0	0	0	0	0	0	0	0	0	0	0	0	0	0	0	0	1.58174	0	0	0	0	0	0	0	0	0.0277778	Autistic Disorder
1375	CARBOHYDRATE TRANSPORT%GOBP%GO:0008643	0	0	0	0	0	0	0	0	0	0	0	0	0	0	0	0	0	0	0	0	1.35052	0	0	0	0	0	0	0	0	0	0	0	0	0	0	0	0.0277778	Absence Seizures
1376	REGULATION OF OXIDATIVE STRESS-INDUCED NEURON DEATH%GOBP%GO:1903203	0	0	0	1.59703	2.53695	0	0	0	0	0	0	0	0	0	0	0	0	0	0	0	0	0	0	0	0	0	0	0	0	0	0	0	0	0	0	0	0.0555556	Major Depressive Disorder
1377	POSITIVE REGULATION OF VASCULAR ASSOCIATED SMOOTH MUSCLE CELL MIGRATION%GOBP%GO:1904754	0	0	0	0	0	0	0	0	0	0	0	0	0	0	0	0	0	0	0	0	1.61669	0	0	0	0	0	0	0	0	0	0	0	0	0	0	0	0.0277778	Absence Seizures
1378	CIRCULATORY SYSTEM PROCESS%GOBP%GO:0003013	19.1391	24.9018	19.6457	21.6706	17.5046	7.49715	7.83636	9.66726	1.95162	7.45207	0	2.83515	34.1322	26.3176	17.5032	3.70332	1.32966	7.11975	14.227	7.4258	16.7619	6.82562	12.5116	9.87827	6.2858	12.5444	6.23465	13.2926	4.10017	1.99642	5.53476	5.99059	4.65111	7.6094	7.75707	7.36246	0.972222	Hypotension
1379	REGULATION OF ADAPTIVE IMMUNE RESPONSE BASED ON SOMATIC RECOMBINATION OF IMMUNE RECEPTORS BUILT FROM IMMUNOGLOBULIN SUPERFAMILY DOMAINS%GOBP%GO:0002822	1.35142	2.16758	0	1.67841	1.74665	0	0	0	0	1.71772	0	0	2.09405	0	4.3957	0	2.24018	0	0	1.84137	0	0	0	0	0	0	0	3.00102	0	0	0	0	0	0	0	0	0.277778	Allodynia
1380	REGULATION OF FLAGELLATED SPERM MOTILITY%GOBP%GO:1901317	0	0	0	0	0	0	0	0	0	0	0	0	0	0	0	0	0	0	0	0	0	0	0	0	0	0	1.61437	0	0	0	0	0	0	0	0	0	0.0277778	Alcohol abuse
1381	REPRODUCTIVE SYSTEM DEVELOPMENT%GOBP%GO:0061458	4.1234	4.49032	1.92131	3.7034	3.42606	0	0	0	0	0	0	0	0	0	1.42148	0	0	0	0	1.65646	0	0	0	0	0	2.48482	1.44226	3.69487	0	0	0	0	0	0	0	0	0.277778	Depressive disorder
1382	POSITIVE REGULATION OF PODOSOME ASSEMBLY%GOBP%GO:0071803	0	0	0	0	0	0	0	0	0	0	0	0	0	2.1143	2.10458	0	0	0	0	2.09457	0	0	0	0	0	0	0	0	0	0	0	0	0	0	0	0	0.0833333	Ache
1383	POSTSYNAPTIC SPECIALIZATION ORGANIZATION%GOBP%GO:0099084	0	0	0	2.03839	2.06114	0	0	0	0	0	0	0	0	0	0	0	0	0	0	0	0	0	0	0	0	0	0	7.53753	0	0	1.71375	1.62997	1.56665	0	0	0	0.166667	Autistic Disorder
1384	CYCLIC NUCLEOTIDE METABOLIC PROCESS%GOBP%GO:0009187	5.06637	4.77293	1.47082	0	0	0	0	0	0	0	0	0	1.37366	2.52165	0	0	0	0	0	0	0	0	1.31516	0	2.88057	1.7301	0	0	0	0	0	0	0	0	0	0	0.222222	Mental Depression
1385	POSITIVE REGULATION OF VASCULAR PERMEABILITY%GOBP%GO:0043117	1.47191	2.56727	1.5595	0	0	0	0	0	0	0	0	0	0	0	0	0	0	0	0	0	0	0	0	0	0	0	0	0	0	0	0	0	0	0	0	0	0.0833333	Depressive disorder
1386	ENTERIC NERVOUS SYSTEM DEVELOPMENT%GOBP%GO:0048484	0	0	0	0	0	0	0	0	0	0	0	0	0	0	0	0	0	0	0	2.09457	0	0	0	0	0	0	0	0	0	0	0	0	0	0	0	0	0.0277778	Complex Partial Status Epilepticus
1387	NEGATIVE REGULATION OF AXONOGENESIS%GOBP%GO:0050771	0	0	0	0	0	0	0	0	0	0	0	0	0	0	0	0	0	0	0	0	0	0	0	0	0	0	0	1.30528	0	0	0	0	0	0	0	0	0.0277778	Autistic Disorder
1388	FOREBRAIN MORPHOGENESIS%GOBP%GO:0048853	0	0	0	0	0	0	0	0	0	0	0	0	0	0	0	0	0	0	0	0	0	0	0	0	0	0	0	1.33204	0	0	0	0	0	0	0	0	0.0277778	Autistic Disorder
1389	CELLULAR RESPONSE TO INTERLEUKIN-12%GOBP%GO:0071349	0	0	0	3.27964	2.46831	0	0	0	0	0	0	0	0	0	0	0	3.16456	0	0	0	0	0	0	0	0	0	0	0	0	0	0	0	0	0	0	0	0.0833333	Unipolar Depression
1390	ENTRY INTO HOST CELL%GOBP%GO:0030260	0	0	0	1.3357	1.37803	0	0	0	0	0	0	0	0	0	0	0	0	0	0	0	0	0	0	0	0	0	0	0	0	0	0	0	0	0	0	0	0.0555556	Major Depressive Disorder
1391	NEGATIVE REGULATION OF PEPTIDE SECRETION%GOBP%GO:0002792	6.51844	7.72108	3.3603	6.93035	5.39806	3.55209	3.35692	3.10583	0	1.80851	0	0	4.39652	2.17418	3.64901	3.02681	2.31572	0	0	0	9.66552	2.63734	0	3.46342	0	5.87004	5.79133	0	1.45229	0	0	0	0	1.30809	1.32747	1.30317	0.638889	Absence Seizures
1392	APOPTOTIC MITOCHONDRIAL CHANGES%GOBP%GO:0008637	0	1.50936	0	0	0	0	0	0	0	0	0	0	0	0	0	0	0	0	0	0	1.64305	0	0	0	0	0	0	0	0	0	0	0	0	0	0	0	0.0555556	Absence Seizures
1393	STEROID HORMONE MEDIATED SIGNALING PATHWAY%GOBP%GO:0043401	1.76977	2.14885	1.57089	1.60665	1.66197	0	0	0	0	0	0	0	0	0	0	0	0	0	0	0	0	0	0	0	0	0	0	0	0	0	0	0	0	0	0	0	0.138889	Depressive disorder
1394	REGULATION OF GASTRULATION%GOBP%GO:0010470	0	0	0	0	0	0	0	0	0	0	0	0	0	0	2.40318	0	0	0	0	0	0	0	0	0	0	0	0	0	0	0	0	0	0	0	0	0	0.0277778	Allodynia
1395	NEGATIVE REGULATION OF INSULIN SECRETION%GOBP%GO:0046676	1.36103	2.05773	1.54926	0	0	0	0	0	0	0	0	0	1.42984	0	0	0	0	0	0	0	3.21928	0	0	0	0	0	0	0	0	0	0	0	0	0	0	0	0.138889	Absence Seizures
1396	PLASMA LIPOPROTEIN PARTICLE CLEARANCE%GOBP%GO:0034381	0	0	0	0	0	0	0	0	0	1.63291	0	0	0	0	0	0	0	0	0	0	0	0	0	0	0	0	0	0	0	0	0	0	0	0	0	0	0.0277778	Anasarca
1397	REGULATION OF GLIAL CELL DIFFERENTIATION%GOBP%GO:0045685	1.997	2.52965	3.23826	0	0	0	0	0	0	0	0	0	0	0	0	0	0	0	0	0	0	0	0	0	0	0	2.59035	4.39317	0	0	0	0	0	0	0	0	0.138889	Autistic Disorder
1398	DENDRITE DEVELOPMENT%GOBP%GO:0016358	3.25854	3.66877	3.13139	4.48959	3.0772	2.29284	2.15017	2.77948	0	0	0	0	0	0	0	0	0	0	0	0	2.56787	0	0	1.60608	0	2.11705	0	4.80821	0	0	0	0	0	2.4203	2.44573	3.39446	0.416667	Autistic Disorder
1399	REGULATION OF CARDIAC MUSCLE CELL ACTION POTENTIAL%GOBP%GO:0098901	0	0	2.88873	0	0	0	0	0	0	0	0	0	0	0	0	0	0	0	0	1.52012	0	0	0	0	0	0	0	0	0	0	1.40176	1.33021	0	0	0	0	0.111111	Mood Disorders
1400	POSITIVE REGULATION OF GLIOGENESIS%GOBP%GO:0014015	3.53318	3.2644	2.35829	2.5021	2.55258	0	0	0	0	0	0	0	1.97589	0	1.72258	0	0	0	0	1.7925	0	0	0	0	0	0	0	0	0	0	0	0	0	0	0	0	0.222222	Mental Depression
1401	MUSCLE HYPERTROPHY%GOBP%GO:0014896	4.49329	2.25576	1.69003	0	1.41662	0	0	0	0	0	0	0	1.5316	0	1.40777	1.67458	0	0	0	1.43041	0	0	0	0	0	0	0	1.38363	0	0	0	0	0	0	0	0	0.25	Mental Depression
1402	NEGATIVE REGULATION OF BLOOD COAGULATION%GOBP%GO:0030195	0	0	0	0	0	0	0	0	0	0	0	0	3.78816	0	3.36633	0	0	0	1.37442	0	1.81284	0	0	0	0	0	0	0	0	0	0	0	0	0	0	0	0.111111	Hypotension
1403	GAMMA-AMINOBUTYRIC ACID TRANSPORT%GOBP%GO:0015812	0	0	0	0	0	0	0	0	0	0	0	0	0	0	0	0	0	0	0	0	0	0	0	0	0	0	0	1.33204	0	0	0	0	0	0	0	0	0.0277778	Autistic Disorder
1404	INTESTINAL EPITHELIAL CELL DIFFERENTIATION%GOBP%GO:0060575	1.997	0	0	0	0	0	0	0	0	0	0	0	0	0	0	0	0	0	0	0	0	0	0	0	0	0	1.542	0	0	0	0	0	0	0	0	0	0.0555556	Mental Depression
1405	VASOCONSTRICTION%GOBP%GO:0042310	4.56752	6.777	6.47744	8.081	5.55771	3.21386	4.39515	5.6345	0	0	0	0	13.8743	5.99931	5.45431	0	0	0	7.06566	0	4.93261	1.71412	1.49298	1.49553	0	3.07615	2.42059	3.33721	4.25796	1.55007	2.5175	3.78605	2.30905	2.65734	2.66975	2.60369	0.75	Hypotension
1406	REGULATION OF CARBOHYDRATE BIOSYNTHETIC PROCESS%GOBP%GO:0043255	2.21423	3.38787	4.42934	1.43475	0	0	0	0	0	0	0	0	1.73116	1.67006	0	2.1304	0	0	0	0	0	0	0	0	0	3.21388	1.348	1.47839	0	0	1.55183	1.41855	1.34387	0	0	0	0.361111	Mood Disorders
1407	NEUROPEPTIDE SIGNALING PATHWAY%GOBP%GO:0007218	17.0015	18.5524	11.6896	2.43205	3.97142	7.59373	7.30909	9.26026	3.26416	2.05604	3.36854	0	6.34795	12.6562	7.7221	0	0	2.55957	3.18729	3.30554	3.61043	0	9.2606	3.93458	3.08311	17.2859	6.57738	0	1.68979	0	0	0	0	1.52265	1.54342	1.52286	0.75	Depressive disorder
1408	NEGATIVE REGULATION OF MUSCLE TISSUE DEVELOPMENT%GOBP%GO:1901862	0	1.57866	0	1.56579	0	0	0	0	0	0	0	0	0	0	0	0	0	0	0	0	0	0	0	0	0	0	0	0	0	0	0	0	0	0	0	0	0.0555556	Depressive disorder
1409	POSITIVE REGULATION OF EPITHELIAL CELL APOPTOTIC PROCESS%GOBP%GO:1904037	1.33644	0	0	0	0	0	0	0	0	0	0	0	0	0	0	0	0	0	0	2.42856	0	0	0	0	0	0	0	0	0	0	0	0	0	0	0	0	0.0555556	Complex Partial Status Epilepticus
1410	REGULATION OF TRANSFORMING GROWTH FACTOR BETA PRODUCTION%GOBP%GO:0071634	1.44611	0	1.62751	2.14461	2.18302	0	0	0	0	0	0	0	0	0	0	0	0	0	0	0	0	1.65441	0	0	0	0	0	0	0	0	0	0	0	0	0	0	0.138889	Major Depressive Disorder
1411	WHITE FAT CELL DIFFERENTIATION%GOBP%GO:0050872	0	0	1.39766	0	0	0	0	0	0	0	0	0	0	0	0	0	0	0	0	0	0	0	0	0	0	0	0	0	0	0	0	0	0	0	0	0	0.0277778	Mood Disorders
1412	REGULATION OF AMPA RECEPTOR ACTIVITY%GOBP%GO:2000311	0	0	0	0	0	0	0	0	0	0	0	0	0	0	0	0	0	0	0	0	0	0	0	0	0	0	0	6.46105	0	0	0	0	0	0	0	0	0.0277778	Autistic Disorder
1413	REGULATION OF CELLULAR KETONE METABOLIC PROCESS%GOBP%GO:0010565	0	1.37548	1.51978	1.87054	1.95452	0	0	0	0	1.58895	0	0	1.90525	2.78343	4.0234	0	0	0	0	0	1.81267	0	0	0	0	0	0	0	2.0357	0	0	0	0	0	0	0	0.277778	Allodynia
1414	POSITIVE REGULATION OF POSITIVE CHEMOTAXIS%GOBP%GO:0050927	2.7495	2.60461	1.9463	2.5662	3.68769	0	0	0	0	0	0	0	0	0	4.32139	0	0	0	0	2.87376	0	0	0	0	0	0	0	0	0	0	0	0	0	0	0	0	0.194444	Allodynia
1415	NEGATIVE REGULATION OF B CELL PROLIFERATION%GOBP%GO:0030889	0	0	0	2.10233	2.12613	0	0	0	0	0	0	0	0	0	0	0	0	0	0	0	0	0	0	0	0	0	0	0	0	0	0	0	0	0	0	0	0.0555556	Major Depressive Disorder
1416	REGULATION OF OSTEOBLAST DIFFERENTIATION%GOBP%GO:0045667	2.43796	1.63225	0	0	0	1.43939	1.32713	0	0	0	0	0	1.51935	0	0	0	0	0	0	1.3521	0	0	0	0	0	0	0	0	0	0	0	0	0	0	0	0	0.166667	Mental Depression
1417	BEHAVIORAL DEFENSE RESPONSE%GOBP%GO:0002209	9.6973	10.6902	6.28934	5.30341	6.6425	4.42711	5.66323	4.11231	0	0	0	0	0	1.43906	0	0	0	0	0	0	4.80647	0	2.76716	1.45644	1.62256	10.618	3.6985	5.52075	4.17307	2.79567	2.46897	3.72382	2.24644	0	0	0	0.583333	Depressive disorder
1418	POSITIVE REGULATION OF COAGULATION%GOBP%GO:0050820	0	1.51645	0	2.35532	1.50621	0	0	0	0	0	0	0	0	0	0	0	0	0	0	0	0	0	0	0	0	0	1.30272	0	0	0	0	0	0	0	0	0	0.111111	Unipolar Depression
1419	NEGATIVE REGULATION OF CELL KILLING%GOBP%GO:0031342	0	0	0	0	0	0	0	0	0	0	0	0	0	0	0	0	0	0	0	0	0	0	0	0	0	0	0	1.66613	0	0	0	0	0	0	0	0	0.0277778	Autistic Disorder
1420	OLFACTORY BULB DEVELOPMENT%GOBP%GO:0021772	0	0	0	0	0	0	0	0	0	0	0	0	0	0	0	0	0	0	0	0	0	0	0	0	0	0	0	2.22283	0	0	0	0	0	0	0	0	0.0277778	Autistic Disorder
1421	RESPONSE TO ACID CHEMICAL%GOBP%GO:0001101	4.74076	4.68171	8.76873	6.10147	6.38376	1.55289	1.38179	1.63921	0	2.55806	0	0	0	2.44737	2.45237	1.85316	0	0	0	7.06138	3.14408	1.54271	0	1.93666	1.4804	6.45932	2.47475	2.63283	0	0	1.64652	2.05552	1.33828	1.7464	1.78829	1.69731	0.722222	Mood Disorders
1422	PHOTORECEPTOR CELL DEVELOPMENT%GOBP%GO:0042461	2.76853	2.58589	1.36243	0	0	0	0	0	0	0	0	0	0	0	0	0	0	0	0	0	0	0	0	0	1.40128	0	0	0	0	1.35907	0	0	0	0	0	0	0.138889	Mental Depression
1423	POSITIVE REGULATION OF CIRCADIAN RHYTHM%GOBP%GO:0042753	3.35076	5.85504	3.65668	2.03839	0	4.16223	4.02655	3.92147	0	0	0	0	1.96799	0	0	0	0	0	0	0	2.89794	0	3.54266	3.54867	2.09634	1.85984	3.06973	0	0	0	0	0	0	3.27429	3.27451	3.18879	0.472222	Depressive disorder
1424	NEGATIVE REGULATION OF I-KAPPAB KINASE/NF-KAPPAB SIGNALING%GOBP%GO:0043124	0	1.76185	1.34699	0	0	0	0	0	0	0	0	0	0	0	0	0	0	0	0	0	0	0	0	0	0	0	0	1.77424	0	0	0	0	0	0	0	0	0.0833333	Autistic Disorder
1425	MONOSACCHARIDE BIOSYNTHETIC PROCESS%GOBP%GO:0046364	1.70311	1.57866	0	0	0	0	0	0	0	0	0	0	0	0	0	0	0	0	0	0	0	0	0	0	0	0	0	0	0	0	0	0	0	0	0	0	0.0555556	Mental Depression
1426	NEGATIVE REGULATION OF DENDRITE MORPHOGENESIS%GOBP%GO:0050774	0	0	0	0	0	0	0	0	0	0	0	0	0	0	0	0	0	0	0	0	0	0	0	0	0	0	0	3.30256	0	0	0	0	0	0	0	0	0.0277778	Autistic Disorder
1427	MORPHOGENESIS OF A BRANCHING EPITHELIUM%GOBP%GO:0061138	1.75507	2.58743	1.67944	2.08817	2.17099	0	0	0	0	0	0	0	0	0	1.64097	0	0	0	0	0	0	0	0	0	0	0	0	1.68644	0	0	0	0	0	0	0	0	0.194444	Depressive disorder
1428	POSITIVE REGULATION OF ACTIVATED T CELL PROLIFERATION%GOBP%GO:0042104	0	0	0	0	0	0	0	0	0	0	0	0	0	0	3.02714	0	0	0	0	0	0	1.93833	0	0	0	0	0	1.75994	0	0	0	0	0	0	0	0	0.0833333	Allodynia
1429	POSTSYNAPTIC MEMBRANE ASSEMBLY%GOBP%GO:0097104	0	0	0	0	0	0	0	0	0	0	0	0	0	0	0	0	0	0	0	0	0	0	0	0	0	0	0	3.91247	0	0	0	0	0	0	0	0	0.0277778	Autistic Disorder
1430	REGULATION OF MHC CLASS II BIOSYNTHETIC PROCESS%GOBP%GO:0045346	0	0	1.35361	0	0	0	0	0	0	0	0	0	0	0	0	0	0	0	0	0	0	0	0	0	0	0	1.74131	2.1662	0	0	0	0	0	0	0	0	0.0833333	Autistic Disorder
1431	AXON DEVELOPMENT%GOBP%GO:0061564	6.14631	5.92696	2.54491	4.47213	5.2699	1.70692	2.56298	1.72204	0	0	0	0	0	0	0	0	0	2.17919	0	4.56066	1.54968	2.06867	3.65336	0	0	5.87148	0	6.97564	1.6995	1.94607	2.70198	3.14116	2.94944	0	0	0	0.555556	Autistic Disorder
1432	CYCLIC-NUCLEOTIDE-MEDIATED SIGNALING%GOBP%GO:0019935	9.9106	12.9451	8.78368	7.50685	7.74562	1.59669	2.87346	3.38234	0	1.62772	0	0	7.53306	5.02667	8.33138	5.54082	0	3.37388	1.48248	0	3.45352	2.37662	3.87631	2.07382	12.1906	5.65401	2.27104	2.10858	0	0	0	0	0	0	0	1.84239	0.666667	Depressive disorder
1433	POSITIVE REGULATION OF CHROMOSOME ORGANIZATION%GOBP%GO:2001252	0	0	0	0	0	0	0	0	0	0	0	0	0	0	1.46289	0	0	0	0	0	0	0	0	0	0	0	0	0	0	1.3277	0	0	0	0	0	0	0.0555556	Allodynia
1434	EPITHELIAL CELL DIFFERENTIATION INVOLVED IN KIDNEY DEVELOPMENT%GOBP%GO:0035850	0	0	0	1.39612	1.41662	0	0	0	0	0	0	0	0	0	0	0	0	0	0	1.43041	0	0	0	0	0	0	0	0	0	0	0	0	0	0	0	0	0.0833333	Complex Partial Status Epilepticus
1435	REGULATION OF CELL KILLING%GOBP%GO:0031341	1.53821	1.40336	0	0	0	0	0	0	0	0	0	0	0	0	1.44941	0	2.61211	0	0	0	0	0	0	0	0	0	0	4.40297	0	0	0	0	0	0	0	0	0.138889	Autistic Disorder
1436	CELLULAR RESPONSE TO ALCOHOL%GOBP%GO:0097306	2.34674	2.81345	2.04355	1.52752	0	0	0	0	0	0	0	0	0	0	0	0	0	0	0	0	0	0	1.73526	0	0	1.30563	0	0	0	0	0	0	0	0	0	0	0.166667	Depressive disorder
1437	REGULATION OF SYSTEMIC ARTERIAL BLOOD PRESSURE%GOBP%GO:0003073	6.32205	8.8245	5.35225	6.86415	6.06807	2.53587	3.27886	4.02854	0	0	0	0	16.3432	9.63998	6.80014	0	0	4.18119	8.16489	0	4.95275	4.4261	3.88338	1.75469	2.01143	3.18868	1.34217	7.3003	0	0	0	0	0	1.60703	1.63295	1.61033	0.666667	Hypotension
1438	REGULATION OF NEURONAL SYNAPTIC PLASTICITY%GOBP%GO:0048168	3.4466	3.20835	2.03813	2.35546	2.40707	4.82845	4.62637	4.43546	0	0	0	0	0	0	2.07579	0	0	1.68488	1.31559	0	1.73244	5.48483	0	0	0	2.16265	0	2.42398	2.33361	2.38246	0	0	0	0	0	0	0.472222	Cognition Disorders
1439	INORGANIC ANION TRANSMEMBRANE TRANSPORT%GOBP%GO:0098661	0	0	2.32747	0	0	0	0	0	0	0	0	0	0	0	0	0	0	0	0	0	1.70945	0	0	0	0	7.78124	0	3.12525	0	0	0	0	0	0	0	0	0.111111	Alcoholic Intoxication, Chronic
1440	REGULATION OF CALCINEURIN-MEDIATED SIGNALING%GOBP%GO:0106056	3.17441	2.98884	1.57178	2.06946	2.10778	0	0	0	0	1.69585	0	0	0	2.6408	2.46486	0	0	0	0	0	0	0	0	0	0	0	0	0	0	0	0	0	0	0	0	0	0.222222	Mental Depression
1441	MONOCARBOXYLIC ACID CATABOLIC PROCESS%GOBP%GO:0072329	0	0	0	0	0	0	0	0	0	0	0	0	0	0	0	0	0	0	0	0	1.67454	0	0	0	0	0	0	0	0	0	0	0	0	0	0	0	0.0277778	Absence Seizures
1442	NEGATIVE REGULATION OF ENDOCYTOSIS%GOBP%GO:0045806	1.49979	1.38956	0	0	0	0	0	0	0	0	0	0	0	0	0	0	0	0	0	0	0	0	0	0	0	0	0	0	0	0	0	0	0	0	0	0	0.0555556	Mental Depression
1443	MATERNAL PLACENTA DEVELOPMENT%GOBP%GO:0001893	2.22934	2.98884	0	0	0	1.86767	1.7799	1.68938	0	0	0	0	0	0	2.46486	0	0	0	0	1.3521	0	0	1.39095	0	0	0	0	0	0	0	0	0	0	1.31542	1.32747	1.33571	0.305556	Depressive disorder
1444	VASCULAR ENDOTHELIAL GROWTH FACTOR RECEPTOR SIGNALING PATHWAY%GOBP%GO:0048010	0	0	0	0	0	0	0	0	0	0	0	0	0	0	0	0	0	0	0	2.90249	0	0	0	0	0	0	0	0	0	0	0	0	0	0	0	0	0.0277778	Complex Partial Status Epilepticus
1445	REGULATION OF THE FORCE OF HEART CONTRACTION%GOBP%GO:0002026	1.67904	2.49551	0	0	0	0	0	0	0	0	0	0	0	1.56777	1.5253	0	0	0	0	2.78974	0	0	0	0	0	0	0	0	0	0	0	0	0	0	0	0	0.138889	Complex Partial Status Epilepticus
1446	NEGATIVE REGULATION OF RESPONSE TO EXTERNAL STIMULUS%GOBP%GO:0032102	8.38492	11.2274	3.27421	6.38016	3.61539	2.8229	2.5755	2.86802	0	1.78799	0	0	10.9584	3.3735	10.5426	2.92906	1.50429	2.46279	1.65048	0	5.68968	0	0	4.83144	4.44527	4.8443	5.07079	11.7282	2.00315	0	0	0	0	2.59244	2.63701	2.45586	0.722222	Autistic Disorder
1447	POSITIVE REGULATION OF EXTRINSIC APOPTOTIC SIGNALING PATHWAY VIA DEATH DOMAIN RECEPTORS%GOBP%GO:1902043	1.30268	0	0	0	0	0	0	0	0	0	0	0	0	0	0	0	0	0	0	0	0	0	0	0	0	0	0	0	0	0	0	0	0	0	0	0	0.0277778	Mental Depression
1448	PROTEIN PROCESSING%GOBP%GO:0016485	0	0	0	0	0	0	0	0	0	0	0	0	2.06679	0	0	0	0	0	0	1.81619	0	0	0	0	0	0	0	0	0	0	0	0	0	0	0	0	0.0555556	Hypotension
1449	LEUKOCYTE MIGRATION%GOBP%GO:0050900	2.41327	3.42881	0	3.5637	2.71099	0	0	0	0	1.824	0	2.01493	3.46399	0	6.73977	0	0	0	0	2.88053	0	0	0	0	0	2.30244	1.9495	0	0	0	0	0	0	0	0	0	0.305556	Allodynia
1450	FACE DEVELOPMENT%GOBP%GO:0060324	0	0	0	0	0	0	0	0	0	0	0	0	0	0	2.14124	0	0	0	0	0	0	0	0	0	0	0	0	0	0	0	0	0	0	0	0	0	0.0277778	Allodynia
1451	NEGATIVE REGULATION OF ACUTE INFLAMMATORY RESPONSE%GOBP%GO:0002674	0	0	0	0	0	0	0	0	0	0	0	0	2.21091	0	0	0	0	0	0	0	0	0	0	0	0	0	0	0	0	0	0	0	0	0	0	0	0.0277778	Hypotension
1452	AROMATIC COMPOUND CATABOLIC PROCESS%GOBP%GO:0019439	1.57036	0	0	0	0	0	0	0	0	0	0	0	0	0	0	0	0	0	0	0	0	0	0	0	0	0	0	2.33369	0	0	0	0	0	0	0	0	0.0555556	Autistic Disorder
1453	MAINTENANCE OF LOCATION IN CELL%GOBP%GO:0051651	0	0	0	1.39113	0	0	0	0	0	0	0	0	0	0	0	0	0	0	0	0	0	0	0	0	0	0	0	0	0	0	0	0	0	1.59332	1.61057	1.59294	0.111111	Depression, Neurotic
1454	EYE DEVELOPMENT%GOBP%GO:0001654	0	0	1.57418	1.48988	1.58924	0	0	0	0	0	0	0	0	0	0	0	0	0	0	1.40266	0	0	0	0	0	0	0	0	1.92219	3.04594	0	0	0	0	0	0	0.166667	Adult Learning Disorders
1455	REGULATION OF IMMUNOGLOBULIN PRODUCTION%GOBP%GO:0002637	0	0	0	0	1.95163	0	0	0	0	2.42557	0	0	2.03861	0	1.78052	0	0	0	0	0	0	0	0	0	0	0	0	2.72912	0	0	0	0	0	0	0	0	0.138889	Autistic Disorder
1456	POSITIVE REGULATION OF NEUROTRANSMITTER TRANSPORT%GOBP%GO:0051590	7.42894	8.28198	6.96785	5.81655	3.73611	1.73872	1.65053	2.56782	0	0	0	0	3.99963	5.4538	0	1.52706	1.88072	3.55557	2.88935	0	4.37432	2.79267	5.5006	4.06293	1.46614	5.69595	2.12977	0	2.5698	1.41432	0	2.15129	0	0	0	0	0.666667	Depressive disorder
1457	NEGATIVE REGULATION OF PROTEIN BINDING%GOBP%GO:0032091	4.13176	4.55977	3.22006	1.81201	2.48224	0	0	0	0	0	0	0	0	0	1.3498	0	0	0	0	0	0	1.91823	0	0	0	0	0	2.54827	0	0	0	0	0	0	0	0	0.222222	Depressive disorder
1458	POSITIVE REGULATION OF JUN KINASE ACTIVITY%GOBP%GO:0043507	0	0	0	0	0	0	0	0	0	0	0	0	0	0	1.79688	0	0	0	0	0	0	0	0	0	0	0	0	0	0	0	0	0	0	0	0	0	0.0277778	Allodynia
1459	REGULATION OF CAMP-MEDIATED SIGNALING%GOBP%GO:0043949	5.78707	7.79376	0	1.74879	0	1.62904	1.54001	1.45134	0	0	0	0	0	0	0	0	0	0	1.38827	2.23198	1.82925	0	3.76927	0	0	2.34388	2.01421	0	0	0	0	0	0	2.251	2.26811	2.22065	0.416667	Depressive disorder
1460	REGULATION OF LYMPHOCYTE MEDIATED IMMUNITY%GOBP%GO:0002706	2.42773	4.00891	0	2.19952	2.28568	0	0	0	0	1.71772	0	0	2.09405	0	4.3957	0	2.24018	0	0	0	1.34437	0	0	0	0	0	0	2.35847	0	0	0	0	0	0	0	0	0.277778	Allodynia
1461	POSITIVE REGULATION OF INTERLEUKIN-8 PRODUCTION%GOBP%GO:0032757	0	0	0	1.6394	1.67432	0	0	0	0	0	0	0	0	0	2.09889	0	0	0	0	0	0	0	0	0	0	0	0	0	0	0	0	0	0	0	0	0	0.0833333	Allodynia
1462	CELLULAR CARBOHYDRATE METABOLIC PROCESS%GOBP%GO:0044262	0	1.53651	0	0	0	0	0	0	0	0	0	0	0	0	0	0	0	0	0	0	1.93603	0	0	0	0	0	0	0	0	0	0	0	0	0	0	0	0.0555556	Absence Seizures
1463	SYNAPSE ASSEMBLY%GOBP%GO:0007416	3.6632	3.35597	0	0	0	3.45287	3.27886	4.02854	0	0	0	0	0	0	0	0	0	0	0	0	2.8224	0	0	5.53729	0	4.84954	3.23825	11.6618	2.82472	1.84697	1.54495	2.32068	1.33828	0	0	0	0.416667	Autistic Disorder
1464	ARACHIDONIC ACID METABOLIC PROCESS%GOBP%GO:0019369	1.65367	1.53232	1.93326	2.23722	2.28628	0	0	0	0	0	0	0	0	0	4.34769	0	0	0	0	0	0	0	0	0	0	2.86342	0	0	0	0	0	0	0	0	0	0	0.194444	Allodynia
1465	PHOSPHOLIPID BIOSYNTHETIC PROCESS%GOBP%GO:0008654	0	0	0	0	0	0	0	0	0	0	0	0	0	0	0	0	0	0	0	0	1.34285	0	0	0	0	0	0	0	0	0	0	0	0	0	0	0	0.0277778	Absence Seizures
1466	RESPONSE TO ORGANOPHOSPHORUS%GOBP%GO:0046683	10.314	8.59921	4.98471	3.04214	1.94361	2.68862	2.53193	3.08639	0	0	0	0	2.21672	2.1715	5.70148	0	0	0	0	6.00157	6.05922	2.63061	2.17705	3.4508	1.61966	3.52049	0	1.43086	2.31864	0	0	0	0	1.30286	1.32113	2.07134	0.638889	Mental Depression
1467	RESPONSE TO CAFFEINE%GOBP%GO:0031000	0	0	3.65668	0	0	0	0	0	0	0	0	0	0	0	0	0	0	0	0	0	1.57592	0	0	0	0	0	0	0	0	0	0	0	0	0	0	0	0.0555556	Mood Disorders
1468	REGULATION OF CORTICOSTEROID HORMONE SECRETION%GOBP%GO:2000846	9.9106	11.385	3.86891	4.67722	4.71701	4.36219	4.22851	5.77786	2.04112	2.23262	2.08704	0	7.65847	3.60061	5.15454	0	0	2.56312	6.27553	0	4.6858	2.18062	3.69037	1.97811	0	7.70316	3.21569	0	0	0	1.78887	1.71097	1.63965	3.44225	3.43616	3.32863	0.777778	Depressive disorder
1469	CELLULAR MODIFIED AMINO ACID METABOLIC PROCESS%GOBP%GO:0006575	1.34902	1.57663	0	0	0	0	0	0	0	0	0	0	0	0	0	0	0	0	0	0	0	0	0	0	0	1.84423	0	2.841	0	0	0	0	0	0	0	0	0.111111	Autistic Disorder
1470	NEGATIVE REGULATION OF BLOOD CIRCULATION%GOBP%GO:1903523	2.35474	2.2144	0	0	2.22123	0	0	0	0	0	1.68485	0	2.82993	4.21011	3.89016	0	0	0	1.6168	0	0	0	0	0	0	0	0	3.22024	0	0	0	0	0	0	0	0	0.25	Ache
1471	POSITIVE REGULATION OF IMMUNOGLOBULIN PRODUCTION%GOBP%GO:0002639	0	0	0	0	0	0	0	0	0	1.55942	1.52528	0	0	0	0	0	0	0	0	0	0	0	0	0	0	0	0	2.64487	0	0	0	0	0	0	0	0	0.0833333	Autistic Disorder
1472	REGULATION OF IMMUNE RESPONSE TO TUMOR CELL%GOBP%GO:0002837	0	0	0	0	0	0	0	0	0	0	0	0	0	0	0	0	2.47933	0	0	0	0	0	0	0	0	0	0	0	0	0	0	0	0	0	0	0	0.0277778	Hypothermia, Accidental
1473	RESPONSE TO LEAD ION%GOBP%GO:0010288	1.84708	1.75727	0	0	0	0	0	0	1.86344	1.9732	0	0	0	0	1.63509	0	0	0	0	1.65225	5.53998	3.39334	0	0	0	0	0	0	1.74189	1.71116	0	0	0	0	0	1.59333	0.305556	Absence Seizures
1474	NEGATIVE REGULATION OF STEROID METABOLIC PROCESS%GOBP%GO:0045939	0	0	0	0	0	0	0	0	0	0	0	0	0	0	0	0	0	0	0	0	1.34285	0	0	0	0	0	0	0	0	0	0	0	0	0	0	0	0.0277778	Absence Seizures
1475	CALCIUM-MEDIATED SIGNALING%GOBP%GO:0019722	2.57641	2.89986	3.24335	1.80268	1.3601	0	0	0	0	0	0	0	1.30924	0	1.78998	0	0	0	0	10.8402	0	0	0	0	0	0	0	0	0	0	0	0	0	0	0	0	0.222222	Complex Partial Status Epilepticus
1476	GENITALIA DEVELOPMENT%GOBP%GO:0048806	0	1.73575	0	0	0	0	0	0	0	0	0	0	0	0	0	0	0	0	0	0	0	0	0	0	0	0	0	0	0	0	0	0	0	0	0	0	0.0277778	Depressive disorder
1477	OSTEOBLAST DEVELOPMENT%GOBP%GO:0002076	0	0	0	0	0	2.56765	2.47979	2.38438	0	0	0	0	0	0	0	0	0	0	0	0	0	0	0	0	0	0	0	0	0	0	0	0	0	0	0	0	0.0833333	Cocaine-Related Disorders
1478	REGULATION OF JNK CASCADE%GOBP%GO:0046328	0	0	0	1.37148	1.42783	0	0	0	0	0	0	0	1.87746	2.74735	3.07839	0	0	0	0	0	0	0	0	0	0	0	0	0	0	0	0	0	0	0	0	0	0.138889	Allodynia
1479	REGULATION OF ANIMAL ORGAN FORMATION%GOBP%GO:0003156	0	0	0	0	0	0	0	0	0	0	0	0	0	0	0	0	0	0	0	0	0	0	0	0	0	0	0	2.06186	0	0	0	0	0	0	0	0	0.0277778	Autistic Disorder
1480	REGULATION OF ASTROCYTE DIFFERENTIATION%GOBP%GO:0048710	0	1.58818	0	0	0	0	0	0	0	0	0	0	0	0	0	0	0	0	0	0	0	0	0	0	0	0	1.34689	1.54963	0	0	0	0	0	0	0	0	0.0833333	Depressive disorder
1481	IN UTERO EMBRYONIC DEVELOPMENT%GOBP%GO:0001701	0	0	0	0	1.37173	0	0	0	0	0	0	0	0	0	0	0	0	0	0	0	0	0	0	0	0	0	0	0	0	0	0	0	0	0	0	0	0.0277778	Major Depressive Disorder
1482	REGULATION OF STRIATED MUSCLE CELL APOPTOTIC PROCESS%GOBP%GO:0010662	0	0	0	0	0	0	0	0	0	0	0	0	0	0	0	0	0	0	0	0	0	0	0	0	0	1.80053	0	0	0	0	0	0	0	0	0	0	0.0277778	Alcoholic Intoxication, Chronic
1483	POSITIVE REGULATION OF PEPTIDYL-SERINE PHOSPHORYLATION OF STAT PROTEIN%GOBP%GO:0033141	0	0	0	1.86491	0	0	0	0	0	0	0	0	0	0	0	0	0	0	0	0	0	0	0	0	0	0	0	0	0	0	0	0	0	0	0	0	0.0277778	Unipolar Depression
1484	POSITIVE REGULATION OF CHEMOKINE (C-X-C MOTIF) LIGAND 2 PRODUCTION%GOBP%GO:2000343	0	1.42631	0	2.50999	1.38569	0	0	0	0	0	0	0	0	0	2.17378	0	0	0	0	0	0	0	0	2.17286	0	0	0	0	0	0	0	0	0	0	0	0	0.138889	Unipolar Depression
1485	NEGATIVE REGULATION OF INTRACELLULAR TRANSPORT%GOBP%GO:0032387	0	0	0	0	0	0	0	0	0	0	0	0	0	0	0	0	0	0	0	0	0	0	0	0	0	0	0	0	0	2.13782	0	0	0	0	0	0	0.0277778	Adult Learning Disorders
1486	REGULATION OF ACTIN FILAMENT-BASED MOVEMENT%GOBP%GO:1903115	2.01004	1.88682	1.4278	0	0	0	0	0	0	0	0	0	0	0	0	0	0	0	0	0	0	0	0	0	0	0	0	0	0	0	0	0	0	0	0	0	0.0833333	Mental Depression
1487	PROTEIN TRIMERIZATION%GOBP%GO:0070206	0	0	0	0	0	1.41103	1.34895	0	0	0	0	0	0	0	0	0	0	0	0	0	0	0	0	0	0	0	0	0	1.94245	0	0	0	0	0	0	0	0.0833333	Age-Related Memory Disorders
1488	POSITIVE REGULATION OF FATTY ACID BIOSYNTHETIC PROCESS%GOBP%GO:0045723	0	0	0	1.86491	1.88833	0	0	0	0	2.05891	0	0	1.85275	0	3.13819	0	0	0	0	0	1.46343	0	0	0	0	0	0	1.8585	1.83632	0	0	0	0	0	0	0	0.222222	Allodynia
1489	REGULATION OF ENDOPEPTIDASE ACTIVITY%GOBP%GO:0052548	2.4559	3.7635	2.54491	0	0	0	0	0	1.91285	2.28698	0	0	2.87642	2.88015	5.72725	0	0	0	0	3.03524	2.06618	1.33161	1.41159	0	0	1.50062	0	0	1.6995	1.31117	0	0	0	0	0	1.48318	0.444444	Allodynia
1490	POSITIVE REGULATION OF CALCIUM ION-DEPENDENT EXOCYTOSIS%GOBP%GO:0045956	0	0	0	0	0	0	0	0	0	0	0	0	0	0	1.54999	0	0	0	0	0	0	0	0	0	0	0	0	2.54827	0	0	0	0	0	0	0	0	0.0555556	Autistic Disorder
1491	HEXOSE TRANSMEMBRANE TRANSPORT%GOBP%GO:0008645	0	0	0	0	0	0	0	0	0	0	0	0	0	0	0	0	0	0	0	0	2.04637	0	0	0	0	0	0	0	0	0	0	0	0	0	0	0	0.0277778	Absence Seizures
1492	NEGATIVE REGULATION OF CAMP-MEDIATED SIGNALING%GOBP%GO:0043951	0	0	0	0	0	0	0	0	0	0	0	0	0	0	0	0	0	0	0	0	0	0	1.70424	0	0	2.52302	1.44612	0	0	0	0	0	0	0	0	0	0.0833333	Alcoholic Intoxication, Chronic
1493	NEGATIVE REGULATION OF PHAGOCYTOSIS%GOBP%GO:0050765	0	0	0	0	0	0	0	0	0	0	0	0	0	0	1.7735	0	0	0	0	0	0	0	0	0	0	0	0	0	0	0	0	0	0	0	0	0	0.0277778	Allodynia
1494	GLYCEROPHOSPHOLIPID METABOLIC PROCESS%GOBP%GO:0006650	0	0	0	0	0	0	0	0	0	0	0	0	0	0	0	0	0	0	0	0	1.58173	0	0	0	0	0	0	0	0	0	0	0	0	0	0	0	0.0277778	Absence Seizures
1495	POSITIVE REGULATION OF SECRETION%GOBP%GO:0051047	12.708	14.4764	11.057	14.7951	13.6445	4.60108	4.20777	6.57457	0	3.95431	4.76102	0	23.0895	13.6568	18.9418	7.44841	3.16456	6.88246	10.5569	2.87376	8.74146	4.5512	10.6964	8.19544	4.80182	11.4135	6.71164	12.1579	4.75922	0	0	0	0	4.5583	4.6348	4.28803	0.833333	Hypotension
1496	LABYRINTHINE LAYER MORPHOGENESIS%GOBP%GO:0060713	0	0	0	0	0	0	0	0	0	0	0	0	0	0	1.70131	0	0	0	0	0	0	0	0	0	0	0	0	0	0	0	0	0	0	0	0	0	0.0277778	Allodynia
1497	MODULATION BY HOST OF VIRAL TRANSCRIPTION%GOBP%GO:0043921	0	0	0	0	0	0	0	0	0	0	0	0	0	0	0	0	0	0	0	1.54492	0	0	0	0	0	0	0	0	0	0	0	0	0	0	0	0	0.0277778	Complex Partial Status Epilepticus
1498	REGULATION OF STRIATED MUSCLE CELL DIFFERENTIATION%GOBP%GO:0051153	2.69756	3.86992	3.28991	1.86163	0	0	0	1.34829	0	0	0	0	0	0	0	0	0	0	0	0	0	0	0	0	0	0	0	0	0	0	0	0	0	0	0	0	0.138889	Depressive disorder
1499	G PROTEIN-COUPLED ACETYLCHOLINE RECEPTOR SIGNALING PATHWAY%GOBP%GO:0007213	0	1.96276	0	1.91922	0	1.33761	0	0	0	0	0	0	0	0	0	0	0	0	1.93715	0	1.49659	0	0	0	0	0	0	0	1.87005	0	0	0	0	0	0	0	0.166667	Depressive disorder
1500	REGULATION OF DOPAMINERGIC NEURON DIFFERENTIATION%GOBP%GO:1904338	2.78798	2.68014	0	0	1.45	0	0	0	0	0	0	0	0	0	0	0	0	0	0	0	0	0	0	0	0	0	0	0	0	0	0	0	0	0	0	0	0.0833333	Mental Depression
1501	POSITIVE REGULATION OF NEURON PROJECTION DEVELOPMENT%GOBP%GO:0010976	5.79462	5.14735	2.64382	5.31953	6.95185	2.56954	2.35888	2.09207	0	0	0	0	0	0	0	0	0	1.4978	0	4.8693	2.27169	3.52267	0	2.21034	2.61205	1.38711	0	5.91572	2.21609	0	0	1.68156	0	0	0	0	0.5	Major Depressive Disorder
1502	OPSONIZATION%GOBP%GO:0008228	0	0	0	1.44159	1.45	0	0	0	0	0	0	0	0	0	0	0	0	0	0	0	0	0	0	0	0	0	0	0	0	0	0	0	0	0	0	0	0.0555556	Major Depressive Disorder
1503	REGULATION OF CELL JUNCTION ASSEMBLY%GOBP%GO:1901888	2.86567	3.32643	0	2.62364	3.45014	0	0	0	0	0	0	0	2.74916	0	1.44941	0	0	0	0	1.53284	0	0	0	0	0	0	0	0	0	1.83575	0	0	0	0	0	0	0.222222	Major Depressive Disorder
1504	REGULATION OF G PROTEIN-COUPLED RECEPTOR SIGNALING PATHWAY%GOBP%GO:0008277	4.45507	6.31205	2.41769	2.21462	2.30247	2.52308	2.35888	2.88331	0	0	0	0	0	2.06362	3.44634	0	0	0	1.59475	0	2.04017	1.58005	0	0	1.52713	3.90306	2.44998	0	1.35766	0	0	0	0	0	0	0	0.472222	Depressive disorder
1505	REGULATION OF SKELETAL MUSCLE TISSUE DEVELOPMENT%GOBP%GO:0048641	1.85883	2.51408	3.09494	0	0	0	0	0	0	0	0	0	0	0	0	0	0	0	0	0	0	0	0	0	0	0	0	0	0	0	0	0	0	0	0	0	0.0833333	Mood Disorders
1506	BONE MATURATION%GOBP%GO:0070977	2.17806	2.08325	0	0	0	0	0	0	0	0	0	0	0	0	0	0	0	0	0	0	0	0	0	0	0	0	0	0	0	0	0	0	0	0	0	0	0.0555556	Mental Depression
1507	POSITIVE REGULATION OF NIK/NF-KAPPAB SIGNALING%GOBP%GO:1901224	2.57977	2.37449	0	2.36973	2.43109	0	0	0	0	0	0	0	1.90994	0	3.71691	0	1.46184	0	0	0	0	0	0	0	0	1.49275	1.52262	0	0	0	0	0	0	0	0	0	0.25	Allodynia
1508	SYNAPTIC VESICLE RECYCLING%GOBP%GO:0036465	0	0	0	0	0	0	0	0	0	0	0	0	0	0	0	0	0	0	0	0	0	0	0	0	0	0	0	1.60915	0	0	0	0	0	0	0	0	0.0277778	Autistic Disorder
1509	REGULATION OF PROTEIN STABILITY%GOBP%GO:0031647	0	1.57831	0	0	0	0	0	0	0	0	0	0	0	0	0	0	0	0	0	0	0	0	0	0	0	0	0	0	0	0	0	0	0	0	0	0	0.0277778	Depressive disorder
1510	DEVELOPMENTAL INDUCTION%GOBP%GO:0031128	0	0	0	1.55996	1.57662	0	0	0	0	0	0	0	0	0	0	0	0	0	0	0	0	0	0	0	0	0	0	0	0	0	0	0	0	0	0	0	0.0555556	Major Depressive Disorder
1511	NEGATIVE REGULATION OF FIBROBLAST GROWTH FACTOR RECEPTOR SIGNALING PATHWAY%GOBP%GO:0040037	0	0	0	0	0	0	0	0	0	0	0	0	0	0	0	0	0	0	0	0	1.53472	0	0	0	0	0	0	0	0	0	0	0	0	0	0	0	0.0277778	Absence Seizures
1512	CELL CYCLE G2/M PHASE TRANSITION%GOBP%GO:0044839	0	0	0	0	1.45705	0	0	0	0	0	0	0	0	0	0	0	0	0	0	0	0	0	0	0	0	0	0	0	0	0	0	0	0	0	0	0	0.0277778	Major Depressive Disorder
1513	HAIR FOLLICLE MORPHOGENESIS%GOBP%GO:0031069	0	1.55221	0	0	0	0	0	0	0	0	0	0	0	0	0	0	0	0	0	0	0	0	0	0	0	0	0	0	0	0	0	0	0	0	0	0	0.0277778	Depressive disorder
1514	NEURAL CREST CELL DEVELOPMENT%GOBP%GO:0014032	0	0	0	0	0	0	0	0	0	0	0	0	0	0	2.67736	0	0	0	0	0	0	0	0	0	0	0	0	0	0	0	0	0	0	0	0	0	0.0277778	Allodynia
1515	NEGATIVE REGULATION OF CELLULAR CARBOHYDRATE METABOLIC PROCESS%GOBP%GO:0010677	0	1.82263	0	1.80841	0	0	0	0	0	0	0	0	0	0	0	0	0	0	0	0	0	0	0	0	0	0	0	0	1.32675	0	2.21731	2.09036	1.97798	0	0	0	0.166667	Manic Disorder
1516	CELLULAR RESPONSE TO UNFOLDED PROTEIN%GOBP%GO:0034620	0	0	0	0	0	0	0	0	0	0	0	0	0	0	0	0	0	0	0	2.06805	0	0	0	0	0	0	0	0	0	0	0	0	0	0	0	0	0.0277778	Complex Partial Status Epilepticus
1517	POSITIVE REGULATION OF DENDRITIC SPINE DEVELOPMENT%GOBP%GO:0060999	0	0	0	2.60717	3.58998	0	0	0	0	0	0	0	0	0	0	0	0	0	0	0	0	2.71426	0	0	0	0	0	3.65463	0	0	0	0	0	0	0	0	0.111111	Autistic Disorder
1518	REGULATION OF DENDRITE MORPHOGENESIS%GOBP%GO:0048814	0	0	0	2.04515	2.10778	1.70692	1.596	3.11167	0	0	0	0	0	0	0	0	0	0	0	0	0	0	0	0	0	0	0	3.6473	0	0	0	0	0	0	0	0	0.166667	Autistic Disorder
1519	REGULATION OF PHOSPHOLIPASE C ACTIVITY%GOBP%GO:1900274	4.68128	5.45504	6.58374	6.58936	5.55277	2.65166	3.6417	3.47787	0	0	0	0	0	0	2.18575	0	0	0	0	3.44761	1.82925	0	0	0	1.38789	1.53987	2.01421	4.60407	0	0	2.16657	2.05097	1.93722	2.251	2.26811	2.22065	0.583333	Unipolar Depression
1520	"SYNAPTIC TRANSMISSION, GABAERGIC%GOBP%GO:0051932"	1.30268	0	3.97858	0	0	1.538	1.48108	1.4285	0	0	0	0	0	0	0	0	0	0	0	0	0	0	0	0	0	9.75471	3.29296	6.52113	0	0	0	0	0	0	0	0	0.222222	Alcoholic Intoxication, Chronic
1521	STRESS-ACTIVATED MAPK CASCADE%GOBP%GO:0051403	0	0	0	0	0	0	0	0	0	0	0	0	0	0	4.31131	0	0	0	0	0	0	0	0	0	0	0	0	0	0	0	0	0	0	0	0	0	0.0277778	Allodynia
1522	FC RECEPTOR SIGNALING PATHWAY%GOBP%GO:0038093	0	0	0	0	0	0	0	0	0	0	0	0	0	0	3.03108	0	0	0	0	0	0	0	0	0	0	0	0	0	0	0	0	0	0	0	0	0	0.0277778	Allodynia
1523	POSITIVE REGULATION OF EPITHELIAL CELL MIGRATION%GOBP%GO:0010634	5.36908	4.88974	3.97731	2.87288	2.97771	0	0	0	0	0	0	0	3.16436	0	6.62729	0	0	0	1.62168	5.83884	1.39131	1.61704	0	0	0	0	0	1.33907	0	0	0	0	0	0	0	2.01089	0.361111	Allodynia
1524	REGULATION OF LYMPHOCYTE PROLIFERATION%GOBP%GO:0050670	2.14614	4.02323	0	0	2.50938	0	0	0	0	1.43027	1.52275	0	1.6724	0	5.41842	3.64644	3.03202	0	0	2.14536	0	0	0	0	0	0	0	8.44821	2.67719	0	0	0	0	0	0	0	0.333333	Autistic Disorder
1525	INSEMINATION%GOBP%GO:0007320	3.91828	3.75425	2.77641	2.40918	3.73611	0	0	0	0	2.3677	0	0	2.21091	2.1143	0	0	0	0	0	0	0	2.32477	0	2.12005	0	2.24704	0	3.75914	0	0	1.9337	1.86131	1.77356	0	0	0	0.416667	Mental Depression
1526	AMINO ACID IMPORT%GOBP%GO:0043090	1.94329	1.85295	0	0	0	0	0	0	0	0	0	0	0	0	0	0	0	0	0	0	2.66245	0	0	0	0	2.66166	0	0	0	0	0	0	0	0	0	0	0.111111	Absence Seizures
1527	DESENSITIZATION OF G PROTEIN-COUPLED RECEPTOR SIGNALING PATHWAY%GOBP%GO:0002029	3.35076	3.19558	3.65668	3.13893	4.45494	2.68035	2.59194	3.92147	0	0	0	0	1.96799	1.87934	1.85363	0	0	0	0	0	2.89794	2.10309	0	0	2.09634	1.85984	1.65501	3.20823	0	0	0	0	0	0	0	0	0.472222	Major Depressive Disorder
1528	REGULATION OF ACTIN FILAMENT BUNDLE ASSEMBLY%GOBP%GO:0032231	2.13306	1.94264	0	0	0	0	0	0	0	2.11903	0	0	0	0	0	0	0	0	0	0	0	0	0	0	0	0	0	0	0	0	0	0	0	0	0	0	0.0833333	Mental Depression
1529	NEGATIVE REGULATION OF T CELL ACTIVATION%GOBP%GO:0050868	0	0	0	2.24092	1.72395	0	0	0	0	0	0	0	0	0	0	0	0	0	0	0	0	0	0	1.5627	0	0	0	0	0	0	0	0	0	0	0	0	0.0833333	Unipolar Depression
1530	PEPTIDYL-CYSTEINE MODIFICATION%GOBP%GO:0018198	0	0	0	0	0	0	0	0	0	0	0	0	0	0	0	0	0	0	0	1.3137	0	0	0	0	0	0	0	0	0	0	0	0	0	0	0	0	0.0277778	Complex Partial Status Epilepticus
1531	POSITIVE REGULATION OF TELOMERE MAINTENANCE VIA TELOMERASE%GOBP%GO:0032212	0	0	0	0	0	0	0	0	0	0	0	0	0	0	1.36603	0	0	0	0	0	0	0	1.43005	0	0	0	0	0	0	0	0	0	0	0	0	0	0.0555556	Drug Withdrawal Symptoms
1532	POSITIVE REGULATION OF SMALL GTPASE MEDIATED SIGNAL TRANSDUCTION%GOBP%GO:0051057	2.68727	2.47461	0	0	0	0	0	0	0	0	0	0	0	0	0	0	0	0	0	1.77912	0	0	0	0	0	0	0	0	0	0	0	0	0	0	0	0	0.0833333	Mental Depression
1533	DEFENSE RESPONSE TO PROTOZOAN%GOBP%GO:0042832	0	0	0	0	0	0	0	0	0	0	0	0	0	0	0	0	2.19478	0	0	0	0	0	0	0	0	0	0	0	0	0	0	0	0	0	0	0	0.0277778	Hypothermia, Accidental
1534	RESPONSE TO MECHANICAL STIMULUS%GOBP%GO:0009612	6.8106	6.14086	4.29553	4.86823	5.0298	2.59236	2.4008	2.16461	0	1.44064	0	0	3.48486	5.61296	10.8208	0	0	1.84544	0	9.19287	2.95122	2.13996	0	1.81628	2.13057	2.19556	2.71851	2.67649	0	0	0	0	0	0	0	0	0.583333	Allodynia
1535	POSITIVE REGULATION OF PROTEIN KINASE A SIGNALING%GOBP%GO:0010739	0	1.42631	0	0	0	0	0	0	0	0	0	0	0	0	0	0	0	0	0	0	0	0	0	0	0	0	0	1.33204	0	0	0	0	0	0	0	0	0.0555556	Depressive disorder
1536	DIGESTIVE TRACT DEVELOPMENT%GOBP%GO:0048565	2.83405	2.55593	0	0	0	0	0	0	0	0	0	0	0	0	0	0	0	0	0	0	0	0	1.35417	0	0	0	0	2.1252	0	0	0	0	0	0	0	0	0.111111	Mental Depression
1537	TRANSITION METAL ION HOMEOSTASIS%GOBP%GO:0055076	0	0	0	0	0	0	0	0	0	0	0	0	0	0	0	0	0	0	0	0	0	0	0	0	0	0	0	0	0	0	0	0	0	1.3637	1.37717	2.16914	0.0833333	Endogenous depression
1538	GROOMING BEHAVIOR%GOBP%GO:0007625	3.6632	3.50318	1.39766	3.447	3.48883	1.538	1.48108	2.73747	0	0	0	0	5.7469	3.68237	0	0	0	2.60671	0	0	3.11963	0	2.04954	2.02108	4.12095	3.32137	0	3.50975	2.04881	0	0	0	0	0	0	0	0.5	Hypotension
1539	REPRODUCTIVE STRUCTURE DEVELOPMENT%GOBP%GO:0048608	4.16093	4.53315	1.94196	3.73708	3.46014	0	0	0	0	0	0	0	0	0	1.43089	0	0	0	0	1.6697	0	0	0	0	0	2.51573	1.44973	3.72991	0	0	0	0	0	0	0	0	0.277778	Depressive disorder
1540	POSITIVE REGULATION OF HUMORAL IMMUNE RESPONSE%GOBP%GO:0002922	0	0	0	2.03839	2.06114	0	0	0	0	0	0	0	1.96799	0	1.85363	0	0	0	0	1.8511	0	0	0	0	0	0	0	0	0	0	0	0	0	0	0	0	0.138889	Major Depressive Disorder
1541	REGULATION OF STAT CASCADE%GOBP%GO:1904892	7.4341	6.83288	0	3.05571	4.61219	0	0	0	0	0	1.83426	0	5.6344	2.17418	2.71432	0	2.31572	2.291	0	3.82767	1.46584	1.67397	0	0	0	2.21294	0	8.40253	0	0	0	0	0	0	0	0	0.416667	Autistic Disorder
1542	RESPONSE TO HEAT%GOBP%GO:0009408	4.25206	3.90146	2.53288	1.87548	0	0	0	0	0	0	0	0	1.64822	0	6.59987	0	0	0	0	4.44415	1.82925	1.95491	0	0	0	0	0	0	0	1.79308	0	0	0	1.544	1.56708	2.45442	0.361111	Allodynia
1543	NEGATIVE REGULATION OF DIGESTIVE SYSTEM PROCESS%GOBP%GO:0060457	2.11662	3.10522	0	1.97598	2.00321	0	0	0	0	0	0	0	1.92358	0	0	0	0	0	0	0	0	0	0	1.85779	0	0	0	3.11702	0	0	0	0	0	0	0	0	0.194444	Autistic Disorder
1544	LONG-TERM SYNAPTIC POTENTIATION%GOBP%GO:0060291	7.16052	6.76117	4.308	3.5156	2.64535	6.56834	6.34445	6.09721	0	0	0	0	2.49793	0	2.23405	0	0	0	0	3.51058	2.96478	0	2.45323	3.94501	1.41663	4.38074	0	8.33968	0	0	4.98213	4.65455	4.49766	2.29576	2.31239	2.27009	0.638889	Autistic Disorder
1545	BLOOD CIRCULATION%GOBP%GO:0008015	19.4853	25.3495	19.9812	22.0675	17.8447	7.61292	7.99517	9.84193	1.95674	7.46569	0	2.83515	34.1765	26.3176	17.729	3.75249	1.35879	5.82483	14.3053	7.55082	16.952	6.90026	12.6756	9.9757	6.36867	12.0484	5.42911	13.5438	4.14486	2.03765	5.59844	6.06025	4.70504	7.6094	7.75707	7.36801	0.972222	Hypotension
1546	REGULATION OF PROTEIN KINASE A SIGNALING%GOBP%GO:0010738	0	1.85295	0	0	0	0	0	0	0	0	0	0	0	0	0	0	0	0	0	0	0	0	0	0	0	0	0	1.80992	1.80458	0	0	0	0	0	0	0	0.0833333	Depressive disorder
1547	RIBOSE PHOSPHATE BIOSYNTHETIC PROCESS%GOBP%GO:0046390	0	0	1.31099	0	0	0	0	0	0	0	0	0	0	0	0	0	0	0	0	0	0	0	0	0	0	0	0	0	0	0	0	0	0	0	0	0	0.0277778	Mood Disorders
1548	CYCLOOXYGENASE PATHWAY%GOBP%GO:0019371	0	0	1.5595	0	0	0	0	0	0	0	0	0	0	0	2.17378	0	0	0	0	0	0	0	0	0	0	0	0	0	0	0	0	0	0	0	0	0	0.0555556	Allodynia
1549	HORMONE BIOSYNTHETIC PROCESS%GOBP%GO:0042446	3.08901	2.86563	0	0	0	0	0	0	0	0	0	0	0	0	0	0	0	0	0	0	1.57592	0	0	0	0	2.67259	2.82389	1.43157	0	0	0	0	0	0	0	0	0.166667	Mental Depression
1550	POSITIVE REGULATION OF POSTTRANSCRIPTIONAL GENE SILENCING%GOBP%GO:0060148	0	1.71165	0	2.62023	2.64864	0	0	0	0	0	0	0	0	0	0	0	0	0	0	0	0	0	0	0	0	2.46198	0	0	0	0	0	0	0	0	0	0	0.111111	Major Depressive Disorder
1551	SOMATIC STEM CELL POPULATION MAINTENANCE%GOBP%GO:0035019	0	0	0	1.32206	1.3562	0	0	0	0	0	0	0	0	0	0	0	0	0	0	0	0	0	0	0	0	0	0	0	0	0	0	0	0	0	0	0	0.0555556	Major Depressive Disorder
1552	NEGATIVE REGULATION OF RESPONSE TO OXIDATIVE STRESS%GOBP%GO:1902883	2.65596	1.70958	1.30742	1.69138	2.50592	0	0	0	0	0	0	0	0	0	0	0	0	0	0	0	2.83966	1.42527	0	0	0	0	1.97692	1.71429	0	0	0	0	0	0	0	0	0.25	Absence Seizures
1553	RESPONSE TO COBALT ION%GOBP%GO:0032025	0	0	0	0	0	0	0	0	0	4.33688	0	0	0	0	0	0	0	0	0	2.22038	1.93443	0	0	0	0	0	0	0	0	0	0	0	0	0	0	0	0.0833333	Anasarca
1554	NEGATIVE REGULATION OF MAP KINASE ACTIVITY%GOBP%GO:0043407	2.60496	2.39499	0	0	0	0	0	0	0	0	0	0	1.92358	0	0	0	0	0	0	0	2.2014	0	0	0	0	0	0	0	0	0	0	0	0	0	0	0	0.111111	Mental Depression
1555	NEGATIVE REGULATION OF ANOIKIS%GOBP%GO:2000811	0	2.08325	0	0	0	0	0	0	0	0	0	0	0	0	0	0	0	0	0	1.8511	0	0	0	0	0	0	0	0	0	0	0	0	0	0	0	0	0.0555556	Depressive disorder
1556	POSITIVE REGULATION OF INSULIN SECRETION INVOLVED IN CELLULAR RESPONSE TO GLUCOSE STIMULUS%GOBP%GO:0035774	2.31389	2.17314	1.62751	3.0531	2.18302	0	0	0	0	0	0	0	1.48834	0	0	0	0	0	1.59754	0	0	0	1.43005	0	1.60451	0	0	0	0	0	0	0	0	1.35004	1.35973	1.37143	0.333333	Unipolar Depression
1557	REGULATION OF PROTEIN ACETYLATION%GOBP%GO:1901983	4.37303	4.05101	1.56762	1.79625	0	2.01205	1.89559	1.76499	0	0	0	0	0	0	1.70725	0	0	0	0	0	0	0	0	0	0	0	0	0	0	0	0	0	0	0	0	0	0.222222	Mental Depression
1558	PRESYNAPTIC ENDOCYTOSIS%GOBP%GO:0140238	0	0	0	0	0	0	0	0	0	0	0	0	0	0	0	0	0	0	0	0	0	0	0	0	0	0	0	1.83221	0	0	0	0	0	0	0	0	0.0277778	Autistic Disorder
1559	HEMATOPOIETIC STEM CELL DIFFERENTIATION%GOBP%GO:0060218	0	0	0	0	0	0	0	0	0	0	0	0	0	0	0	0	0	0	0	0	0	0	0	0	0	2.00018	0	0	0	0	0	0	0	0	0	0	0.0277778	Alcoholic Intoxication, Chronic
1560	ALPHA-AMINO ACID CATABOLIC PROCESS%GOBP%GO:1901606	1.43922	1.84863	0	0	1.34957	0	0	0	0	0	0	0	0	0	0	0	0	0	0	0	1.81725	0	0	0	0	0	0	0	0	0	0	1.33862	0	0	0	0	0.138889	Depressive disorder
1561	TISSUE REMODELING%GOBP%GO:0048771	4.31672	4.76983	1.84043	2.53725	2.60646	0	0	0	0	0	0	0	2.68982	0	1.40777	0	0	0	0	2.37756	0	0	0	0	0	3.04631	0	1.39226	0	0	0	0	0	0	0	0	0.277778	Depressive disorder
1562	RESPONSE TO MUSCLE ACTIVITY%GOBP%GO:0014850	1.80325	0	0	0	0	0	0	0	0	0	0	0	0	0	1.60477	0	0	0	0	0	0	0	0	0	0	0	0	0	0	0	0	0	0	0	0	0	0.0555556	Mental Depression
1563	CHEMICAL HOMEOSTASIS WITHIN A TISSUE%GOBP%GO:0048875	1.47191	1.42631	0	0	1.38569	1.70441	1.64698	1.59346	0	0	0	0	0	0	0	0	0	0	0	0	0	0	0	0	0	0	0	0	0	0	0	0	0	0	0	0	0.166667	Cocaine-Related Disorders
1564	CEREBRAL CORTEX DEVELOPMENT%GOBP%GO:0021987	3.85338	3.50857	3.83702	8.79025	8.01213	0	0	0	0	0	0	0	0	1.47358	0	0	0	0	0	0	2.47702	2.85916	0	2.56965	4.26152	2.63993	0	7.33587	2.56153	1.69407	2.2476	3.03583	2.86195	2.35023	2.37884	2.29959	0.555556	Unipolar Depression
1565	RESPONSE TO OSMOTIC STRESS%GOBP%GO:0006970	0	0	3.04765	4.76912	4.86556	0	0	0	0	3.58478	0	0	3.03363	4.2066	6.09084	0	0	0	0	6.30602	3.14408	0	0	0	0	3.71981	0	1.74947	0	0	0	0	0	0	0	0	0.305556	Complex Partial Status Epilepticus
1566	INDOLE-CONTAINING COMPOUND CATABOLIC PROCESS%GOBP%GO:0042436	0	0	0	1.44159	2.63143	0	0	0	0	0	0	0	0	0	0	0	0	0	0	0	0	0	0	0	0	0	0	0	0	0	0	0	0	0	0	0	0.0555556	Major Depressive Disorder
1567	EXTRINSIC APOPTOTIC SIGNALING PATHWAY%GOBP%GO:0097191	6.19063	6.66393	0	2.58476	2.64864	0	0	0	0	3.28538	2.08704	0	3.89139	0	3.31108	0	1.30774	0	0	2.40333	0	0	0	0	0	0	0	1.41639	0	1.81936	0	0	0	0	0	0	0.333333	Depressive disorder
1568	KETONE BIOSYNTHETIC PROCESS%GOBP%GO:0042181	0	0	0	0	0	0	0	0	0	0	0	0	0	0	0	0	0	0	0	0	0	0	0	0	0	2.22722	1.32528	0	0	0	0	0	0	0	0	0	0.0555556	Alcoholic Intoxication, Chronic
1569	POSITIVE REGULATION OF TISSUE REMODELING%GOBP%GO:0034105	0	0	0	0	0	0	0	0	0	0	0	0	0	0	0	0	0	0	0	0	0	0	0	0	0	0	2.38915	1.38363	0	0	0	0	0	0	0	0	0.0555556	Alcohol abuse
1570	MEMBRANE ASSEMBLY%GOBP%GO:0071709	0	0	0	0	0	0	0	0	0	0	0	0	0	0	0	0	0	0	0	1.41087	0	0	0	0	0	0	0	4.32179	0	0	0	0	0	0	0	0	0.0555556	Autistic Disorder
1571	REGULATION OF T CELL MEDIATED IMMUNITY%GOBP%GO:0002709	1.92917	2.44943	0	0	0	0	0	0	0	0	0	0	0	0	3.79351	0	1.48748	0	0	0	1.37448	0	0	0	0	0	0	0	0	0	0	0	0	0	0	0	0.138889	Allodynia
1572	BLOOD VESSEL MORPHOGENESIS%GOBP%GO:0048514	3.9469	4.89802	3.10716	3.54245	4.26585	0	0	0	0	0	0	0	0	0	1.53184	0	0	0	0	4.61913	0	0	0	0	0	1.92641	0	5.19608	0	1.329	0	0	0	0	0	0	0.277778	Autistic Disorder
1573	REGULATION OF ESTABLISHMENT OF CELL POLARITY%GOBP%GO:2000114	0	0	0	0	0	0	0	0	0	0	0	0	0	0	0	0	0	0	0	0	0	0	0	0	0	1.57622	0	0	0	0	0	0	0	0	0	0	0.0277778	Alcoholic Intoxication, Chronic
1574	NUCLEOTIDE CATABOLIC PROCESS%GOBP%GO:0009166	1.39741	0	0	0	0	0	0	0	0	0	0	0	0	0	0	0	0	0	0	0	0	0	0	0	0	0	0	1.89863	0	0	0	0	0	0	0	0	0.0555556	Autistic Disorder
1575	POSITIVE REGULATION OF SIGNALING RECEPTOR ACTIVITY%GOBP%GO:2000273	1.41534	0	1.60141	3.00325	3.05378	0	0	0	0	0	0	0	2.75968	0	0	0	0	0	0	1.37129	0	0	0	0	0	0	0	3.11222	0	0	0	0	0	0	0	0	0.194444	Autistic Disorder
1576	NEGATIVE REGULATION OF OLIGODENDROCYTE DIFFERENTIATION%GOBP%GO:0048715	0	0	0	0	0	0	0	0	0	0	0	0	0	0	0	0	0	0	0	0	0	0	0	0	0	0	0	3.62788	0	0	0	0	0	0	0	0	0.0277778	Autistic Disorder
1577	DIENCEPHALON DEVELOPMENT%GOBP%GO:0021536	3.46189	3.19851	1.55347	1.77304	1.8218	1.99501	2.79843	1.74615	0	0	0	0	0	0	0	0	0	0	0	0	1.37448	0	3.06425	3.21388	2.24354	5.7443	2.53848	3.38517	0	0	0	0	0	0	0	0	0.416667	Alcoholic Intoxication, Chronic
1578	NEURAL TUBE CLOSURE%GOBP%GO:0001843	0	1.47907	1.32303	0	0	0	0	0	0	0	0	0	0	0	0	0	0	0	0	0	0	0	0	0	0	0	0	0	0	0	0	0	0	0	0	0	0.0555556	Depressive disorder
1579	MONOVALENT INORGANIC CATION TRANSPORT%GOBP%GO:0015672	0	0	0	0	0	0	0	0	0	0	0	0	0	0	0	0	0	0	0	2.41246	2.7465	0	0	0	0	0	0	0	0	0	0	0	0	0	0	0	0.0555556	Absence Seizures
1580	REGULATION OF CARDIAC MUSCLE CELL PROLIFERATION%GOBP%GO:0060043	2.01004	2.70545	0	1.86491	0	0	0	0	0	0	0	0	0	0	0	0	0	0	0	0	0	0	0	0	0	0	0	1.8935	0	0	0	0	0	2.3457	2.36193	2.31327	0.194444	Depressive disorder
1581	RESPONSE TO NERVE GROWTH FACTOR%GOBP%GO:1990089	4.35739	4.07151	5.01289	2.32576	3.22625	2.48861	2.37263	2.23435	4.08943	1.47763	2.67196	2.67138	0	2.22903	4.45776	0	0	0	0	4.52502	0	1.37287	0	0	2.59031	2.13453	0	4.27804	2.31785	0	3.19499	3.08609	2.93341	0	0	0	0.638889	Mood Disorders
1582	CARDIAC MUSCLE TISSUE DEVELOPMENT%GOBP%GO:0048738	0	0	0	0	0	0	0	0	0	0	0	0	0	0	0	0	0	0	0	0	0	1.51459	0	0	0	0	0	0	0	0	0	0	0	0	0	0	0.0277778	Cognition Disorders
1583	POSITIVE REGULATION OF UBIQUITIN-DEPENDENT PROTEIN CATABOLIC PROCESS%GOBP%GO:2000060	0	1.36146	0	0	0	0	0	0	0	0	0	0	0	0	0	0	0	0	0	0	0	0	0	0	0	0	0	0	0	0	0	1.37368	0	0	0	0	0.0555556	Depression, Bipolar
1584	CELLULAR RESPONSE TO HYPOXIA%GOBP%GO:0071456	1.93534	2.18435	2.56972	3.99238	3.49123	0	0	0	0	0	0	0	0	1.79456	0	0	0	0	0	4.11422	1.71805	0	0	0	0	0	0	0	0	1.31758	0	0	0	0	0	1.74369	0.277778	Complex Partial Status Epilepticus
1585	ENTRAINMENT OF CIRCADIAN CLOCK BY PHOTOPERIOD%GOBP%GO:0043153	3.08882	2.94291	0	0	0	0	0	0	0	0	0	0	0	0	0	0	0	0	0	0	0	0	3.34835	0	0	0	0	0	0	0	0	0	0	0	0	0	0.0833333	Drug Withdrawal Symptoms
1586	LIPOPROTEIN CATABOLIC PROCESS%GOBP%GO:0042159	0	0	0	0	0	0	0	0	0	0	0	0	0	0	0	0	0	0	0	0	0	0	0	0	0	0	1.74131	0	0	0	0	0	0	0	0	0	0.0277778	Alcohol abuse
1587	REGULATION OF REGULATED SECRETORY PATHWAY%GOBP%GO:1903305	8.37225	8.58199	5.29621	4.61239	4.75092	2.41196	3.82513	6.30866	0	0	0	0	5.22689	0	1.64097	0	0	2.13429	2.55486	1.77912	4.56346	1.52867	5.15717	4.35012	4.97755	3.69133	0	5.80721	2.15463	0	3.73595	3.48485	3.27693	0	0	0	0.666667	Depressive disorder
1588	POSITIVE REGULATION OF CALCIUM ION TRANSPORT%GOBP%GO:0051928	7.31225	6.74567	4.6758	1.63816	1.69466	3.97453	3.75083	5.4442	0	0	0	0	2.45571	5.99931	5.07664	0	0	0	1.80409	1.34201	0	0	0	0	0	2.6171	0	0	0	0	1.35653	2.05777	1.93722	0	0	0	0.472222	Mental Depression
1589	NEGATIVE REGULATION OF T CELL PROLIFERATION%GOBP%GO:0042130	0	0	0	1.34207	1.37477	0	0	0	0	0	0	0	0	0	0	0	0	0	0	0	0	0	0	0	0	0	0	0	0	0	0	0	0	0	0	0	0.0555556	Major Depressive Disorder
1590	REGULATION OF GROWTH HORMONE SECRETION%GOBP%GO:0060123	1.40876	2.47145	0	2.40918	1.32916	1.6454	1.58495	1.53128	0	0	0	0	0	0	0	0	0	0	0	0	1.81284	0	0	0	0	0	1.89384	0	0	0	0	0	0	0	0	0	0.25	Depressive disorder
1591	L-ASPARTATE TRANSMEMBRANE TRANSPORT%GOBP%GO:0070778	1.47191	1.42631	0	0	0	0	0	0	0	0	0	0	0	0	0	0	0	0	0	0	0	0	0	0	0	0	0	1.33204	0	0	0	0	0	0	0	0	0.0833333	Mental Depression
1592	REGULATION OF OSTEOCLAST DIFFERENTIATION%GOBP%GO:0045670	2.1173	1.31194	0	2.66388	2.72296	2.15533	2.03563	1.90577	0	0	0	0	2.06479	0	1.81237	0	1.55551	0	0	1.8764	0	0	2.01349	2.07999	0	2.47511	1.67911	0	0	0	0	0	0	0	0	0	0.416667	Major Depressive Disorder
1593	L-GLUTAMATE TRANSMEMBRANE TRANSPORT%GOBP%GO:0015813	0	0	0	0	0	0	0	0	0	0	0	0	0	0	0	0	0	0	0	0	1.53472	0	0	0	0	0	0	0	1.90402	1.84697	0	0	0	0	0	0	0.0833333	Age-Related Memory Disorders
1594	NEGATIVE REGULATION OF ENDOTHELIAL CELL PROLIFERATION%GOBP%GO:0001937	0	0	1.44592	1.89613	1.9368	0	0	0	0	0	0	0	1.35655	0	3.56594	0	3.26734	0	0	2.35504	1.93638	0	0	0	0	0	0	2.80772	0	0	0	0	0	0	0	0	0.25	Allodynia
1595	CHEMOKINE-MEDIATED SIGNALING PATHWAY%GOBP%GO:0070098	0	0	0	0	0	0	0	0	0	0	0	0	0	0	0	0	0	0	0	9.01992	0	0	0	0	0	0	0	0	0	0	0	0	0	0	0	0	0.0277778	Complex Partial Status Epilepticus
1596	NEGATIVE REGULATION OF NEURON DEATH%GOBP%GO:1901215	11.2689	12.1654	6.77216	9.64826	9.05593	4.214	4.76633	5.26746	0	0	0	1.48337	0	0	3.6447	0	0	0	0	8.07349	5.69173	3.09186	0	1.82832	0	4.70646	1.96242	9.51772	3.68447	1.99642	2.36313	2.99676	2.79887	2.51313	2.54812	2.41578	0.694444	Depressive disorder
1597	RESPONSE TO IMMOBILIZATION STRESS%GOBP%GO:0035902	3.86772	4.8488	4.30434	4.82352	4.87033	0	2.18168	0	0	0	0	0	1.70226	0	1.57593	0	0	0	1.76743	4.33528	2.46653	0	3.09487	1.63517	1.82022	5.99922	1.39722	0	0	0	0	0	0	0	0	0	0.444444	Alcoholic Intoxication, Chronic
1598	RESPONSE TO TEMPERATURE STIMULUS%GOBP%GO:0009266	7.22231	6.58131	7.82014	2.50725	1.54875	0	0	0	1.80932	2.5812	0	0	2.90822	3.90661	10.7356	0	0	0	0	7.68929	4.41774	1.48318	0	0	1.41601	1.73223	0	2.12271	0	1.40924	0	0	0	0	0	1.8477	0.5	Allodynia
1599	REGULATION OF BLOOD VESSEL ENDOTHELIAL CELL PROLIFERATION INVOLVED IN SPROUTING ANGIOGENESIS%GOBP%GO:1903587	0	2.14885	1.31099	0	0	0	0	0	0	0	0	0	0	0	0	0	2.43484	0	0	1.89362	1.61669	0	0	0	0	0	0	0	0	1.91476	0	0	0	0	0	0	0.166667	Hypothermia, Accidental
1600	REGULATION OF STORE-OPERATED CALCIUM ENTRY%GOBP%GO:2001256	0	0	0	0	0	1.538	1.48108	1.4285	0	0	0	0	0	0	0	0	0	0	0	0	0	0	0	0	0	0	0	0	0	0	0	0	0	0	0	0	0.0833333	Cocaine-Related Disorders
1601	POSITIVE REGULATION OF STRESS-ACTIVATED PROTEIN KINASE SIGNALING CASCADE%GOBP%GO:0070304	0	0	0	0	1.62029	0	0	0	0	0	0	0	0	0	3.3008	0	0	0	0	2.56625	0	0	0	0	0	0	0	0	0	1.43778	0	0	0	0	0	0	0.111111	Allodynia
1602	REGULATION OF CYTOKINE PRODUCTION INVOLVED IN INFLAMMATORY RESPONSE%GOBP%GO:1900015	1.94611	1.82263	0	0	0	0	0	0	0	0	0	0	0	0	2.23405	1.49424	1.83187	0	0	0	0	0	0	0	0	0	2.06298	0	0	0	0	0	0	0	0	0	0.166667	Allodynia
1603	POSITIVE REGULATION OF MORPHOGENESIS OF AN EPITHELIUM%GOBP%GO:1905332	2.27074	2.13626	0	2.10455	3.05378	0	0	0	0	0	0	0	0	0	2.49333	0	0	0	0	1.37129	0	0	0	0	0	0	0	2.13503	1.4775	0	0	0	0	0	0	0	0.222222	Major Depressive Disorder
1604	BEHAVIORAL RESPONSE TO ETHANOL%GOBP%GO:0048149	8.11075	6.1983	7.01293	4.67722	6.21604	4.36219	4.22851	5.77786	0	0	0	0	0	0	1.94192	0	0	0	0	0	3.03864	2.18062	0	0	2.17855	7.70316	4.93929	0	0	0	0	0	0	0	0	0	0.388889	Mental Depression
1605	REGULATION OF DEPHOSPHORYLATION%GOBP%GO:0035303	1.31956	0	1.31099	1.58955	1.66248	0	0	0	0	0	0	0	1.74159	0	0	0	0	1.88911	1.30448	1.50241	0	1.3125	0	0	0	0	0	0	0	0	0	0	0	0	0	0	0.25	Catalepsy
1606	OUTFLOW TRACT MORPHOGENESIS%GOBP%GO:0003151	0	0	2.33359	0	0	0	0	0	0	0	0	0	0	0	0	0	0	0	0	1.77912	0	0	0	0	0	0	0	0	0	0	0	0	0	0	0	0	0.0555556	Mood Disorders
1607	NEGATIVE REGULATION OF WOUND HEALING%GOBP%GO:0061045	0	0	1.5841	2.5021	1.86316	0	0	0	0	0	0	0	4.44254	1.91798	6.29421	0	0	0	0	0	2.27077	0	0	0	0	0	0	1.87226	0	0	0	0	0	0	0	0	0.222222	Allodynia
1608	ANTIBIOTIC CATABOLIC PROCESS%GOBP%GO:0017001	0	0	0	0	0	0	0	0	0	0	0	0	0	0	0	0	0	0	0	0	0	0	0	0	0	3.82661	0	0	0	0	0	0	0	0	0	0	0.0277778	Alcoholic Intoxication, Chronic
1609	NEUROLOGICAL SYSTEM PROCESS INVOLVED IN REGULATION OF SYSTEMIC ARTERIAL BLOOD PRESSURE%GOBP%GO:0001976	2.57407	2.47145	0	1.32183	2.43109	1.6454	2.99645	2.90627	0	0	0	0	2.21091	0	3.73189	0	0	4.8198	2.25584	0	5.06472	2.32477	0	2.12005	2.3383	0	0	2.40585	0	0	0	0	0	0	0	0	0.444444	Absence Seizures
1610	RESPONSE TO ETHER%GOBP%GO:0045472	2.4828	2.37867	2.68039	2.32576	2.34678	0	0	0	0	0	0	0	2.14992	2.06362	0	0	0	0	0	0	1.75629	0	0	2.07382	2.28058	2.15835	0	0	0	0	0	0	0	0	0	0	0.305556	Mood Disorders
1611	STEROL HOMEOSTASIS%GOBP%GO:0055092	0	0	0	0	0	0	0	0	0	0	0	0	0	0	0	0	0	0	0	0	0	0	0	0	0	0	1.44973	0	0	0	0	0	0	0	0	0	0.0277778	Alcohol abuse
1612	POSITIVE REGULATION OF MACROPHAGE CHEMOTAXIS%GOBP%GO:0010759	0	0	0	0	0	0	0	0	0	0	0	0	0	0	1.94192	0	0	0	0	0	0	0	0	0	0	0	0	0	0	0	0	0	0	0	0	0	0.0277778	Allodynia
1613	ANTIBIOTIC BIOSYNTHETIC PROCESS%GOBP%GO:0017000	1.40876	1.36525	0	1.32183	0	0	0	0	0	0	0	0	2.21091	0	0	0	0	0	0	0	0	0	0	0	0	0	0	0	0	0	0	0	0	0	0	0	0.111111	Hypotension
1614	NEGATIVE REGULATION OF ADENYLATE CYCLASE ACTIVITY%GOBP%GO:0007194	0	1.66912	3.05013	2.5662	4.87033	0	0	2.09207	0	0	0	0	0	0	0	0	0	0	1.76743	0	1.31271	1.85317	0	0	1.82022	5.99922	2.63252	0	1.68374	0	0	0	0	0	0	0	0.333333	Alcoholic Intoxication, Chronic
1615	NEGATIVE REGULATION OF MONOOXYGENASE ACTIVITY%GOBP%GO:0032769	1.47191	1.42631	0	1.38108	0	1.70441	1.64698	1.59346	0	0	0	0	0	0	2.17378	0	0	0	0	0	0	0	0	0	0	3.73777	1.9495	0	0	0	0	0	0	0	0	0	0.25	Alcoholic Intoxication, Chronic
1616	PROTEIN DESTABILIZATION%GOBP%GO:0031648	0	1.6548	0	0	0	0	0	0	0	0	0	0	0	0	0	0	0	0	0	0	0	0	0	0	0	0	0	0	0	0	0	0	0	0	0	0	0.0277778	Depressive disorder
1617	POSITIVE REGULATION OF ENDOCYTOSIS%GOBP%GO:0045807	2.99028	2.12466	2.36029	6.30267	6.50455	0	0	0	0	0	0	0	3.05112	0	3.39601	0	0	0	0	1.81619	1.99678	1.55687	0	2.17134	0	1.92072	2.41206	4.35925	2.1972	0	0	0	0	0	0	0	0.416667	Major Depressive Disorder
1618	UNSATURATED FATTY ACID BIOSYNTHETIC PROCESS%GOBP%GO:0006636	0	0	1.40235	0	0	0	0	0	0	0	0	0	1.32457	0	4.82107	0	0	0	1.43454	0	0	0	0	0	0	0	0	0	0	0	0	0	0	0	0	0	0.111111	Allodynia
1619	NEGATIVE REGULATION OF BLOOD VESSEL ENDOTHELIAL CELL MIGRATION%GOBP%GO:0043537	0	3.03573	2.56836	1.31603	0	1.90063	1.8135	1.71905	0	0	0	0	0	0	1.34592	0	0	0	0	1.37129	2.10566	0	0	1.42267	0	0	0	0	0	0	0	0	0	0	0	0	0.277778	Depressive disorder
1620	POSITIVE REGULATION OF LIPID TRANSPORT%GOBP%GO:0032370	2.9216	5.35118	7.82911	3.51849	3.60957	1.3028	0	1.92597	0	3.80681	0	0	4.65332	4.53347	2.88848	0	0	0	2.35859	0	4.6858	0	0	2.09387	0	4.25928	2.70743	1.33615	0	0	0	0	0	3.09736	3.1164	2.99448	0.555556	Mood Disorders
1621	REGULATION OF WOUND HEALING%GOBP%GO:0061041	0	0	0	2.83879	1.80212	0	0	0	0	0	0	0	4.22691	0	5.50331	0	0	0	0	0	1.37448	0	0	0	0	0	0	1.84472	0	0	0	0	0	0	0	0	0.166667	Allodynia
1622	POSITIVE REGULATION OF MEMBRANE POTENTIAL%GOBP%GO:0045838	0	0	1.31099	0	0	0	0	0	0	0	0	0	0	0	0	0	0	0	0	0	0	0	0	0	0	0	0	0	0	0	0	0	0	0	0	0	0.0277778	Mood Disorders
1623	TELENCEPHALON GLIAL CELL MIGRATION%GOBP%GO:0022030	0	0	0	0	0	0	0	0	0	0	0	0	0	0	0	0	0	0	0	0	0	0	0	0	0	0	0	2.7951	0	0	0	1.47239	0	0	0	0	0.0555556	Autistic Disorder
1624	NEGATIVE REGULATION OF INTRINSIC APOPTOTIC SIGNALING PATHWAY%GOBP%GO:2001243	2.13306	2.56727	2.61404	1.9504	1.41723	0	0	0	0	0	0	0	0	0	1.4299	0	0	0	0	2.40333	1.87722	0	0	0	0	0	0	1.41639	1.75994	0	0	0	0	0	0	0	0.277778	Mood Disorders
1625	ESTABLISHMENT OF CELL POLARITY%GOBP%GO:0030010	0	0	1.51094	0	0	0	0	0	0	0	0	0	0	0	0	0	0	0	0	0	0	0	0	0	0	0	0	0	0	0	0	0	0	0	0	0	0.0277778	Mood Disorders
1626	"WNT SIGNALING PATHWAY, CALCIUM MODULATING PATHWAY%GOBP%GO:0007223"	0	1.30776	0	0	0	0	0	0	0	0	0	0	0	0	0	0	0	0	0	0	0	0	0	0	0	0	0	0	0	0	0	0	0	0	0	0	0.0277778	Depressive disorder
1627	NEGATIVE REGULATION OF BONE RESORPTION%GOBP%GO:0045779	2.39571	2.29546	0	0	0	0	0	0	0	2.26522	0	0	0	0	7.07187	0	0	0	0	0	0	0	0	0	0	2.07811	0	0	0	0	0	0	0	0	0	0	0.138889	Allodynia
1628	RESPONSE TO METAL ION%GOBP%GO:0010038	9.9106	10.3312	7.59773	5.77271	4.81298	5.43154	5.00534	5.26605	0	2.47809	0	0	2.34501	1.64054	5.37874	0	1.41333	0	1.54914	10.8847	5.288	4.00436	4.91708	1.85779	3.16047	6.76304	3.0887	3.45124	1.88178	2.12394	1.58207	2.69088	1.834	0	0	2.29959	0.805556	Complex Partial Status Epilepticus
1629	REGULATION OF INTERFERON-GAMMA PRODUCTION%GOBP%GO:0032649	1.45329	1.86507	0	1.32183	1.94174	0	0	0	0	0	0	0	1.64822	0	2.24172	0	2.5654	0	0	1.47344	0	0	0	0	0	0	0	1.97093	0	0	0	0	0	0	0	0	0.25	Hypothermia, Accidental
1630	REGULATION OF FATTY ACID BIOSYNTHETIC PROCESS%GOBP%GO:0042304	0	0	0	0	0	0	0	0	0	1.54624	0	0	0	0	2.18575	0	0	0	0	0	0	0	0	0	0	0	0	0	0	0	0	0	0	0	0	0	0.0555556	Allodynia
1631	REGULATION OF PEPTIDYL-SERINE PHOSPHORYLATION OF STAT PROTEIN%GOBP%GO:0033139	0	0	0	1.72084	0	0	0	0	0	0	0	0	0	0	0	0	0	0	0	0	0	0	0	0	0	0	0	0	0	0	0	0	0	0	0	0	0.0277778	Unipolar Depression
1632	PURINERGIC RECEPTOR SIGNALING PATHWAY%GOBP%GO:0035587	0	1.55221	0	0	0	0	0	0	0	0	0	0	1.62458	0	1.50112	0	0	0	1.70232	0	0	0	1.56627	0	0	0	0	0	0	0	0	0	0	0	0	0	0.138889	Bradycardia
1633	RENAL SYSTEM PROCESS%GOBP%GO:0003014	3.9335	5.14563	4.7898	6.07748	4.52158	0	0	1.9294	0	0	0	0	8.95689	9.00713	3.05162	0	0	2.48061	4.46802	0	3.44676	0	10.5179	2.59736	4.31258	4.21212	0	3.12525	1.63152	0	0	0	0	0	0	0	0.5	Drug Withdrawal Symptoms
1634	REGULATION OF TRANSCRIPTION FROM RNA POLYMERASE II PROMOTER IN RESPONSE TO OXIDATIVE STRESS%GOBP%GO:0043619	1.47191	0	0	0	0	0	0	0	0	0	0	0	0	0	0	0	0	0	0	0	0	0	0	0	0	0	0	0	0	0	0	0	0	0	0	0	0.0277778	Mental Depression
1635	LOCOMOTORY EXPLORATION BEHAVIOR%GOBP%GO:0035641	5.2431	5.04236	2.68039	2.32576	2.34678	1.5883	1.53273	1.47654	0	0	0	0	0	2.06362	0	0	0	0	0	0	1.75629	4.0062	0	0	0	3.45122	1.84136	0	0	0	0	0	0	0	0	0	0.361111	Mental Depression
1636	POSITIVE REGULATION OF PROTEIN ACETYLATION%GOBP%GO:1901985	2.8892	3.62857	0	0	0	0	0	0	0	0	0	0	0	0	2.28573	0	0	0	0	0	0	0	0	0	0	0	0	0	1.35766	0	0	0	0	0	0	0	0.111111	Depressive disorder
1637	CELLULAR RESPONSE TO TUMOR NECROSIS FACTOR%GOBP%GO:0071356	2.84661	2.48938	1.97854	0	0	0	0	0	0	1.31052	0	1.33962	0	1.49748	5.05112	0	0	0	0	2.70675	0	0	0	0	0	0	0	0	0	0	0	0	0	0	0	0	0.222222	Allodynia
1638	POSITIVE REGULATION OF HISTONE MODIFICATION%GOBP%GO:0031058	1.55595	2.00178	1.92026	2.0078	2.06778	0	0	0	0	0	0	0	0	0	1.4585	0	0	0	0	0	0	0	0	1.75469	0	0	0	0	1.79237	1.84697	0	0	0	0	0	0	0.25	Major Depressive Disorder
1639	REGULATION OF EPITHELIAL CELL PROLIFERATION%GOBP%GO:0050678	4.80611	7.27341	3.77082	4.37283	5.17081	0	0	0	0	0	0	0	0	0	3.20057	0	1.47887	0	0	2.7479	1.89828	0	0	0	0	0	1.84519	9.08292	0	0	0	0	0	0	0	0	0.305556	Autistic Disorder
1640	POSITIVE REGULATION OF PEPTIDE SECRETION%GOBP%GO:0002793	5.60098	7.64471	3.7178	8.61534	4.71711	0	0	0	0	0	3.15095	0	10.3289	1.94725	8.05297	4.3788	1.60968	2.60671	2.73179	1.657	4.43499	0	3.62094	4.06807	2.5668	3.68377	4.53573	4.40297	3.01668	0	0	0	0	3.7466	3.77472	3.50797	0.694444	Hypotension
1641	CELLULAR RESPONSE TO PEPTIDE%GOBP%GO:1901653	10.7452	12.0403	7.42069	4.52232	3.61539	2.8229	3.2085	3.50945	0	0	0	0	1.79155	1.77737	5.72187	0	0	2.46279	1.65048	0	1.95474	2.37479	1.73526	0	1.53941	4.8443	0	2.78385	2.79275	1.53261	0	0	1.38542	0	0	0	0.611111	Depressive disorder
1642	CELLULAR RESPONSE TO BIOTIC STIMULUS%GOBP%GO:0071216	7.39784	9.07	2.19911	5.36688	4.85893	0	0	0	0	1.40648	1.50009	1.43838	1.64689	1.61056	9.51909	0	3.02132	0	0	6.76801	0	0	0	0	0	2.61644	0	1.55512	0	0	0	1.34631	0	0	0	0	0.444444	Allodynia
1643	REGULATION OF HAIR CYCLE%GOBP%GO:0042634	4.72842	5.69688	2.84391	2.35532	3.4085	0	0	0	0	0	0	0	0	0	1.47536	1.73054	0	0	0	0	0	0	0	0	0	0	0	0	0	0	0	0	0	0	0	0	0.194444	Depressive disorder
1644	"CD4-POSITIVE, ALPHA-BETA T CELL LINEAGE COMMITMENT%GOBP%GO:0043373"	0	1.36525	0	1.32183	1.32916	0	0	0	0	2.3677	0	0	0	0	0	0	0	0	0	0	0	0	0	0	0	0	0	0	0	0	0	0	0	0	0	0	0.111111	Anasarca
1645	CYTOKINE SECRETION%GOBP%GO:0050663	0	0	0	0	0	0	0	0	0	0	0	0	0	0	2.09889	0	0	0	0	0	1.75342	0	0	0	0	0	0	0	0	0	0	0	0	0	0	0	0.0555556	Allodynia
1646	PEPTIDE HORMONE SECRETION%GOBP%GO:0030072	7.06344	7.73619	3.57075	2.07256	2.88177	1.36223	0	2.01488	0	1.37199	0	0	3.3972	2.07288	9.58939	2.54352	0	0	0	0	1.55969	0	0	0	0	3.51622	0	2.95749	0	0	0	0	0	0	0	0	0.416667	Allodynia
1647	REGULATION OF BROWN FAT CELL DIFFERENTIATION%GOBP%GO:0090335	1.80325	1.71165	1.99023	2.62023	2.64864	0	0	0	0	1.94432	0	0	0	0	1.60477	1.83249	0	0	0	0	2.51579	0	0	0	0	0	0	0	0	0	0	0	0	0	0	0	0.25	Major Depressive Disorder
1648	CELLULAR RESPONSE TO STARVATION%GOBP%GO:0009267	3.04732	4.00891	0	0	0	1.75769	1.62546	1.46768	0	0	0	0	0	0	2.52548	0	0	0	0	3.62301	0	0	0	0	0	0	0	0	0	0	0	0	0	0	0	0	0.194444	Depressive disorder
1649	ENDOCRINE PANCREAS DEVELOPMENT%GOBP%GO:0031018	1.33644	0	0	0	0	0	0	0	0	0	0	0	0	0	0	0	0	0	0	0	0	0	0	0	0	0	0	0	0	0	0	0	0	0	0	0	0.0277778	Mental Depression
1650	MITOCHONDRIAL CALCIUM ION HOMEOSTASIS%GOBP%GO:0051560	0	0	0	0	0	0	0	0	0	0	0	0	0	0	0	0	0	0	0	0	1.31271	0	0	0	0	0	0	0	0	0	0	0	0	0	0	0	0.0277778	Absence Seizures
1651	REGULATION OF CELL COMMUNICATION BY ELECTRICAL COUPLING%GOBP%GO:0010649	0	0	0	0	0	0	0	0	0	0	0	0	0	0	0	0	0	0	0	2.15295	0	0	0	0	0	0	0	0	0	0	0	0	0	0	0	0	0.0277778	Complex Partial Status Epilepticus
1652	NEGATIVE REGULATION OF TRANSLATIONAL INITIATION%GOBP%GO:0045947	0	0	0	0	0	0	0	0	0	0	0	0	0	0	0	0	0	0	0	1.77912	0	2.03464	0	0	0	0	0	0	0	0	0	0	0	0	0	0	0.0555556	Cognition Disorders
1653	ESTABLISHMENT OF PROTEIN LOCALIZATION TO POSTSYNAPTIC MEMBRANE%GOBP%GO:1903540	0	0	0	0	0	0	0	0	0	0	0	0	0	0	0	0	0	0	0	0	0	0	0	0	0	0	0	0	0	0	1.71375	1.62997	1.56665	0	0	0	0.0833333	Manic Disorder
1654	REGULATION OF EMBRYONIC DEVELOPMENT%GOBP%GO:0045995	0	0	0	1.44257	1.49591	0	0	0	0	0	0	0	0	0	3.73804	0	0	0	0	0	0	0	0	0	0	0	0	1.51977	0	0	0	0	0	0	0	0	0.111111	Allodynia
1655	REGULATION OF SYNAPTIC PLASTICITY%GOBP%GO:0048167	13.9731	16.0142	13.4056	8.55087	5.539	10.709	11.3988	10.6759	0	0	0	0	8.44062	1.78891	5.79398	1.54555	0	3.23462	2.32763	5.10667	8.15344	13.2044	14.1248	6.46965	5.95496	5.87895	1.37661	15.1565	6.00494	5.45038	9.84003	10.4571	8.68337	5.85004	5.9115	6.77737	0.861111	Depressive disorder
1656	EXCRETION%GOBP%GO:0007588	0	0	0	0	0	0	0	1.53616	0	0	0	0	0	0	0	0	0	0	0	2.32882	0	0	0	1.30266	0	0	0	0	0	0	0	0	0	0	0	0	0.0833333	Complex Partial Status Epilepticus
1657	REGULATION OF STRESS-ACTIVATED MAPK CASCADE%GOBP%GO:0032872	2.47737	2.16147	0	1.34838	2.83678	0	0	0	0	0	0	0	1.59133	3.26663	4.27386	0	0	0	0	2.04309	0	0	1.52766	0	0	0	0	1.4585	0	0	0	0	0	0	0	0	0.277778	Allodynia
1658	AXONAL FASCICULATION%GOBP%GO:0007413	0	0	0	0	0	0	0	0	0	0	0	0	0	0	0	0	0	0	0	1.65225	0	0	0	0	0	1.5304	0	1.71271	0	0	0	0	0	0	0	0	0.0833333	Autistic Disorder
1659	ACUTE INFLAMMATORY RESPONSE%GOBP%GO:0002526	2.77085	3.3314	0	1.85966	0	0	0	0	0	0	0	0	3.19323	0	3.89412	0	0	0	0	0	2.3133	0	0	0	0	1.6422	2.60359	0	2.04881	0	0	0	0	0	0	0	0.25	Allodynia
1660	REGULATION OF DNA BINDING%GOBP%GO:0051101	2.91562	2.04796	0	0	0	0	0	0	0	0	0	0	0	0	3.84233	0	0	0	0	0	0	0	0	0	0	0	0	1.59642	0	0	0	0	0	0	0	0	0.111111	Allodynia
1661	REGULATION OF CHOLESTEROL BIOSYNTHETIC PROCESS%GOBP%GO:0045540	0	0	0	0	0	0	0	0	0	0	0	0	1.30924	0	0	0	0	0	0	0	0	0	0	0	0	0	0	0	0	0	0	0	0	0	0	0	0.0277778	Hypotension
1662	CELLULAR MONOVALENT INORGANIC ANION HOMEOSTASIS%GOBP%GO:0030320	0	0	0	0	0	0	0	0	0	0	0	0	0	0	0	0	0	0	0	2.04309	1.75629	0	0	0	0	0	0	0	0	0	0	0	0	0	0	0	0.0555556	Complex Partial Status Epilepticus
1663	NEGATIVE REGULATION OF PROTEIN DEPHOSPHORYLATION%GOBP%GO:0035308	1.52138	1.4113	0	0	0	0	0	0	0	0	0	0	0	0	0	0	0	0	0	0	0	0	0	0	0	0	0	0	0	0	0	0	0	0	0	0	0.0555556	Mental Depression
1664	POSITIVE REGULATION OF HAIR FOLLICLE DEVELOPMENT%GOBP%GO:0051798	1.40876	2.47145	1.49943	1.32183	2.43109	0	0	0	0	0	0	0	0	0	2.10458	2.25128	0	0	0	0	0	0	0	0	0	0	0	0	0	0	0	0	0	0	0	0	0.194444	Depressive disorder
1665	NEGATIVE REGULATION OF FAT CELL DIFFERENTIATION%GOBP%GO:0045599	1.83286	2.47689	3.0533	0	0	0	0	0	0	1.51928	0	0	0	0	2.14124	0	0	0	0	0	0	0	0	0	0	0	0	0	0	0	0	0	0	0	0	0	0.138889	Mood Disorders
1666	EOSINOPHIL CHEMOTAXIS%GOBP%GO:0048245	0	0	0	0	0	0	0	0	0	0	0	0	0	0	0	0	0	0	0	1.744	0	0	0	0	0	0	0	0	0	0	0	0	0	0	0	0	0.0277778	Complex Partial Status Epilepticus
1667	REGULATION OF FATTY ACID OXIDATION%GOBP%GO:0046320	0	0	0	0	0	0	0	0	0	0	0	0	0	1.5018	0	0	0	0	0	0	0	0	0	0	0	0	0	0	0	0	0	0	0	0	0	0	0.0277778	Ache
1668	STEROID BIOSYNTHETIC PROCESS%GOBP%GO:0006694	0	0	0	0	0	0	0	0	0	0	0	0	0	0	0	0	0	0	1.70232	0	0	0	0	0	0	2.32686	0	0	0	0	0	0	0	0	0	0	0.0555556	Alcoholic Intoxication, Chronic
1669	NEGATIVE REGULATION OF NEURON DIFFERENTIATION%GOBP%GO:0045665	0	1.37418	0	1.84865	1.48004	0	0	0	0	0	0	0	0	0	0	0	0	0	0	0	2.84124	5.19002	0	0	0	0	0	5.84838	0	0	1.51725	1.3363	0	1.60703	1.63645	2.32131	0.305556	Autistic Disorder
1670	POSITIVE REGULATION OF VASCULAR ENDOTHELIAL GROWTH FACTOR RECEPTOR SIGNALING PATHWAY%GOBP%GO:0030949	2.32175	0	1.35361	2.17045	3.37881	0	0	0	0	0	0	0	0	0	0	0	0	0	0	0	1.66115	0	0	0	0	0	0	0	2.00697	1.94607	0	0	0	0	0	0	0.194444	Major Depressive Disorder
1671	STRIATED MUSCLE ADAPTATION%GOBP%GO:0014888	0	0	0	0	0	0	0	0	0	0	0	0	0	0	0	0	0	0	0	1.54492	0	0	0	0	0	0	0	0	0	0	0	0	0	0	0	0	0.0277778	Complex Partial Status Epilepticus
1672	MACROPHAGE CHEMOTAXIS%GOBP%GO:0048246	0	0	0	0	0	0	0	0	0	0	0	0	0	0	0	0	0	0	0	1.98998	0	0	0	0	0	0	0	0	0	0	0	0	0	0	0	0	0.0277778	Complex Partial Status Epilepticus
1673	NEGATIVE REGULATION OF TRANSMEMBRANE TRANSPORT%GOBP%GO:0034763	3.85338	4.23795	5.62563	5.1158	5.24734	0	0	0	0	0	0	0	2.46943	2.41299	3.00512	1.94811	0	0	0	1.3521	3.39723	2.85916	2.42439	2.56965	1.79629	5.77826	0	1.73394	0	0	0	0	0	0	0	0	0.472222	Alcoholic Intoxication, Chronic
1674	REGULATION OF MUSCLE TISSUE DEVELOPMENT%GOBP%GO:1901861	6.55215	7.76407	5.03684	3.77211	1.44107	1.933	1.78967	2.34762	0	0	0	0	0	0	0	0	0	0	0	0	0	0	0	0	0	0	0	1.45339	0	0	0	0	0	2.14201	2.16769	2.08112	0.333333	Depressive disorder
1675	POSITIVE REGULATION OF EPITHELIAL CELL PROLIFERATION%GOBP%GO:0050679	4.28552	5.91063	3.16568	4.60391	4.08885	0	0	0	0	0	0	0	0	0	1.4299	0	0	0	0	1.57307	0	0	0	0	0	1.45759	2.08497	5.02441	0	1.30426	0	0	0	0	0	1.72992	0.333333	Depressive disorder
1676	REGULATION OF ACTION POTENTIAL%GOBP%GO:0098900	3.48304	3.25433	5.11584	2.39273	2.43463	0	1.46156	1.37313	0	1.49835	0	0	0	5.05378	3.2737	0	1.73592	0	0	2.15295	0	0	0	3.76201	0	2.19556	0	0	0	0	2.08823	1.9641	1.87133	0	0	0	0.472222	Mood Disorders
1677	REGULATION OF SUPRAMOLECULAR FIBER ORGANIZATION%GOBP%GO:1902903	1.33644	1.42615	0	0	0	0	0	0	0	0	0	0	0	0	0	0	0	0	0	0	1.31271	5.13729	0	0	0	0	0	0	0	1.46484	0	0	0	0	0	0	0.138889	Cognition Disorders
1678	REGULATION OF NEUROTRANSMITTER UPTAKE%GOBP%GO:0051580	5.53891	6.69743	2.13233	3.9754	2.84785	5.35489	5.18087	6.64348	0	0	0	0	1.82025	0	3.07873	0	0	2.33244	0	1.71259	4.11954	3.49107	3.29757	0	3.63949	5.15597	4.38532	1.80992	1.80458	0	0	0	0	0	0	0	0.555556	Depressive disorder
1679	PRESYNAPTIC MODULATION OF CHEMICAL SYNAPTIC TRANSMISSION%GOBP%GO:0099171	0	0	1.35361	2.17045	2.19308	1.49169	1.43234	2.65815	0	0	0	0	2.05542	0	1.94192	0	0	0	0	0	1.66115	0	0	0	0	0	0	0	0	0	0	0	0	0	0	0	0.25	Cocaine Dependence
1680	PROTEIN KINASE C-ACTIVATING G PROTEIN-COUPLED RECEPTOR SIGNALING PATHWAY%GOBP%GO:0007205	2.5849	3.44951	2.88873	2.40862	1.54002	0	0	0	0	0	0	0	4.5963	4.45696	1.50112	0	0	0	0	0	3.65078	0	1.56627	0	3.30349	1.32472	0	0	0	0	0	0	0	0	0	0	0.333333	Hypotension
1681	SENSORY PERCEPTION OF SOUND%GOBP%GO:0007605	2.44335	2.18253	1.78314	0	0	0	0	0	0	0	0	0	0	0	0	0	0	0	0	0	0	0	0	0	0	0	0	1.80711	0	0	0	0	0	0	0	0	0.111111	Mental Depression
1682	NUCLEOBASE-CONTAINING SMALL MOLECULE BIOSYNTHETIC PROCESS%GOBP%GO:0034404	1.39423	0	0	0	0	0	0	0	0	0	0	0	0	0	0	0	0	0	0	0	0	0	0	0	0	0	0	1.32537	0	0	0	0	0	0	0	0	0.0555556	Mental Depression
1683	POSITIVE REGULATION OF HETEROTYPIC CELL-CELL ADHESION%GOBP%GO:0034116	0	0	0	3.23275	3.27391	0	0	0	0	0	0	0	2.00758	0	5.05657	0	0	0	0	0	0	0	0	0	0	0	0	0	0	0	0	0	0	0	0	0	0.111111	Allodynia
1684	REGULATION OF LYMPHOCYTE APOPTOTIC PROCESS%GOBP%GO:0070228	0	0	0	0	0	0	0	0	0	0	0	0	0	0	0	0	0	0	0	0	0	0	0	0	0	0	0	2.3358	0	0	0	0	0	0	0	0	0.0277778	Autistic Disorder
1685	VESICLE-MEDIATED TRANSPORT IN SYNAPSE%GOBP%GO:0099003	2.17321	1.95307	0	0	0	0	0	0	0	0	0	0	0	0	0	0	0	0	0	0	0	0	0	0	0	0	0	1.51977	0	0	0	0	0	0	0	0	0.0833333	Mental Depression
1686	POSITIVE REGULATION OF CYCLASE ACTIVITY%GOBP%GO:0031281	4.12193	6.54491	0	1.76909	0	0	0	0	0	0	0	0	0	0	4.52755	0	0	0	0	1.67898	1.39938	0	1.73526	0	0	0	0	1.75994	0	0	2.81182	2.79783	2.62327	1.59332	1.60962	1.62037	0.388889	Depressive disorder
1687	BRANCHING INVOLVED IN LABYRINTHINE LAYER MORPHOGENESIS%GOBP%GO:0060670	0	0	0	0	0	0	0	0	0	0	0	0	0	0	2.10458	0	0	0	0	0	0	0	0	0	0	0	0	0	0	0	0	0	0	0	0	0	0.0277778	Allodynia
1688	POSITIVE REGULATION OF OLIGODENDROCYTE DIFFERENTIATION%GOBP%GO:0048714	0	0	2.03813	0	0	0	0	0	0	0	0	0	0	0	0	0	0	0	0	0	0	0	0	0	0	0	0	0	0	0	0	0	0	0	0	0	0.0277778	Mood Disorders
1689	POSITIVE REGULATION OF NEUROLOGICAL SYSTEM PROCESS%GOBP%GO:0031646	3.82597	3.54841	1.73436	1.34207	1.37477	1.317	0	1.94784	0	0	0	0	0	3.23432	4.05738	0	0	0	0	0	2.43539	0	3.28218	0	0	4.30067	0	12.8817	0	0	1.88931	1.75299	2.64473	0	0	0	0.444444	Autistic Disorder
1690	REGULATION OF SEQUESTERING OF CALCIUM ION%GOBP%GO:0051282	3.55241	4.65012	3.55302	2.60836	1.53535	2.03	2.66589	1.72204	0	0	0	0	0	4.47825	3.79351	0	0	0	0	3.96102	3.18192	0	0	0	2.7812	2.38569	1.84762	0	0	0	2.11926	1.9453	1.834	0	0	0	0.5	Depressive disorder
1691	DRUG CATABOLIC PROCESS%GOBP%GO:0042737	2.69604	3.04226	3.37993	3.07952	3.19057	0	0	0	0	0	0	0	1.357	0	0	0	0	0	0	0	1.47581	0	0	0	0	5.08673	2.61096	2.63161	1.46072	0	0	0	0	0	0	0	0.305556	Alcoholic Intoxication, Chronic
1692	POSITIVE REGULATION OF REACTIVE OXYGEN SPECIES METABOLIC PROCESS%GOBP%GO:2000379	4.41582	3.29728	3.4401	6.76485	7.94689	1.65563	1.54243	2.18633	0	0	0	0	5.20737	3.83498	7.98649	0	1.31237	0	1.97306	1.52111	3.789	2.00138	0	0	0	3.91533	2.19038	1.43157	1.77212	0	0	0	0	0	0	0	0.555556	Allodynia
1693	REGULATION OF CALCIUM ION TRANSMEMBRANE TRANSPORT%GOBP%GO:1903169	4.52981	5.61078	4.75426	2.83879	2.34678	1.79343	1.65892	2.18716	0	0	0	0	2.12558	4.17164	3.48475	0	0	2.21537	0	1.8725	2.07155	2.54774	0	1.32675	2.57517	5.5028	4.46638	1.84472	0	0	0	0	0	0	0	0	0.555556	Depressive disorder
1694	TEMPERATURE HOMEOSTASIS%GOBP%GO:0001659	9.98566	12.5635	5.11584	2.26676	3.28213	4.55046	4.39515	5.6345	0	0	0	0	7.88997	4.29334	3.98491	0	0	3.84332	3.20033	0	2.23308	0	2.83933	0	3.17775	6.65053	0	2.31078	2.85021	0	2.5175	2.44426	2.30905	0	0	0	0.611111	Depressive disorder
1695	POSITIVE REGULATION OF MYELINATION%GOBP%GO:0031643	0	0	0	0	0	0	0	0	0	0	0	0	0	0	0	0	0	0	0	0	0	0	0	0	0	0	0	1.91354	0	0	1.64288	1.55738	1.49504	0	0	0	0.111111	Autistic Disorder
1696	PRIMARY ALCOHOL METABOLIC PROCESS%GOBP%GO:0034308	0	0	0	0	0	0	0	0	0	0	0	0	0	0	0	0	0	0	0	0	0	0	0	0	0	8.5562	6.02617	0	0	0	0	0	0	0	0	0	0.0555556	Alcoholic Intoxication, Chronic
1697	REGULATION OF CYTOKINE SECRETION%GOBP%GO:0050707	2.19254	3.49857	0	5.57551	2.06346	0	0	0	0	1.44586	0	0	3.49462	0	6.46485	1.473	0	0	0	2.17101	0	0	1.64159	3.77431	0	1.71824	2.72867	2.14502	2.70585	0	0	0	0	1.65031	1.68505	1.63606	0.5	Allodynia
1698	MESONEPHRIC TUBULE MORPHOGENESIS%GOBP%GO:0072171	0	0	0	0	0	1.45569	1.36893	0	0	0	0	0	0	0	0	0	0	0	0	0	0	0	0	0	0	0	0	0	0	0	0	0	0	0	0	0	0.0555556	Cocaine-Related Disorders
1699	NEGATIVE REGULATION OF CALCINEURIN-MEDIATED SIGNALING%GOBP%GO:0106057	0	0	1.35361	0	0	0	0	0	0	0	0	0	0	0	0	0	0	0	0	0	0	0	0	0	0	0	0	0	0	0	0	0	0	0	0	0	0.0277778	Mood Disorders
1700	REGULATION OF FAT CELL PROLIFERATION%GOBP%GO:0070344	1.53821	1.48767	0	0	0	0	0	0	0	0	0	0	0	0	0	0	0	0	0	0	0	0	0	0	0	0	0	0	0	0	0	0	0	0	0	0	0.0555556	Mental Depression
1701	RESPONSE TO ZINC ION%GOBP%GO:0010043	1.70311	1.57866	0	0	0	0	0	0	0	0	0	0	0	0	0	0	0	0	0	0	2.70586	0	0	0	0	1.35889	0	0	0	0	0	0	0	0	0	0	0.111111	Absence Seizures
1702	IMMUNE RESPONSE-ACTIVATING SIGNAL TRANSDUCTION%GOBP%GO:0002757	0	0	0	0	0	0	0	0	0	0	0	0	0	0	1.3194	0	0	0	0	0	0	0	0	0	0	0	0	0	0	0	0	0	0	0	0	0	0.0277778	Allodynia
1703	POSITIVE REGULATION OF WOUND HEALING%GOBP%GO:0090303	0	0	0	2.02583	1.38804	0	0	0	0	0	0	0	0	0	0	0	0	0	0	0	0	0	0	0	0	0	0	0	0	0	0	0	0	0	0	0	0.0555556	Unipolar Depression
1704	THALAMUS DEVELOPMENT%GOBP%GO:0021794	0	0	0	0	0	0	0	0	0	0	0	0	0	0	0	0	0	0	0	0	0	0	0	0	0	0	0	2.32667	0	0	0	0	0	0	0	0	0.0277778	Autistic Disorder
1705	ADENOHYPOPHYSIS DEVELOPMENT%GOBP%GO:0021984	1.35241	1.30776	1.44592	0	0	1.5883	1.53273	1.47654	0	0	0	0	0	0	0	0	0	0	0	0	0	0	0	2.07382	2.28058	0	1.84136	0	2.10185	0	0	0	0	0	0	0	0.277778	Hyperactive behavior
1706	NEGATIVE REGULATION OF CELLULAR RESPONSE TO VASCULAR ENDOTHELIAL GROWTH FACTOR STIMULUS%GOBP%GO:1902548	0	0	0	0	0	0	0	0	0	0	0	0	0	0	0	0	2.61211	0	0	0	0	0	0	0	0	0	0	0	0	0	0	0	0	0	0	0	0.0277778	Hypothermia, Accidental
1707	REGULATION OF SYNAPTIC VESICLE FUSION TO PRESYNAPTIC ACTIVE ZONE MEMBRANE%GOBP%GO:0031630	1.47191	1.42631	0	0	0	0	0	0	0	0	0	0	0	0	0	0	0	0	0	0	0	0	0	0	0	0	0	0	0	0	1.98095	1.90719	1.82489	0	0	0	0.138889	Manic Disorder
1708	NEGATIVE REGULATION OF CYTOKINE PRODUCTION INVOLVED IN IMMUNE RESPONSE%GOBP%GO:0002719	0	1.66912	0	2.5662	1.65791	0	0	0	0	1.91684	0	0	0	1.61948	1.57593	0	0	0	0	1.59821	0	0	0	1.63517	0	0	0	0	0	0	0	0	0	0	0	0	0.222222	Unipolar Depression
1709	POSTSYNAPTIC MODULATION OF CHEMICAL SYNAPTIC TRANSMISSION%GOBP%GO:0099170	0	0	0	3.23275	2.12613	2.74635	4.12621	2.57836	0	0	0	0	0	1.91805	0	0	0	0	0	0	1.61669	0	0	0	0	0	1.69723	0	0	0	0	0	0	0	0	0	0.222222	Cocaine Abuse
1710	PROTEIN HETEROOLIGOMERIZATION%GOBP%GO:0051291	0	0	0	0	0	0	0	0	0	0	0	0	0	0	1.66649	0	0	0	0	0	0	0	0	0	0	0	0	0	0	0	0	0	0	0	0	0	0.0277778	Allodynia
1711	REGULATION OF CHEMOTAXIS%GOBP%GO:0050920	3.89887	5.40129	0	2.96316	2.53479	0	0	0	0	0	0	0	2.51375	0	7.44789	0	0	0	0	5.82535	0	0	0	0	0	0	0	3.27561	0	0	0	0	0	1.64073	1.67247	1.62273	0.305556	Allodynia
1712	REGULATION OF SUPEROXIDE METABOLIC PROCESS%GOBP%GO:0090322	1.44611	2.17314	1.62751	4.08982	3.10588	0	0	0	0	0	0	0	2.79382	1.41968	1.36603	0	2.00395	0	1.59754	0	0	1.65441	0	1.43754	0	0	0	0	0	0	0	0	0	0	0	0	0.333333	Unipolar Depression
1713	POSITIVE REGULATION OF NITRIC-OXIDE SYNTHASE ACTIVITY%GOBP%GO:0051000	1.997	0	3.38818	4.07119	2.91704	0	0	0	0	2.05891	0	0	1.85275	3.27104	0	1.93047	0	0	0	1.744	1.46343	0	0	0	0	0	0	0	0	0	0	0	0	0	0	0	0.277778	Unipolar Depression
1714	POSTSYNAPSE ASSEMBLY%GOBP%GO:0099068	0	0	0	0	0	0	0	0	0	0	0	0	0	0	0	0	0	0	0	0	0	0	0	1.89412	0	0	0	7.53753	0	0	0	0	0	0	0	0	0.0555556	Autistic Disorder
1715	REGULATION OF ACUTE INFLAMMATORY RESPONSE%GOBP%GO:0002673	3.28344	2.989	0	1.76261	1.82156	0	0	0	2.04112	4.33688	0	0	6.2537	1.52949	4.14479	0	0	0	0	2.26198	3.53046	0	0	0	0	0	0	0	0	0	0	0	0	0	0	0	0.305556	Hypotension
1716	NEGATIVE REGULATION OF NEURAL PRECURSOR CELL PROLIFERATION%GOBP%GO:2000178	0	0	2.13233	0	0	2.46035	2.37263	2.27661	0	0	0	0	0	0	0	0	0	0	0	0	0	0	1.76341	0	0	1.62657	1.51031	2.86753	0	0	1.58283	1.4995	1.431	1.6187	1.63645	1.64334	0.388889	Autistic Disorder
1717	EXPLORATION BEHAVIOR%GOBP%GO:0035640	7.7478	7.39601	2.99133	2.50999	2.53695	2.22829	3.35692	2.04502	0	0	0	0	0	2.98639	0	0	0	0	1.74336	0	5.27786	3.26321	0	0	0	4.61132	2.59556	1.58507	0	0	0	1.37368	0	0	0	0	0.444444	Mental Depression
1718	POSITIVE REGULATION OF CATABOLIC PROCESS%GOBP%GO:0009896	5.78659	3.97819	4.52565	5.81926	5.52438	0	0	0	0	2.22886	0	0	3.56519	0	4.72768	1.61091	0	0	0	0	1.94195	3.5745	0	0	0	1.69133	1.43899	3.68638	0	0	0	0	0	0	0	0	0.388889	Unipolar Depression
1719	REGULATION OF ESTABLISHMENT OR MAINTENANCE OF CELL POLARITY%GOBP%GO:0032878	0	0	0	0	0	0	0	0	0	0	0	0	0	0	0	0	0	0	0	0	0	0	0	0	0	1.44156	0	0	0	0	0	0	0	0	0	0	0.0277778	Alcoholic Intoxication, Chronic
1720	RESPONSE TO CORTICOSTEROID%GOBP%GO:0031960	8.33432	8.5414	10.1415	12.474	13.6445	2.4044	2.23098	3.52663	0	4.84825	0	0	6.41971	5.14278	7.38626	1.69043	0	0	1.52718	13.0079	10.1191	3.4991	0	5.61742	2.46189	5.12192	1.56114	5.77659	0	1.44216	0	2.52967	0	2.91394	2.94574	2.79368	0.75	Major Depressive Disorder
1721	CENTRAL NERVOUS SYSTEM NEURON DIFFERENTIATION%GOBP%GO:0021953	2.5294	2.23732	1.45234	2.28707	2.93416	0	1.34907	0	0	0	0	0	0	0	0	0	0	0	0	0	3.26257	2.29326	0	1.97811	3.4159	2.04508	0	6.79654	1.99083	0	0	0	0	0	0	0	0.361111	Autistic Disorder
1722	STARTLE RESPONSE%GOBP%GO:0001964	7.61813	8.68645	4.15256	1.55996	0	6.37384	6.18033	5.97819	0	0	0	0	4.65617	2.94332	1.5253	0	0	2.16665	0	0	5.20301	1.80617	3.0092	6.52945	7.12794	7.15253	2.56542	6.11218	1.64554	0	0	0	0	0	0	0	0.555556	Depressive disorder
1723	REGULATION OF INTERLEUKIN-10 PRODUCTION%GOBP%GO:0032653	0	0	0	0	0	0	0	0	0	0	0	0	0	0	1.99646	0	0	0	0	0	0	0	0	0	0	0	0	0	0	0	0	0	0	0	0	0	0.0277778	Allodynia
1724	SEQUESTERING OF METAL ION%GOBP%GO:0051238	0	1.42631	0	1.38108	0	0	0	0	0	0	0	0	0	0	0	0	0	0	0	0	0	0	0	0	0	0	0	0	0	0	0	0	0	1.99153	2.00222	2.01089	0.138889	Endogenous depression
1725	POSITIVE REGULATION OF TYPE 2 IMMUNE RESPONSE%GOBP%GO:0002830	2.24767	2.14885	0	0	0	0	0	0	0	0	0	0	0	0	1.89713	0	0	0	0	0	0	0	0	0	0	0	0	0	0	0	0	0	0	0	0	0	0.0833333	Mental Depression
1726	REGULATION OF G1/S TRANSITION OF MITOTIC CELL CYCLE%GOBP%GO:2000045	0	0	0	1.67841	1.74665	0	0	0	0	0	0	0	0	0	0	0	0	0	0	0	0	0	0	0	0	0	0	0	0	0	0	0	0	0	0	0	0.0555556	Major Depressive Disorder
1727	NEURAL TUBE FORMATION%GOBP%GO:0001841	1.39741	0	1.74766	1.81201	1.87055	0	0	0	0	0	0	0	0	0	0	0	0	0	0	0	0	0	0	0	0	0	0	0	0	0	0	0	0	0	0	0	0.111111	Major Depressive Disorder
1728	REGULATION OF MONONUCLEAR CELL PROLIFERATION%GOBP%GO:0032944	2.11968	3.98405	0	1.45598	3.02907	0	0	0	0	1.42156	1.51294	0	1.66209	0	5.39145	3.63917	3.03202	0	0	2.13116	0	0	0	0	0	0	0	8.40253	2.66028	0	0	0	0	0	0	0	0.361111	Autistic Disorder
1729	POSITIVE REGULATION OF FIBROBLAST MIGRATION%GOBP%GO:0010763	0	0	1.39766	0	0	0	0	0	0	0	0	0	0	0	0	0	0	0	0	0	0	0	0	0	0	0	0	0	0	0	0	0	0	0	0	0	0.0277778	Mood Disorders
1730	POSITIVE REGULATION OF TYROSINE PHOSPHORYLATION OF STAT PROTEIN%GOBP%GO:0042531	10.0902	9.50255	0	2.61137	4.37623	0	0	0	0	0	2.37418	0	4.56094	3.15059	1.78052	0	2.92256	0	0	2.8841	0	0	0	0	0	1.68946	0	5.51987	0	0	0	0	0	0	0	0	0.333333	Mental Depression
1731	REGULATION OF APOPTOTIC DNA FRAGMENTATION%GOBP%GO:1902510	0	0	0	1.38108	1.38569	0	0	0	0	0	0	0	0	0	0	0	0	0	0	0	0	0	0	0	0	0	0	0	0	0	0	0	0	0	0	0	0.0555556	Major Depressive Disorder
1732	REGULATION OF RESPONSE TO WOUNDING%GOBP%GO:1903034	0	1.82001	1.50895	4.91437	3.68421	0	0	0	0	0	0	0	3.83713	0	5.99254	0	0	0	0	0	1.8036	0	0	0	0	0	0	2.00794	0	0	0	0	0	0	0	0	0.222222	Allodynia
1733	COVALENT CHROMATIN MODIFICATION%GOBP%GO:0016569	0	0	0	0	0	1.44854	0	3.14464	0	0	0	0	0	0	0	0	0	0	0	0	0	0	0	0	0	0	0	0	0	0	0	0	0	0	0	0	0.0555556	Cocaine Dependence
1734	GENE SILENCING%GOBP%GO:0016458	0	0	1.88453	0	0	0	0	0	0	0	0	0	0	0	0	0	0	0	0	0	0	0	0	0	0	0	0	0	0	0	0	0	0	0	0	0	0.0277778	Mood Disorders
1735	POSITIVE REGULATION OF PHOSPHATIDYLINOSITOL 3-KINASE SIGNALING%GOBP%GO:0014068	5.65534	6.17378	2.83663	8.23973	6.38705	0	0	0	0	2.21386	0	0	2.87609	1.73831	3.50159	2.20115	0	0	0	7.34982	2.01857	0	0	0	0	1.92767	2.32558	3.80252	0	0	2.55159	2.42657	2.27434	2.718	2.74344	2.62953	0.583333	Unipolar Depression
1736	PEPTIDE SECRETION%GOBP%GO:0002790	5.28018	5.49832	2.06056	0	1.44949	0	0	0	0	0	0	0	2.81359	1.85717	10.4708	1.59322	0	0	1.42829	0	1.79459	0	0	0	0	1.60175	1.43899	1.47796	0	0	0	0	0	0	0	0	0.361111	Allodynia
1737	VISUAL LEARNING%GOBP%GO:0008542	10.7844	8.94383	4.15645	4.34363	4.42629	6.37671	6.16019	8.64977	0	0	0	0	2.41959	2.33858	0	0	0	5.06203	0	0	4.10397	2.65534	6.84377	5.45365	6.03449	7.5978	0	5.65187	0	3.82603	0	0	0	0	0	0	0.527778	Mental Depression
1738	ADRENAL GLAND DEVELOPMENT%GOBP%GO:0030325	0	0	0	0	0	0	0	0	0	0	0	0	0	0	0	0	0	0	0	0	0	0	0	1.66479	0	0	0	0	0	0	0	0	0	0	0	0	0.0277778	Anxiety Disorders
1739	REACTIVE OXYGEN SPECIES BIOSYNTHETIC PROCESS%GOBP%GO:1903409	5.09635	6.14067	4.30434	2.5662	1.65791	0	0	0	0	0	0	0	1.70226	1.61948	1.57593	0	2.19478	0	0	1.59821	1.31271	0	0	0	0	0	0	1.62222	0	0	0	0	0	1.51906	1.52961	1.54552	0.416667	Depressive disorder
1740	CELLULAR RESPONSE TO CORTICOSTEROID STIMULUS%GOBP%GO:0071384	1.561	1.44684	2.70324	2.12632	2.9481	0	0	0	0	0	0	0	0	2.11096	0	0	0	0	0	5.64978	2.55192	0	0	0	0	0	0	0	0	0	0	0	0	0	0	0	0.222222	Complex Partial Status Epilepticus
1741	DEVELOPMENTAL CELL GROWTH%GOBP%GO:0048588	0	0	0	2.79396	2.86905	0	0	0	0	0	0	0	0	0	0	0	0	0	0	0	0	0	0	0	0	0	0	1.56376	0	0	0	0	0	0	0	0	0.0833333	Major Depressive Disorder
1742	POSITIVE REGULATION OF OSTEOCLAST DIFFERENTIATION%GOBP%GO:0045672	1.67904	0	0	3.48482	3.54105	0	0	0	0	0	0	0	1.64822	0	1.5253	1.7736	2.15642	0	0	1.54492	0	0	3.0092	1.58769	0	0	0	0	0	0	0	0	0	0	0	0	0.277778	Major Depressive Disorder
1743	POSITIVE REGULATION OF IMMUNE RESPONSE TO TUMOR CELL%GOBP%GO:0002839	0	0	0	0	0	0	0	0	0	0	0	0	0	0	0	0	2.61211	0	0	0	0	0	0	0	0	0	0	0	0	0	0	0	0	0	0	0	0.0277778	Hypothermia, Accidental
1744	DRINKING BEHAVIOR%GOBP%GO:0042756	7.71026	7.44279	2.98547	4.01078	2.63143	1.76642	1.70841	1.66208	0	0	0	0	11.0481	2.23453	0	0	0	2.85336	2.37594	0	5.38617	2.42993	2.29964	4.17828	2.46189	3.90517	0	1.39355	0	0	0	0	0	0	0	0	0.527778	Hypotension
1745	RESPONSE TO LITHIUM ION%GOBP%GO:0010226	1.84708	2.72753	2.03813	2.67946	1.74412	0	0	0	0	0	0	0	0	0	0	0	0	0	0	1.65225	0	0	0	0	0	0	0	0	0	0	0	1.44675	0	2.96087	2.97383	2.89935	0.277778	Depression, Neurotic
1746	POSITIVE REGULATION OF GLUCONEOGENESIS%GOBP%GO:0045722	0	0	1.39766	0	0	0	0	0	0	0	0	0	0	0	0	0	0	0	0	0	0	0	0	0	0	0	0	0	0	0	0	0	0	0	0	0	0.0277778	Mood Disorders
1747	EPITHELIUM MIGRATION%GOBP%GO:0090132	3.12998	3.6257	0	0	0	0	0	0	0	0	0	0	0	0	0	0	0	0	0	0	0	0	0	0	0	0	0	0	0	0	0	0	0	0	0	0	0.0555556	Depressive disorder
1748	REGULATION OF GUANYLATE CYCLASE ACTIVITY%GOBP%GO:0031282	1.35241	2.37867	0	0	0	0	0	0	0	0	0	0	0	0	2.04841	0	0	0	0	2.04309	1.75629	0	0	0	0	0	0	0	0	0	0	0	0	0	0	0	0.138889	Depressive disorder
1749	NEGATIVE REGULATION OF RECEPTOR-MEDIATED ENDOCYTOSIS%GOBP%GO:0048261	2.69262	2.55175	0	0	0	0	0	0	0	0	0	0	0	0	0	0	0	0	0	0	0	1.82779	0	0	0	0	0	0	1.6663	1.65656	0	0	0	0	0	0	0.138889	Mental Depression
1750	EXOCRINE SYSTEM DEVELOPMENT%GOBP%GO:0035272	0	1.79351	0	2.5662	2.60808	0	0	0	0	0	0	0	0	0	0	0	0	0	0	0	0	0	0	0	0	0	0	0	0	0	0	0	0	0	0	0	0.0833333	Major Depressive Disorder
1751	T CELL ACTIVATION INVOLVED IN IMMUNE RESPONSE%GOBP%GO:0002286	0	2.00827	0	1.34207	0	0	0	0	0	1.3379	0	0	0	0	0	0	0	0	0	0	2.43539	0	0	2.10946	0	0	0	0	2.138	0	0	0	0	0	0	0	0.166667	Absence Seizures
1752	RESPONSE TO ISCHEMIA%GOBP%GO:0002931	0	1.5544	0	0	1.57405	0	0	0	0	1.45044	0	0	0	0	0	0	0	0	0	0	0	0	0	0	0	0	0	0	0	0	0	0	0	0	0	0	0.0833333	Major Depressive Disorder
1753	BLOOD COAGULATION%GOBP%GO:0007596	1.71785	2.24655	1.94722	1.9088	0	0	0	0	0	0	0	0	2.73045	0	6.07545	0	0	0	0	0	0	0	1.87792	1.37484	0	0	0	0	0	0	0	0	0	0	1.30215	1.85975	0.277778	Allodynia
1754	POSITIVE REGULATION OF AMINE TRANSPORT%GOBP%GO:0051954	9.17922	10.1074	7.30224	10.0932	7.52951	2.96213	2.84606	3.89734	0	1.68514	1.62789	0	7.46554	7.40205	5.11903	3.06514	1.94329	5.43734	3.009	0	9.17552	6.00575	7.44345	5.92626	4.67584	7.3102	2.2361	6.42461	2.67719	1.46484	0	0	0	0	0	0	0.75	Depressive disorder
1755	REGULATION OF AMINE TRANSPORT%GOBP%GO:0051952	22.0002	22.2043	12.3371	13.3482	12.428	10.6057	11.5883	13.7355	0	0	2.11655	0	14.5567	8.1055	6.80014	3.55103	2.61211	9.49985	4.79613	1.54471	18.9886	7.10872	14.5382	6.92352	9.37264	22.4203	9.6364	10.5012	2.82472	0	0	1.40958	1.33828	0	0	0	0.777778	Alcoholic Intoxication, Chronic
1756	NEGATIVE REGULATION OF SMALL MOLECULE METABOLIC PROCESS%GOBP%GO:0062014	2.03661	3.14023	1.79158	1.31158	0	0	0	0	0	0	0	0	1.63875	0	0	0	0	0	0	0	1.81725	0	0	0	0	2.25644	0	0	0	0	0	0	0	0	0	0	0.194444	Depressive disorder
1757	REGULATION OF DIGESTIVE SYSTEM PROCESS%GOBP%GO:0044058	5.06637	7.12534	2.37198	3.7266	4.84281	1.76306	1.6757	1.58797	0	2.96164	0	0	4.0344	7.22547	2.34185	1.5347	0	0	1.48731	0	4.41968	1.54575	2.55749	2.59036	0	5.77768	0	2.85481	0	0	0	0	0	0	0	0	0.555556	Ache
1758	INSULIN SECRETION%GOBP%GO:0030073	5.1379	4.8488	1.49884	0	0	0	0	0	0	0	0	0	0	0	2.37263	1.54727	0	0	0	0	0	0	0	0	0	0	0	1.99334	0	0	0	0	0	0	0	0	0.166667	Mental Depression
1759	POSITIVE REGULATION OF ESTABLISHMENT OF PROTEIN LOCALIZATION TO MITOCHONDRION%GOBP%GO:1903749	0	1.46795	0	0	0	0	0	0	0	0	0	0	0	0	0	0	0	0	0	0	0	0	0	0	0	0	0	0	0	0	0	0	0	0	0	0	0.0277778	Depressive disorder
1760	HEXOSE METABOLIC PROCESS%GOBP%GO:0019318	2.39571	2.68948	0	0	0	0	0	0	0	0	0	0	0	0	0	1.72534	0	0	0	0	1.3288	0	0	0	0	0	0	0	0	0	0	0	0	0	0	0	0.111111	Depressive disorder
1761	NEGATIVE REGULATION OF PROTEIN KINASE B SIGNALING%GOBP%GO:0051898	1.8892	1.76185	3.12886	0	0	0	0	1.45134	0	0	0	0	0	0	0	0	0	0	0	0	1.82925	1.45651	0	0	1.38789	0	2.01421	1.77424	0	0	0	0	0	0	0	0	0.25	Mood Disorders
1762	POSITIVE REGULATION OF CARDIAC MUSCLE CELL DIFFERENTIATION%GOBP%GO:2000727	2.05339	3.01952	2.24052	0	0	0	0	0	0	0	0	0	0	1.80243	1.7735	0	0	0	0	0	0	0	0	0	0	0	0	0	0	0	0	0	0	0	0	0	0.138889	Depressive disorder
1763	REGULATION OF SYNAPSE MATURATION%GOBP%GO:0090128	2.39571	2.29546	1.39766	0	0	0	0	0	0	0	0	0	0	0	0	0	0	0	0	0	0	0	0	0	0	0	0	2.24779	0	0	0	1.75529	0	0	0	0	0.138889	Mental Depression
1764	NEGATIVE REGULATION OF HETEROTYPIC CELL-CELL ADHESION%GOBP%GO:0034115	0	0	0	0	0	0	0	0	0	0	0	0	0	0	3.95817	0	0	0	0	0	0	0	0	0	0	2.46836	0	1.39355	0	0	0	0	0	0	0	0	0.0833333	Allodynia
1765	FOREBRAIN NEURON FATE COMMITMENT%GOBP%GO:0021877	0	0	0	0	0	0	0	0	0	0	0	0	0	0	0	0	0	0	0	0	0	0	0	0	0	0	0	2.62343	0	0	0	0	0	0	0	0	0.0277778	Autistic Disorder
1766	CELLULAR RESPONSE TO NUTRIENT LEVELS%GOBP%GO:0031669	4.76319	5.55118	0	0	0	0	0	0	0	0	0	0	0	1.52698	4.20089	0	0	0	0	4.49445	0	2.0119	0	0	0	1.89699	0	0	0	0	0	0	0	1.54197	0	0	0.222222	Depressive disorder
1767	RESPONSE TO ARSENIC-CONTAINING SUBSTANCE%GOBP%GO:0046685	0	0	0	0	0	0	0	0	0	0	0	0	0	0	0	0	0	0	0	1.39138	0	0	0	0	0	0	0	0	0	0	0	0	0	0	0	0	0.0277778	Complex Partial Status Epilepticus
1768	NEURON PROJECTION EXTENSION%GOBP%GO:1990138	0	0	0	1.38108	1.4108	0	0	0	0	0	0	0	0	0	0	0	0	0	0	0	0	0	0	0	0	0	0	2.10858	0	0	0	0	0	0	0	0	0.0833333	Autistic Disorder
1769	REGULATION OF CELL-CELL ADHESION%GOBP%GO:0022407	1.94254	4.0919	1.97672	3.79894	4.01821	0	0	0	0	1.51304	0	0	2.06172	1.41968	9.15579	0	2.26674	0	0	4.45756	1.49127	0	0	0	0	0	0	3.29448	1.66397	0	0	0	0	0	0	0	0.388889	Allodynia
1770	PERISTALSIS%GOBP%GO:0030432	1.53821	2.68014	0	2.61811	2.63143	3.28233	3.2085	3.11622	0	0	0	0	2.34501	0	3.95817	0	0	2.85336	0	2.22038	3.53046	0	0	0	2.46189	0	0	0	0	0	0	0	0	0	0	0	0.361111	Allodynia
1771	MUSCLE CONTRACTION%GOBP%GO:0006936	2.27217	4.03517	2.48655	4.7987	3.73151	0	1.47173	1.82799	0	0	0	0	5.1841	4.09377	6.85764	0	0	1.66942	5.60953	4.3793	3.35347	0	1.43666	0	0	0	0	2.76079	0	0	1.3878	0	0	0	0	0	0.472222	Allodynia
1772	INACTIVATION OF MAPK ACTIVITY%GOBP%GO:0000188	1.67904	1.58818	0	0	0	0	0	0	0	0	0	0	0	0	0	0	0	0	0	0	0	0	0	0	0	0	0	0	0	0	0	0	0	0	0	0	0.0555556	Mental Depression
1773	REGULATION OF RECEPTOR INTERNALIZATION%GOBP%GO:0002090	4.16384	3.88449	5.95253	4.86116	7.12626	1.44005	1.34907	2.13732	0	0	0	0	0	0	1.97858	0	0	0	0	0	0	2.48667	0	2.23723	0	2.82206	1.84104	3.13991	2.25335	0	0	0	0	0	0	0	0.416667	Major Depressive Disorder
1774	NEGATIVE REGULATION OF TUMOR NECROSIS FACTOR SUPERFAMILY CYTOKINE PRODUCTION%GOBP%GO:1903556	1.49979	2.05729	0	2.04681	0	0	0	1.99347	0	0	0	0	0	0	1.87574	0	0	0	0	0	1.54158	0	0	0	0	0	2.77755	2.92016	0	0	0	0	0	0	0	0	0.222222	Autistic Disorder
1775	RESPONSE TO GRAVITY%GOBP%GO:0009629	0	0	0	0	0	0	0	0	0	0	0	0	0	0	2.17378	0	0	0	0	0	0	0	0	0	0	0	0	0	0	0	0	0	0	0	0	0	0.0277778	Allodynia
1776	REGULATION OF ANION TRANSPORT%GOBP%GO:0044070	11.4457	14.1866	5.20596	7.65147	5.89127	0	0	1.39668	0	2.10872	2.08704	0	7.92651	5.0689	2.2849	0	0	4.11685	3.26765	0	11.2625	1.98328	5.08263	1.70735	1.96994	7.49966	0	3.4751	3.92867	1.81638	0	0	0	1.57136	1.59562	1.57131	0.694444	Depressive disorder
1777	MITOCHONDRIAL CALCIUM ION TRANSMEMBRANE TRANSPORT%GOBP%GO:0006851	0	0	0	0	0	0	0	0	0	0	0	0	0	0	0	0	0	0	0	0	1.34285	0	0	0	0	0	0	0	0	0	0	0	0	0	0	0	0.0277778	Absence Seizures
1778	LYMPHOCYTE HOMEOSTASIS%GOBP%GO:0002260	0	0	2.03813	0	0	0	0	0	0	0	0	0	0	0	0	0	0	0	0	0	0	0	0	0	0	0	0	0	0	0	0	0	0	0	0	0	0.0277778	Mood Disorders
1779	POSITIVE REGULATION OF INTERLEUKIN-2 PRODUCTION%GOBP%GO:0032743	2.43944	2.29722	0	0	0	0	0	0	0	0	0	0	1.55381	0	1.4299	0	0	0	0	0	0	0	0	0	0	0	0	0	0	0	0	0	0	0	0	0	0.111111	Mental Depression
1780	REGULATION OF DENDRITIC SPINE MAINTENANCE%GOBP%GO:1902950	1.47191	2.56727	1.5595	1.38108	0	0	0	0	0	0	0	0	2.27358	0	0	0	0	0	0	0	1.8726	0	0	0	0	3.73777	1.9495	0	0	0	0	0	0	0	0	0	0.222222	Alcoholic Intoxication, Chronic
1781	POSITIVE REGULATION OF G PROTEIN-COUPLED RECEPTOR SIGNALING PATHWAY%GOBP%GO:0045745	0	2.17314	0	2.14461	0	0	0	0	0	0	0	0	0	0	1.36603	0	0	0	0	0	2.13856	1.65441	0	0	1.60451	0	2.32568	0	0	0	0	0	0	1.35004	1.35973	1.37143	0.277778	Alcohol abuse
1782	T CELL SELECTION%GOBP%GO:0045058	0	0	0	0	0	0	0	0	0	1.63291	0	0	0	0	0	0	0	0	0	0	0	0	0	0	0	0	0	0	1.39041	0	0	0	0	0	0	0	0.0555556	Anasarca
1783	ENDOCARDIAL CUSHION DEVELOPMENT%GOBP%GO:0003197	0	0	0	1.80841	1.83937	0	0	0	0	0	0	0	0	0	0	0	0	0	0	0	0	0	0	0	0	0	0	0	0	0	0	0	0	0	0	0	0.0555556	Major Depressive Disorder
1784	SLEEP%GOBP%GO:0030431	7.90004	7.59536	2.43884	3.23275	3.27391	2.74635	2.65762	2.57836	0	0	0	0	0	1.91805	1.89713	0	0	0	0	0	1.61669	0	3.61251	1.93666	3.96208	4.43377	0	3.30256	0	0	0	0	1.5963	0	0	0	0.472222	Mental Depression
1785	ADENYLATE CYCLASE-INHIBITING DOPAMINE RECEPTOR SIGNALING PATHWAY%GOBP%GO:0007195	4.23046	4.07151	2.98547	4.01078	4.05618	1.76642	1.70841	1.66208	0	0	0	0	0	0	0	0	0	0	0	0	1.93443	2.42993	0	0	2.46189	3.90517	3.6985	0	0	0	0	0	0	0	0	0	0.361111	Mental Depression
1786	NEGATIVE REGULATION OF TRANSLATION%GOBP%GO:0017148	0	0	0	0	0	0	0	0	0	0	0	0	0	0	0	0	0	0	0	0	0	1.71372	0	0	0	0	0	0	0	0	0	0	0	0	0	0	0.0277778	Cognition Disorders
1787	REGULATION OF NEUROBLAST PROLIFERATION%GOBP%GO:1902692	3.39803	2.25576	5.03811	2.22342	3.22625	0	0	0	0	0	0	0	0	1.45976	0	0	0	0	0	1.43041	2.2014	0	1.47007	0	1.64038	0	0	2.26522	1.5374	1.53907	0	0	0	0	0	0	0.361111	Mood Disorders
1788	B CELL DIFFERENTIATION%GOBP%GO:0030183	0	0	0	1.76261	0	0	0	0	0	0	0	0	0	0	0	0	0	0	0	0	0	0	0	0	0	0	0	0	0	0	0	0	0	0	0	0	0.0277778	Unipolar Depression
1789	CGMP METABOLIC PROCESS%GOBP%GO:0046068	0	0	0	0	0	0	0	0	0	0	0	0	1.96799	3.45314	0	0	0	0	0	0	0	0	0	0	0	0	0	0	0	0	0	0	0	0	0	0	0.0555556	Ache
1790	REGULATION OF HEAT GENERATION%GOBP%GO:0031650	3.78483	3.62566	1.44592	3.5637	3.61209	0	0	0	2.07304	2.31222	0	0	3.90956	2.06362	5.39145	0	2.5654	0	0	3.6145	4.93261	0	0	2.07382	0	0	0	0	0	0	0	0	0	0	0	0	0.388889	Allodynia
1791	CELLULAR BIOGENIC AMINE BIOSYNTHETIC PROCESS%GOBP%GO:0042401	4.12193	5.17083	5.9719	3.88649	3.93965	0	0	0	0	0	0	0	0	0	0	0	0	0	0	0	0	0	0	0	0	1.57622	0	0	0	0	0	1.47239	0	0	0	0	0.194444	Mood Disorders
1792	POSITIVE REGULATION OF HISTONE DEACETYLATION%GOBP%GO:0031065	0	0	0	0	2.06114	0	0	0	0	0	0	0	0	0	0	0	0	0	0	0	0	0	0	0	0	0	0	0	0	0	0	0	0	0	0	0	0.0277778	Major Depressive Disorder
1793	REGULATION OF COLLATERAL SPROUTING%GOBP%GO:0048670	0	0	0	0	0	1.3028	0	0	0	0	0	0	0	0	0	0	0	0	0	1.744	1.46343	0	0	0	0	0	0	0	0	0	0	0	0	0	0	0	0.0833333	Complex Partial Status Epilepticus
1794	POSITIVE REGULATION OF DEFENSE RESPONSE%GOBP%GO:0031349	3.85712	3.71846	0	3.91745	4.65845	0	0	0	0	2.99065	0	0	7.15003	2.65843	6.12285	0	2.19478	2.03604	0	4.23139	2.39169	0	0	1.52076	0	2.68371	3.22731	1.37911	0	0	0	0	0	0	0	1.35894	0.472222	Hypotension
1795	SKELETAL MUSCLE ORGAN DEVELOPMENT%GOBP%GO:0060538	0	0	0	0	0	0	0	0	0	0	0	0	0	0	0	0	0	0	0	0	0	0	0	0	0	0	0	1.50816	0	0	0	0	0	0	0	0	0.0277778	Autistic Disorder
1796	INNERVATION%GOBP%GO:0060384	0	0	0	0	0	0	0	0	0	0	0	0	0	0	0	0	0	0	0	0	0	0	0	0	0	1.40387	0	2.54827	0	0	0	0	0	0	0	0	0.0555556	Autistic Disorder
1797	FACIAL NERVE MORPHOGENESIS%GOBP%GO:0021610	0	0	0	0	0	0	0	0	0	0	0	0	0	0	0	0	0	0	0	0	0	0	0	0	0	0	0	1.33204	0	0	0	0	0	0	0	0	0.0277778	Autistic Disorder
1798	REGULATION OF FATTY ACID METABOLIC PROCESS%GOBP%GO:0019217	1.64158	1.48976	1.33787	2.10455	1.53802	0	0	0	0	2.19707	0	0	2.84664	1.71492	2.42747	0	0	0	0	0	1.98735	0	0	0	0	0	0	0	1.84004	0	0	0	0	0	0	0	0.305556	Hypotension
1799	POSITIVE REGULATION OF RNA POLYMERASE II TRANSCRIPTIONAL PREINITIATION COMPLEX ASSEMBLY%GOBP%GO:0045899	1.53821	1.48767	1.62567	0	0	0	0	0	0	0	0	0	0	0	0	0	0	0	0	0	0	0	0	0	0	0	0	0	0	0	0	0	0	0	0	0	0.0833333	Mood Disorders
1800	POSITIVE REGULATION OF RESPONSE TO BIOTIC STIMULUS%GOBP%GO:0002833	0	0	0	0	0	0	0	0	0	0	0	0	0	0	0	0	1.7627	0	0	0	0	0	0	0	0	0	0	0	0	0	0	0	0	0	0	0	0.0277778	Hypothermia, Accidental
1801	NEGATIVE REGULATION OF HEART GROWTH%GOBP%GO:0061117	0	0	0	1.63816	0	0	0	0	0	0	0	0	0	0	0	0	0	0	0	0	0	0	0	0	0	0	0	0	0	0	0	0	0	1.51906	1.52961	1.54552	0.111111	Unipolar Depression
1802	POSITIVE REGULATION OF EPIDERMAL GROWTH FACTOR RECEPTOR SIGNALING PATHWAY%GOBP%GO:0045742	1.5034	1.42631	0	0	0	0	0	0	0	0	0	0	2.86319	0	0	0	0	2.03604	1.63264	0	0	0	1.47007	0	0	0	0	0	0	0	0	0	0	0	0	0	0.166667	Hypotension
1803	NEGATIVE REGULATION OF OXIDATIVE STRESS-INDUCED NEURON DEATH%GOBP%GO:1903204	0	0	0	1.86491	2.91704	0	0	0	0	0	0	0	0	0	0	0	0	0	0	0	1.46343	0	0	0	0	0	0	0	0	0	0	0	0	0	0	0	0.0833333	Major Depressive Disorder
1804	POSITIVE REGULATION OF NEUTROPHIL MIGRATION%GOBP%GO:1902624	0	0	0	0	0	0	0	0	0	0	0	0	0	0	1.4299	0	0	0	0	0	0	0	0	0	0	0	0	0	0	0	0	0	0	0	0	0	0.0277778	Allodynia
1805	POSITIVE REGULATION OF CYTOKINE BIOSYNTHETIC PROCESS%GOBP%GO:0042108	3.60093	3.3314	0	1.85966	1.9066	0	0	0	0	0	2.36111	0	4.50234	0	3.89412	0	1.51457	0	0	2.8482	0	0	0	0	0	0	0	0	3.2291	3.32443	0	0	0	0	0	0	0.305556	Hypotension
1806	POSITIVE REGULATION OF B CELL MEDIATED IMMUNITY%GOBP%GO:0002714	0	0	0	0	2.00321	0	0	0	0	1.64768	0	0	1.39208	1.33028	0	0	0	0	0	0	0	0	0	0	0	0	0	0	0	0	0	0	0	0	0	0	0.111111	Major Depressive Disorder
1807	RESPONSE TO AMINE%GOBP%GO:0014075	16.9333	17.7876	7.97796	11.8212	5.61779	2.68035	3.68406	4.72616	0	0	0	0	5.38046	2.3894	3.42853	0	0	5.11348	0	0	4.18689	2.69081	2.42726	2.46837	7.94172	16.1811	3.23374	2.64487	0	1.35907	0	0	0	3.63437	3.65064	3.49945	0.666667	Depressive disorder
1808	PERIPHERAL NERVOUS SYSTEM DEVELOPMENT%GOBP%GO:0007422	7.36709	5.85819	3.15027	5.89118	5.03863	2.93737	2.79843	3.59333	0	0	0	0	0	0	1.6963	0	0	0	0	6.44315	0	0	0	0	0	0	0	3.38517	0	0	1.74382	1.61683	1.54131	0	0	0	0.388889	Mental Depression
1809	RESPONSE TO LIPOTEICHOIC ACID%GOBP%GO:0070391	0	0	0	0	0	0	0	0	0	0	0	0	0	0	0	0	0	0	0	0	0	0	0	0	0	0	2.01098	0	0	0	0	0	0	0	0	0	0.0277778	Alcohol abuse
1810	REGULATION OF MUSCLE ADAPTATION%GOBP%GO:0043502	3.21696	2.95699	0	0	0	0	1.73739	1.61498	0	0	0	0	0	0	2.54598	0	0	0	0	0	0	0	0	0	0	0	0	0	0	0	0	0	0	0	0	0	0.138889	Mental Depression
1811	POSITIVE REGULATION OF NEURON APOPTOTIC PROCESS%GOBP%GO:0043525	1.63073	3.01597	2.79545	0	0	0	0	0	0	2.62023	0	0	0	0	0	0	0	0	0	3.16275	0	0	0	0	0	0	0	0	0	0	0	0	0	0	0	0	0.138889	Complex Partial Status Epilepticus
1812	REGULATION OF PEPTIDYL-SERINE PHOSPHORYLATION%GOBP%GO:0033135	7.28585	12.4212	5.79773	14.6354	10.7144	0	0	2.27864	1.91285	2.813	1.81285	0	5.55745	5.50693	5.64593	0	0	0	0	8.32499	2.15248	0	2.14648	3.4164	0	0	0	4.72107	3.35495	1.53834	0	0	0	6.48278	6.4981	7.36801	0.611111	Unipolar Depression
1813	REGULATION OF NEURON PROJECTION DEVELOPMENT%GOBP%GO:0010975	5.96981	5.13199	2.81207	5.39078	5.69205	2.27033	2.00728	3.20163	0	0	0	0	0	1.77351	0	0	0	0	0	4.6853	2.70722	5.16053	0	2.05326	1.7365	2.26981	0	9.4161	1.42987	0	2.3549	2.69407	1.87368	1.84613	1.88195	1.77758	0.638889	Autistic Disorder
1814	NEUROTRANSMITTER REUPTAKE%GOBP%GO:0098810	8.11075	7.82326	3.86891	0	0	4.36219	4.22851	5.77786	0	0	0	0	0	0	0	0	0	0	0	0	1.66115	0	2.00301	1.97811	0	9.46339	3.21569	0	2.00697	0	0	0	0	0	0	0	0.333333	Alcoholic Intoxication, Chronic
1815	NEGATIVE REGULATION OF CELLULAR AMIDE METABOLIC PROCESS%GOBP%GO:0034249	0	0	0	0	0	0	0	0	0	0	0	0	0	0	0	0	0	0	0	0	1.34437	2.51084	0	0	0	1.43827	0	1.79219	0	0	0	0	0	0	0	0	0.111111	Cognition Disorders
1816	HYDROGEN PEROXIDE METABOLIC PROCESS%GOBP%GO:0042743	1.3113	0	0	1.963	2.00321	0	0	0	0	0	0	0	2.63497	0	0	0	0	0	0	0	0	0	0	0	0	0	0	0	0	0	0	0	0	0	0	0	0.111111	Hypotension
1817	NITRIC OXIDE BIOSYNTHETIC PROCESS%GOBP%GO:0006809	3.78483	5.04236	4.10637	0	0	0	0	0	0	0	0	0	0	2.06362	2.04841	0	0	0	0	2.04309	1.75629	0	0	0	0	0	0	0	0	0	0	0	0	0	0	0	0.194444	Depressive disorder
1818	REGULATION OF PEPTIDYL-THREONINE PHOSPHORYLATION%GOBP%GO:0010799	0	0	0	1.86491	0	0	0	0	0	0	0	0	0	0	0	0	0	0	0	0	0	0	0	0	0	0	0	0	0	0	0	0	0	0	0	0	0.0277778	Unipolar Depression
1819	REGULATION OF GLUCONEOGENESIS%GOBP%GO:0006111	0	0	0	0	0	0	0	0	0	0	0	0	0	0	0	2.88699	0	0	0	0	0	0	0	0	0	0	0	0	0	0	0	0	0	0	0	0	0.0277778	Tachyarrhythmia
1820	REGULATION OF INTERLEUKIN-10 SECRETION%GOBP%GO:2001179	0	0	0	0	0	0	0	0	0	0	0	0	0	0	0	0	0	0	0	0	0	0	0	0	0	0	0	2.40585	0	0	0	0	0	0	0	0	0.0277778	Autistic Disorder
1821	ETHER METABOLIC PROCESS%GOBP%GO:0018904	0	0	0	0	0	0	0	0	0	0	0	0	0	0	1.85363	0	0	0	0	0	0	0	0	0	0	0	0	0	0	0	0	0	0	0	0	0	0.0277778	Allodynia
1822	REGULATION OF INTERLEUKIN-1 BETA PRODUCTION%GOBP%GO:0032651	2.39032	2.18435	0	0	0	0	0	2.38438	0	2.23262	0	0	0	0	2.49194	0	0	0	0	4.81926	0	0	0	0	0	0	2.35783	0	0	0	0	0	0	0	0	0	0.194444	Complex Partial Status Epilepticus
1823	GLYCEROPHOSPHOLIPID BIOSYNTHETIC PROCESS%GOBP%GO:0046474	0	0	0	0	0	0	0	0	0	0	0	0	0	0	0	0	0	0	0	0	1.58243	0	0	0	0	0	0	0	0	0	0	0	0	0	0	0	0.0277778	Absence Seizures
1824	REGULATION OF FEEDING BEHAVIOR%GOBP%GO:0060259	2.69262	4.74633	0	3.55902	1.61708	3.47179	3.35692	4.59852	0	0	0	0	3.09389	0	0	0	0	2.18922	0	0	5.27786	0	1.62066	1.60989	0	5.88304	2.59556	0	1.6663	0	0	0	1.3142	0	0	0	0.444444	Alcoholic Intoxication, Chronic
1825	REGULATION OF DEVELOPMENTAL GROWTH%GOBP%GO:0048638	12.4758	16.4529	8.29319	6.43592	4.21134	5.06439	4.67169	4.97016	0	0	0	0	0	1.79165	1.89713	0	0	0	0	1.50672	4.87764	6.35617	2.51016	2.84578	3.38712	4.2981	4.19612	7.16702	5.58933	2.2601	0	1.48856	0	6.39996	6.49	7.0259	0.694444	Depressive disorder
1826	REGULATION OF MACROPHAGE MIGRATION%GOBP%GO:1905521	0	1.3378	0	0	0	0	0	0	0	0	0	0	0	0	1.34592	0	0	0	0	1.37129	0	0	0	1.42267	0	0	0	0	1.4775	0	0	0	0	0	0	0	0.138889	Age-Related Memory Disorders
1827	POSITIVE REGULATION OF MITOTIC CELL CYCLE%GOBP%GO:0045931	1.80472	1.59576	0	2.69419	2.22558	0	0	0	0	0	0	0	3.04131	0	4.32864	0	0	0	1.56187	0	1.98735	1.54955	0	0	0	0	0	0	2.18777	1.46484	0	0	0	0	0	0	0.305556	Allodynia
1828	DIVALENT INORGANIC CATION TRANSPORT%GOBP%GO:0072511	2.60312	2.68014	1.94048	1.50206	0	0	2.82416	2.51058	0	0	0	0	0	2.71295	5.17715	0	0	0	0	2.27333	6.99324	0	1.87447	0	0	1.62657	0	1.67652	0	0	1.83593	1.59609	1.4999	0	0	0	0.444444	Absence Seizures
1829	REGULATION OF PRESYNAPTIC CYTOSOLIC CALCIUM ION CONCENTRATION%GOBP%GO:0099509	0	0	0	0	0	1.41103	1.34895	3.92147	0	0	0	0	3.58805	0	0	0	0	2.48061	2.01773	0	1.57592	0	1.91441	0	0	0	0	0	0	0	0	0	0	0	0	0	0.222222	Cocaine Dependence
1830	GLUTAMATE SECRETION%GOBP%GO:0014047	4.56752	4.32133	2.74717	4.30831	3.28213	2.02966	1.9419	1.85313	0	0	0	0	0	0	0	0	0	0	0	1.45073	2.23308	0	0	0	0	2.0879	0	5.70233	0	1.55007	3.95914	3.78605	3.61717	1.39789	1.40445	1.4174	0.527778	Autistic Disorder
1831	CARDIAC MUSCLE CELL DIFFERENTIATION%GOBP%GO:0055007	0	0	0	0	0	0	0	0	0	0	0	0	0	1.76723	0	0	0	0	0	1.65159	0	0	0	0	0	0	0	0	0	0	0	0	0	0	0	0	0.0555556	Ache
1832	JAK-STAT CASCADE INVOLVED IN GROWTH HORMONE SIGNALING PATHWAY%GOBP%GO:0060397	0	0	0	0	0	0	0	0	0	0	0	0	0	0	0	0	0	0	0	0	0	0	0	0	0	0	0	2.24779	0	0	0	0	0	0	0	0	0.0277778	Autistic Disorder
1833	POSITIVE REGULATION OF CALCINEURIN-MEDIATED SIGNALING%GOBP%GO:0106058	3.44662	2.14885	0	0	0	0	0	0	0	2.19707	0	0	0	3.52315	1.89713	0	0	0	0	0	0	0	0	0	0	0	0	0	0	0	0	0	0	0	0	0	0.138889	Ache
1834	RESPONSE TO COLD%GOBP%GO:0009409	0	0	2.11697	0	0	0	0	0	0	1.51928	0	0	0	2.31563	3.33297	0	0	0	0	2.19294	0	0	0	0	0	0	0	0	0	0	0	0	0	0	0	0	0.138889	Allodynia
1835	CALCIUM ION IMPORT%GOBP%GO:0070509	0	0	1.36243	0	0	0	0	0	0	0	0	0	0	0	3.42853	0	0	0	0	2.25554	1.85226	0	0	0	0	0	0	0	0	0	2.19283	2.0689	1.9557	0	0	0	0.194444	Allodynia
1836	ESTABLISHMENT OF PROTEIN LOCALIZATION TO MITOCHONDRIAL MEMBRANE%GOBP%GO:0090151	0	0	1.44592	0	0	0	0	0	0	0	0	0	0	0	0	0	0	0	0	0	0	0	0	0	0	0	0	0	0	0	0	0	0	0	0	0	0.0277778	Mood Disorders
1837	GLIOGENESIS%GOBP%GO:0042063	10.6712	9.74459	3.37016	8.26129	6.95827	0	1.63246	2.03316	0	0	0	0	3.35437	2.38867	3.46837	0	0	0	0	5.64978	2.81852	2.06985	0	1.74255	2.05899	0	0	4.35472	3.56361	2.83207	2.25705	2.86804	2.64516	0	0	1.57131	0.611111	Mental Depression
1838	NEPHRON DEVELOPMENT%GOBP%GO:0072006	0	0	0	2.06946	1.57557	1.35017	0	0	0	0	0	0	0	0	0	0	0	0	0	0	0	0	0	0	0	0	0	0	0	0	0	0	0	0	0	0	0.0833333	Unipolar Depression
1839	POSITIVE REGULATION OF ANGIOGENESIS%GOBP%GO:0045766	3.41403	4.33192	0	5.16613	3.88942	0	0	0	0	0	0	0	0	0	3.24161	0	0	0	0	4.38771	1.8825	0	0	0	0	2.88588	0	1.59715	3.05509	1.41432	0	0	0	0	0	1.85607	0.333333	Unipolar Depression
1840	METHIONINE BIOSYNTHETIC PROCESS%GOBP%GO:0009086	1.40876	1.36525	0	0	0	0	0	0	0	0	0	0	0	0	0	0	0	0	0	0	0	0	0	0	0	0	0	0	0	0	0	0	0	0	0	0	0.0555556	Mental Depression
1841	CELLULAR RESPONSE TO INORGANIC SUBSTANCE%GOBP%GO:0071241	6.53746	7.39422	8.22591	4.00556	2.9481	4.02617	3.74905	4.19825	0	0	0	0	0	0	5.32016	0	0	0	0	6.73891	1.48769	2.99544	4.32017	0	2.07551	2.07275	1.88316	2.02058	0	0	0	1.3363	0	1.60703	1.63645	2.32131	0.583333	Mood Disorders
1842	NEGATIVE REGULATION OF CELL-SUBSTRATE ADHESION%GOBP%GO:0010812	0	0	0	1.38108	1.4108	0	0	0	0	0	0	0	0	0	0	0	0	0	0	0	0	0	0	0	0	0	0	0	0	0	0	0	0	0	0	0	0.0555556	Major Depressive Disorder
1843	NEUROTROPHIN TRK RECEPTOR SIGNALING PATHWAY%GOBP%GO:0048011	3.08882	2.94291	0	1.86491	1.88833	2.51239	2.42442	2.32738	0	0	0	0	0	0	1.7359	0	0	0	0	6.38562	2.71572	0	0	0	1.98405	0	0	1.8585	0	0	2.91452	2.9012	2.72723	0	0	0	0.416667	Complex Partial Status Epilepticus
1844	MONOCYTE CHEMOTAXIS%GOBP%GO:0002548	0	0	0	0	0	0	0	0	0	1.55942	0	1.33962	0	0	2.20958	0	0	0	0	2.25554	0	0	0	0	0	0	0	0	0	0	0	0	0	0	0	0	0.111111	Complex Partial Status Epilepticus
1845	FEMALE PREGNANCY%GOBP%GO:0007565	12.3084	14.334	7.42881	7.11325	5.71949	7.58016	8.25237	6.75568	1.73914	2.49196	0	0	8.59512	6.0395	12.9014	0	2.099	3.27303	2.37594	4.19599	8.32231	5.61444	6.02898	5.33132	2.32378	5.31709	3.01199	5.25066	3.94698	1.34834	0	0	0	3.766	2.75037	2.60573	0.833333	Depressive disorder
1846	ADENYLATE CYCLASE-INHIBITING G PROTEIN-COUPLED RECEPTOR SIGNALING PATHWAY%GOBP%GO:0007193	11.2689	14.1866	17.1443	5.41138	4.63602	7.20153	6.90871	7.75181	0	0	2.18349	0	5.50732	2.85086	1.56754	0	0	0	6.73372	0	6.4773	0	11.6868	1.85779	4.87624	16.6957	5.88807	2.31667	4.12716	0	0	0	0	0	0	0	0.583333	Mood Disorders
1847	REGULATION OF NATURAL KILLER CELL ACTIVATION%GOBP%GO:0032814	0	0	0	0	0	0	0	0	0	0	0	0	0	0	0	0	2.00395	0	0	0	0	0	0	0	0	0	0	0	0	0	0	0	0	0	0	0	0.0277778	Hypothermia, Accidental
1848	REGULATION OF PRODUCTION OF MOLECULAR MEDIATOR OF IMMUNE RESPONSE%GOBP%GO:0002700	1.38328	2.78364	0	1.71958	0	0	0	0	0	2.73393	0	0	2.11636	0	3.47405	0	0	0	0	1.86209	0	0	0	1.3192	0	0	0	3.06249	0	0	0	0	0	0	0	0	0.25	Allodynia
1849	REGULATION OF T-HELPER 2 CELL CYTOKINE PRODUCTION%GOBP%GO:2000551	0	1.42631	0	2.50999	1.38569	0	0	0	0	0	0	0	0	0	2.17378	0	0	0	0	0	1.8726	0	0	0	0	0	0	0	0	0	0	0	0	1.99153	2.00222	2.01089	0.222222	Unipolar Depression
1850	NEGATIVE REGULATION OF HISTONE ACETYLATION%GOBP%GO:0035067	0	0	0	0	0	0	0	0	0	0	0	0	0	0	0	0	0	0	0	0	0	0	0	0	0	0	1.74131	0	0	0	0	0	0	0	0	0	0.0277778	Alcohol abuse
1851	POSITIVE REGULATION OF DNA BIOSYNTHETIC PROCESS%GOBP%GO:2000573	0	0	0	0	0	0	0	1.84468	0	0	0	0	0	0	0	0	0	0	0	0	0	0	0	0	0	0	0	0	0	0	0	0	0	0	0	0	0.0277778	Cocaine Dependence
1852	NEPHRON EPITHELIUM DEVELOPMENT%GOBP%GO:0072009	0	0	0	1.39113	0	0	0	0	0	0	0	0	0	0	0	0	0	0	0	0	0	0	0	0	0	0	0	0	0	0	0	0	0	0	0	0	0.0277778	Unipolar Depression
1853	POSITIVE REGULATION OF INTERLEUKIN-6 BIOSYNTHETIC PROCESS%GOBP%GO:0045410	2.32175	3.39009	0	0	0	0	0	0	2.04112	0	0	0	2.05542	0	3.47405	0	0	0	0	0	0	0	0	1.97811	0	0	0	0	3.62907	1.94607	0	0	0	0	0	0	0.222222	Age-Related Memory Disorders
1854	SUCKLING BEHAVIOR%GOBP%GO:0001967	1.35241	1.30776	0	0	0	0	0	0	0	0	0	0	0	0	0	0	0	0	0	0	0	2.27014	0	0	0	0	0	0	0	0	0	0	0	0	0	0	0.0833333	Cognition Disorders
1855	POSITIVE REGULATION OF PROTEIN LOCALIZATION TO CELL SURFACE%GOBP%GO:2000010	0	0	0	0	0	0	0	0	0	0	0	0	0	1.87934	0	0	0	0	0	0	0	0	0	0	0	0	0	0	0	0	0	0	0	0	0	0	0.0277778	Ache
1856	POSITIVE REGULATION OF RESPONSE TO EXTERNAL STIMULUS%GOBP%GO:0032103	11.2838	13.5085	2.91809	10.5023	10.7742	2.35826	2.14001	2.43251	0	2.71403	0	0	8.83738	2.65581	13.1977	0	2.60793	0	2.63257	6.46277	3.44356	0	0	2.07925	0	4.56961	6.23465	2.49419	2.09377	0	0	0	0	3.62187	3.65424	3.38317	0.666667	Depressive disorder
1857	REGULATION OF PROTEOLYSIS INVOLVED IN CELLULAR PROTEIN CATABOLIC PROCESS%GOBP%GO:1903050	0	0	0	0	0	0	0	0	0	0	0	0	0	0	0	0	0	0	0	0	0	2.07159	0	0	0	0	0	0	0	0	0	0	0	0	0	0	0.0277778	Cognition Disorders
1858	REGULATION OF INTRINSIC APOPTOTIC SIGNALING PATHWAY%GOBP%GO:2001242	1.7433	2.03555	1.6672	1.56681	0	0	0	0	0	0	0	0	0	0	0	0	0	0	0	3.50285	0	0	0	0	0	0	0	0	0	0	0	0	0	0	0	0	0.138889	Complex Partial Status Epilepticus
1859	IRON ION HOMEOSTASIS%GOBP%GO:0055072	0	0	0	0	0	0	0	0	0	0	0	0	0	0	0	0	0	0	0	0	0	0	0	0	0	0	0	0	0	0	0	0	0	1.73147	1.75177	1.73343	0.0833333	Depression, Neurotic
1860	PHENOL-CONTAINING COMPOUND BIOSYNTHETIC PROCESS%GOBP%GO:0046189	4.42055	4.17441	6.28934	5.30341	5.37899	0	1.87445	2.88144	0	0	0	0	0	0	0	0	0	0	0	0	0	0	0	0	1.62256	4.02348	2.35783	0	0	0	0	0	0	0	0	0	0.277778	Mood Disorders
1861	REGULATION OF ISOTYPE SWITCHING%GOBP%GO:0045191	0	0	0	0	1.30743	0	0	0	0	0	0	0	0	0	0	0	0	0	0	0	0	0	0	0	0	0	0	0	0	0	0	0	0	0	0	0	0.0277778	Major Depressive Disorder
1862	RESPONSE TO SUPEROXIDE%GOBP%GO:0000303	2.17806	2.08325	0	0	0	0	0	0	0	0	0	0	0	0	0	0	0	0	0	0	2.89794	0	0	0	0	0	0	0	0	0	0	0	0	0	0	0	0.0833333	Absence Seizures
1863	MEMBRANE DEPOLARIZATION DURING ACTION POTENTIAL%GOBP%GO:0086010	0	0	1.75722	0	0	0	0	0	0	0	0	0	0	0	4.03253	0	0	0	0	1.47344	0	0	0	0	0	0	0	1.44099	0	0	1.35989	0	0	0	0	0	0.138889	Allodynia
1864	RESPONSE TO EPINEPHRINE%GOBP%GO:0071871	3.44662	3.28902	0	0	0	0	0	0	0	0	0	0	0	1.91805	0	0	0	0	0	0	0	0	0	0	0	3.09787	1.69723	0	0	0	0	0	1.5963	0	0	0	0.166667	Mental Depression
1865	PANCREAS DEVELOPMENT%GOBP%GO:0031016	1.3175	0	0	0	0	0	0	0	0	0	0	0	0	0	0	0	0	0	0	0	0	0	0	0	0	0	0	0	0	0	0	0	0	0	0	0	0.0277778	Mental Depression
1866	OLFACTORY LOBE DEVELOPMENT%GOBP%GO:0021988	0	0	0	0	0	0	0	0	0	0	0	0	0	0	0	0	0	0	0	0	0	0	0	0	0	0	0	2.13503	0	0	0	0	0	0	0	0	0.0277778	Autistic Disorder
1867	NEGATIVE REGULATION OF NEUROTRANSMITTER TRANSPORT%GOBP%GO:0051589	1.84708	2.72753	2.03813	3.79894	2.71281	2.36234	2.2739	2.1812	0	0	0	0	3.23866	0	1.63509	0	0	0	0	1.65225	5.53998	0	1.70424	1.69486	0	3.66783	0	3.90593	0	0	0	0	0	0	0	0	0.444444	Absence Seizures
1868	NEGATIVE REGULATION OF VASCULAR ENDOTHELIAL GROWTH FACTOR SIGNALING PATHWAY%GOBP%GO:1900747	0	0	0	0	0	0	0	0	0	0	0	0	0	0	0	0	2.67664	0	0	0	0	0	0	0	0	0	0	0	0	0	0	0	0	0	0	0	0.0277778	Hypothermia, Accidental
1869	NEURON RECOGNITION%GOBP%GO:0008038	1.77744	1.6548	0	1.6394	1.67432	0	0	0	0	0	0	0	0	0	0	0	0	0	0	3.32061	1.75342	1.39811	0	0	0	6.14505	0	6.60361	0	0	0	0	0	0	0	0	0.25	Autistic Disorder
1870	NEGATIVE REGULATION OF INTRINSIC APOPTOTIC SIGNALING PATHWAY IN RESPONSE TO DNA DAMAGE BY P53 CLASS MEDIATOR%GOBP%GO:1902166	0	0	0	0	0	0	0	0	0	0	0	0	0	0	0	0	0	0	0	0	0	0	0	0	0	0	0	0	1.94245	0	0	0	0	0	0	0	0.0277778	Age-Related Memory Disorders
1871	REGULATION OF CARDIAC CONDUCTION%GOBP%GO:1903779	1.44421	1.98256	0	0	0	0	0	0	0	0	0	0	0	0	0	0	0	0	0	2.94817	3.47411	0	0	0	0	0	0	0	0	0	0	0	0	0	0	0	0.111111	Absence Seizures
1872	METHYLATION-DEPENDENT CHROMATIN SILENCING%GOBP%GO:0006346	0	0	1.49943	0	0	0	0	0	0	0	0	0	0	0	0	0	0	0	0	0	0	0	0	0	0	0	0	0	0	0	0	0	0	0	0	0	0.0277778	Mood Disorders
1873	GLUCOSE TRANSMEMBRANE TRANSPORT%GOBP%GO:1904659	0	0	0	0	0	0	0	0	0	0	0	0	0	0	0	0	0	0	0	0	2.13856	0	0	0	0	0	0	0	0	0	0	0	0	0	0	0	0.0277778	Absence Seizures
1874	MECHANOSENSORY BEHAVIOR%GOBP%GO:0007638	2.39571	3.50318	1.39766	3.447	3.48883	0	0	0	0	0	0	0	0	0	0	0	0	0	0	0	0	0	0	0	2.22799	0	0	3.50975	0	0	0	0	0	0	0	0	0.194444	Autistic Disorder
1875	INNER EAR AUDITORY RECEPTOR CELL DIFFERENTIATION%GOBP%GO:0042491	0	0	0	0	0	0	0	0	0	0	0	0	0	0	0	0	0	0	0	0	0	0	0	0	0	0	0	0	0	0	0	0	0	1.41324	1.42277	1.43491	0.0833333	Endogenous depression
1876	RESPONSE TO KETONE%GOBP%GO:1901654	5.58155	6.51055	7.93099	9.15285	8.5413	0	0	0	0	0	0	0	2.63624	3.56707	1.39102	0	0	0	1.32921	3.99997	1.65273	2.21868	3.57215	1.8922	3.29384	3.58929	1.32729	2.86969	0	0	0	0	0	0	0	0	0.5	Unipolar Depression
1877	REGULATION OF LIPID STORAGE%GOBP%GO:0010883	1.83286	1.70958	4.1105	1.69138	2.50592	0	0	0	0	1.51928	0	0	0	0	0	1.4354	0	0	0	0	0	0	0	0	0	1.48601	0	0	0	0	0	0	0	0	0	0	0.222222	Mood Disorders
1878	RESPONSE TO UNFOLDED PROTEIN%GOBP%GO:0006986	0	0	0	1.5205	0	0	0	0	0	0	0	0	0	0	0	0	0	0	0	2.54027	0	0	0	0	0	0	0	0	0	0	0	0	0	0	0	0	0.0555556	Complex Partial Status Epilepticus
1879	RESPONSE TO MINERALOCORTICOID%GOBP%GO:0051385	3.45504	3.2622	6.47744	8.081	8.20835	3.21386	3.10572	2.96914	0	0	0	0	4.42589	1.48304	1.4299	0	0	0	1.64905	4.00506	2.23308	1.71412	1.49298	1.49553	1.66165	2.0879	0	1.40872	0	0	0	0	0	0	0	0	0.555556	Major Depressive Disorder
1880	NUCLEOTIDE-BINDING OLIGOMERIZATION DOMAIN CONTAINING SIGNALING PATHWAY%GOBP%GO:0070423	0	0	0	0	0	0	0	0	0	1.87135	0	0	0	0	0	0	0	0	0	0	0	0	0	0	0	0	0	0	0	0	0	0	0	0	0	0	0.0277778	Anasarca
1881	NEGATIVE REGULATION OF FATTY ACID METABOLIC PROCESS%GOBP%GO:0045922	1.64158	1.55221	0	0	0	0	0	0	0	0	0	0	1.62458	1.54677	0	0	0	0	0	0	0	0	0	0	0	0	0	0	0	0	0	0	0	0	0	0	0.111111	Mental Depression
1882	"POSITIVE REGULATION OF SYNAPTIC TRANSMISSION, GABAERGIC%GOBP%GO:0032230"	2.4828	3.62566	1.44592	2.32576	2.34678	0	1.53273	1.47654	0	0	0	0	2.14992	0	2.04841	0	0	0	0	0	0	0	0	2.07382	2.28058	0	0	0	0	0	0	0	0	0	0	0	0.305556	Depressive disorder
1883	REPLICATIVE SENESCENCE%GOBP%GO:0090399	0	0	0	2.32576	2.34678	0	0	0	0	0	0	0	0	0	0	0	0	0	0	0	0	0	0	0	0	0	0	0	0	0	0	0	0	0	0	0	0.0555556	Major Depressive Disorder
1884	MULTI-ORGANISM BEHAVIOR%GOBP%GO:0051705	12.8829	12.2333	7.82911	11.0143	11.1223	4.26593	4.08044	4.99616	0	0	2.4069	0	2.07821	3.21251	1.82717	0	0	0	0	0	1.49659	3.5802	2.02955	7.91151	3.79385	8.49516	1.69338	16.9718	3.33558	2.15367	0	1.73857	0	0	0	0	0.638889	Autistic Disorder
1885	PATTERN SPECIFICATION PROCESS%GOBP%GO:0007389	0	0	0	0	0	0	0	0	0	0	0	0	0	0	0	0	0	0	0	0	0	0	0	0	0	0	0	1.52282	0	0	0	0	0	0	0	0	0.0277778	Autistic Disorder
1886	NEGATIVE REGULATION OF OSSIFICATION%GOBP%GO:0030279	1.90676	0	1.53809	0	0	0	0	0	0	0	0	0	0	0	0	0	0	0	0	2.75045	0	0	0	0	0	0	0	0	0	0	0	0	0	0	0	0	0.0833333	Complex Partial Status Epilepticus
1887	REGULATION OF ACUTE INFLAMMATORY RESPONSE TO ANTIGENIC STIMULUS%GOBP%GO:0002864	1.30268	0	0	0	0	0	0	0	0	0	0	0	0	0	0	0	0	0	0	1.98998	0	0	0	0	0	0	0	0	0	0	0	0	0	0	0	0	0.0555556	Complex Partial Status Epilepticus
1888	LEPTIN-MEDIATED SIGNALING PATHWAY%GOBP%GO:0033210	0	1.48767	0	0	0	0	0	0	0	0	0	0	0	0	0	0	0	0	0	0	1.93443	0	0	0	0	0	0	0	0	0	0	0	0	0	0	0	0.0555556	Absence Seizures
1889	PHAGOCYTOSIS%GOBP%GO:0006909	0	0	0	0	0	0	0	0	0	0	0	0	0	0	1.70637	0	0	0	0	0	0	0	2.17014	0	0	0	0	0	0	0	0	0	0	0	0	0	0.0555556	Drug Withdrawal Symptoms
1890	RECEPTOR GUANYLYL CYCLASE SIGNALING PATHWAY%GOBP%GO:0007168	0	0	0	0	0	0	0	0	0	0	0	0	2.34501	4.091	0	0	0	0	0	0	0	0	0	0	0	0	0	0	0	0	0	0	0	0	0	0	0.0555556	Ache
1891	NEGATIVE REGULATION OF CELL MOTILITY%GOBP%GO:2000146	0	3.51667	0	3.63851	2.718	0	0	0	0	0	0	0	1.34149	2.04569	0	0	0	0	1.85043	0	1.71075	0	0	2.23974	0	0	0	4.69469	2.25335	2.51246	0	0	0	0	0	0	0.305556	Autistic Disorder
1892	CARTILAGE DEVELOPMENT%GOBP%GO:0051216	0	0	0	1.45385	0	0	0	0	0	0	0	0	0	0	0	0	0	0	0	0	0	0	0	0	0	0	0	0	0	0	0	0	0	0	0	1.83494	0.0555556	Endogenous depression
1893	REGULATION OF PROTEIN LOCALIZATION TO MEMBRANE%GOBP%GO:1905475	1.42226	2.14669	1.39766	0	0	0	0	0	0	1.51928	0	0	0	0	2.14066	0	0	0	0	1.57307	0	0	0	0	0	0	0	0	0	0	0	0	0	0	0	0	0.166667	Depressive disorder
1894	RESPONSE TO NUTRIENT%GOBP%GO:0007584	3.82597	3.39009	4.20764	7.71492	7.98112	0	0	1.50175	0	1.42156	0	0	1.66209	1.62817	6.3665	0	1.92862	0	0	3.80162	6.53146	3.03182	0	0	0	5.21016	0	2.60962	0	0	1.54495	1.36382	0	2.44966	2.48523	2.35707	0.583333	Major Depressive Disorder
1895	POSITIVE REGULATION OF GROWTH%GOBP%GO:0045927	6.23193	8.44749	3.46266	3.84825	4.0246	3.45285	3.20089	3.58272	0	0	1.30582	0	2.99785	4.93451	2.30055	0	0	0	0	2.5245	3.14707	0	2.08928	0	2.74643	2.01605	3.93705	4.92828	5.16996	0	0	0	0	1.41283	1.43408	1.38651	0.638889	Depressive disorder
1896	LEUKOCYTE MEDIATED CYTOTOXICITY%GOBP%GO:0001909	0	0	0	0	0	0	0	0	0	0	0	0	0	0	0	0	0	0	0	0	0	0	0	0	0	0	0	1.9596	0	0	0	0	0	0	0	0	0.0277778	Autistic Disorder
1897	RESPONSE TO VITAMIN%GOBP%GO:0033273	1.7304	1.57831	2.09852	2.89725	4.63602	0	0	0	0	0	0	0	0	0	1.56754	0	0	0	0	2.59193	4.09628	3.27497	0	0	0	3.51149	0	3.08091	0	0	0	0	0	0	0	0	0.305556	Major Depressive Disorder
1898	REGULATION OF RELEASE OF CYTOCHROME C FROM MITOCHONDRIA%GOBP%GO:0090199	1.80446	1.67974	0	0	0	0	0	0	0	0	0	0	0	2.29106	0	0	0	0	0	0	0	0	0	0	0	0	0	1.68863	0	0	0	0	0	0	0	0	0.111111	Ache
1899	MITOCHONDRIAL MEMBRANE ORGANIZATION%GOBP%GO:0007006	0	1.91934	0	1.42347	0	0	0	0	0	0	0	0	0	0	0	0	0	0	0	0	0	0	0	0	0	0	0	0	0	0	0	0	0	0	0	0	0.0555556	Depressive disorder
1900	REGULATION OF DENDRITE DEVELOPMENT%GOBP%GO:0050773	1.33895	0	1.75722	4.06439	4.21134	0	0	2.13015	0	0	0	0	0	0	0	0	0	0	0	0	0	3.56686	0	0	0	1.4267	0	9.66119	0	0	0	1.74461	0	0	0	0	0.25	Autistic Disorder
1901	REGULATION OF HIGH VOLTAGE-GATED CALCIUM CHANNEL ACTIVITY%GOBP%GO:1901841	0	0	0	0	0	0	0	0	0	0	0	0	0	2.01237	0	0	0	0	0	0	0	0	0	0	0	0	0	0	0	0	0	0	0	0	0	0	0.0277778	Ache
1902	PURINE NUCLEOTIDE CATABOLIC PROCESS%GOBP%GO:0006195	1.94611	1.82263	0	0	0	0	0	0	0	0	0	0	0	0	0	0	0	0	0	0	0	0	0	0	0	0	0	2.68516	0	0	0	0	0	0	0	0	0.0833333	Autistic Disorder
1903	INDOLALKYLAMINE METABOLIC PROCESS%GOBP%GO:0006586	4.65185	4.44215	0	4.4037	5.86685	0	0	0	0	0	0	0	0	0	0	0	0	0	0	0	0	0	0	0	0	0	0	2.03171	0	0	0	3.04288	0	0	0	0	0.166667	Major Depressive Disorder
1904	RECEPTOR LOCALIZATION TO SYNAPSE%GOBP%GO:0097120	3.0257	2.83763	1.49884	2.80439	2.00321	0	0	0	0	0	0	0	0	0	0	0	0	0	0	0	0	0	0	0	0	0	0	0	0	0	2.33169	2.20022	2.07256	0	0	0	0.222222	Mental Depression
1905	AMINE METABOLIC PROCESS%GOBP%GO:0009308	5.71688	6.36019	4.42934	6.4013	6.54054	0	0	1.92597	0	0	0	0	0	0	0	0	0	0	0	0	2.42061	0	0	0	0	3.34784	0	2.0323	0	0	0	2.8133	0	0	0	0	0.277778	Major Depressive Disorder
1906	ANTEROGRADE TRANS-SYNAPTIC SIGNALING%GOBP%GO:0098916	53.0016	55.4491	41.1026	23.5651	20.4154	25.5569	28.0607	32.4409	0	0	0	0	9.72008	13.9062	10.1851	0	0	3.23462	6.63272	2.97746	29.0121	3.63479	25.9321	8.35862	9.64017	51.9714	14.2627	20.7138	13.2892	7.93608	9.92933	12.6177	8.61237	5.6071	5.66644	5.29078	0.833333	Depressive disorder
1907	CELLULAR RESPONSE TO PH%GOBP%GO:0071467	0	0	0	0	0	0	0	0	0	0	0	0	0	1.70792	0	0	0	0	0	0	0	0	0	0	0	0	0	0	0	0	0	0	0	0	0	0	0.0277778	Ache
1908	REGULATION OF TRANSMEMBRANE TRANSPORTER ACTIVITY%GOBP%GO:0022898	11.0748	12.6277	10.8017	14.6354	13.9734	7.7692	7.41329	7.75101	0	0	0	0	4.97498	3.92778	5.65823	2.15081	0	0	0	7.14577	3.15794	4.79994	3.88151	3.32438	2.75079	10.0571	3.94431	7.11022	2.3218	0	2.01251	1.79926	4.07324	0	0	1.39172	0.722222	Unipolar Depression
1909	NEGATIVE REGULATION OF CYSTEINE-TYPE ENDOPEPTIDASE ACTIVITY INVOLVED IN APOPTOTIC PROCESS%GOBP%GO:0043154	4.00496	5.42623	2.92474	1.5979	1.64339	0	0	1.59763	2.25226	0	0	0	1.83831	4.09377	3.58896	0	0	0	0	3.7118	3.03528	0	1.78392	0	0	0	0	0	0	0	0	0	0	0	0	0	0.361111	Depressive disorder
1910	REGULATION OF RESPIRATORY GASEOUS EXCHANGE BY NEUROLOGICAL SYSTEM PROCESS%GOBP%GO:0002087	0	0	0	0	0	0	0	0	0	0	0	0	0	0	0	0	0	0	0	0	0	0	0	0	0	0	0	2.32667	0	0	0	0	0	0	0	0	0.0277778	Autistic Disorder
1911	ACUTE-PHASE RESPONSE%GOBP%GO:0006953	2.9809	3.73901	0	2.76089	1.96531	0	0	0	0	1.63291	1.58298	0	4.0344	0	3.60228	0	0	0	0	0	1.96212	0	0	1.32968	0	1.7301	2.15261	0	2.59352	0	0	0	0	0	0	0	0.361111	Hypotension
1912	REGULATION OF ATP BIOSYNTHETIC PROCESS%GOBP%GO:2001169	4.44596	1.98165	1.90692	2.62364	2.05088	0	0	0	0	0	0	0	0	0	1.44941	0	0	0	0	0	0	0	0	0	0	0	0	1.44663	3.98219	0	0	0	0	0	0	0	0.222222	Mental Depression
1913	NEGATIVE REGULATION OF BLOOD VESSEL MORPHOGENESIS%GOBP%GO:2000181	0	2.21897	0	0	0	1.44954	1.33841	0	0	0	0	0	2.48255	1.48304	2.07579	0	2.46377	0	0	0	1.6871	0	0	0	0	0	0	0	0	0	0	0	0	0	0	0	0.222222	Hypotension
1914	VASODILATION%GOBP%GO:0042311	5.78838	8.11783	1.72322	3.23079	2.30587	0	0	0	0	1.78527	0	0	9.7904	2.79329	5.45431	0	0	5.71251	3.20033	1.45073	6.44692	1.71412	1.49298	0	3.17775	0	0	3.33721	0	0	0	0	0	2.65734	2.66975	2.60369	0.555556	Hypotension
1915	NEGATIVE REGULATION OF CELL GROWTH%GOBP%GO:0030308	0	0	0	0	0	0	0	0	0	0	0	0	0	1.8413	0	0	0	0	0	0	0	1.41368	0	0	0	0	0	0	0	0	0	0	0	0	0	0	0.0555556	Ache
1916	REGULATION OF CHOLESTEROL ESTERIFICATION%GOBP%GO:0010872	0	0	0	0	0	0	0	0	0	0	0	0	0	0	0	0	0	0	0	0	1.81284	2.32477	0	0	0	0	0	0	0	0	0	0	0	0	0	0	0.0555556	Cognition Disorders
1917	POSITIVE REGULATION OF PEPTIDE HORMONE SECRETION%GOBP%GO:0090277	4.38238	4.8488	1.87203	6.71793	3.39466	0	0	0	0	0	0	0	3.89139	1.62817	0	5.13704	1.30774	2.61387	3.28156	0	3.76636	0	1.6289	1.71924	1.98196	1.72792	2.17835	0	0	0	0	0	0	1.58295	1.60583	1.58095	0.555556	Unipolar Depression
1918	CAMERA-TYPE EYE DEVELOPMENT%GOBP%GO:0043010	0	0	1.44592	1.46301	1.55132	0	0	0	0	0	0	0	0	0	0	0	0	0	0	0	0	0	0	0	0	0	0	0	1.39275	3.26951	0	0	0	0	0	0	0.138889	Adult Learning Disorders
1919	MEMBRANE DEPOLARIZATION DURING CARDIAC MUSCLE CELL ACTION POTENTIAL%GOBP%GO:0086012	0	0	2.36937	0	0	0	0	0	0	0	0	0	0	0	0	0	0	0	0	0	0	0	0	0	0	0	0	0	0	0	1.71375	1.62997	1.56665	0	0	0	0.111111	Mood Disorders
1920	CELLULAR RESPONSE TO VITAMIN%GOBP%GO:0071295	1.80325	1.71165	0	0	0	0	0	0	0	0	0	0	0	0	0	0	0	0	0	0	0	0	0	0	0	1.48601	0	0	0	0	0	0	0	0	0	0	0.0833333	Mental Depression
1921	MESONEPHRIC TUBULE DEVELOPMENT%GOBP%GO:0072164	0	2.14344	0	2.81757	2.2078	2.65926	2.52349	2.34762	0	0	0	0	0	0	0	0	0	0	0	2.54638	0	0	0	0	0	0	0	1.58174	0	0	0	0	0	1.65992	1.68505	1.66928	0.305556	Unipolar Depression
1922	POSITIVE REGULATION OF HAIR CYCLE%GOBP%GO:0042635	1.35241	2.37867	1.44592	2.32576	3.61209	0	0	0	0	0	0	0	0	0	2.04841	2.20115	0	0	0	0	0	0	0	0	0	0	0	0	0	0	0	0	0	0	0	0	0.194444	Major Depressive Disorder
1923	REGULATION OF NEUROTRANSMITTER SECRETION%GOBP%GO:0046928	12.1873	12.5494	5.98933	7.37161	6.58245	4.24465	6.16019	11.7764	0	0	0	0	3.76084	1.56439	2.20003	0	0	2.55957	1.90723	1.44537	8.25879	1.92845	9.2606	5.33132	7.51815	7.19611	2.08695	6.848	1.68979	0	4.66417	5.62183	4.13832	0	0	0	0.722222	Depressive disorder
1924	REGULATION OF GENE SILENCING BY MIRNA%GOBP%GO:0060964	0	1.67974	1.64649	0	0	0	0	0	0	0	0	0	0	0	0	0	0	0	0	0	0	0	0	0	0	0	0	0	0	0	0	0	0	0	0	0	0.0555556	Depressive disorder
1925	POSITIVE REGULATION OF GLUTAMATE SECRETION%GOBP%GO:0014049	0	1.48767	2.98547	2.61811	1.45	0	0	0	0	0	0	0	2.34501	2.23453	0	0	0	0	0	0	1.93443	0	2.29964	0	2.46189	0	0	1.39355	0	0	0	0	0	0	0	0	0.277778	Mood Disorders
1926	POSITIVE REGULATION OF KILLING OF CELLS OF OTHER ORGANISM%GOBP%GO:0051712	1.47191	0	0	0	0	0	0	0	0	0	0	0	0	0	0	0	0	0	0	0	0	0	0	0	0	0	0	2.50838	0	0	0	0	0	0	0	0	0.0555556	Autistic Disorder
1927	POSITIVE REGULATION OF GLYCOLYTIC PROCESS%GOBP%GO:0045821	8.02659	3.74728	3.11121	3.71577	2.64864	0	0	0	0	0	0	0	1.73116	0	2.93316	0	0	0	0	0	0	1.87795	0	0	0	0	1.42365	1.66613	3.12139	1.69444	1.50354	1.41855	1.35312	0	0	0	0.416667	Mental Depression
[truncated: 1,564 more rows]

## Sheet: Filtered_Pathways
Index	Pathways	Mental.Depression	Depressive.disorder	Mood.Disorders	Unipolar.Depression	Major.Depressive.Disorder	Cocaine.Related.Disorders	Cocaine.Abuse	Cocaine.Dependence	Neurogenic.Inflammation	Anasarca	Amnesia	Bronchial.Hyperreactivity	Hypotension	Ache	Allodynia	Tachyarrhythmia	Hypothermia..Accidental	Catalepsy	Bradycardia	Complex.Partial.Status.Epilepticus	Absence.Seizures	Cognition.Disorders	Drug.Withdrawal.Symptoms	Anxiety.Disorders	Hyperactive.behavior	Alcoholic.Intoxication..Chronic	Alcohol.abuse	Autistic.Disorder	Age.Related.Memory.Disorders	Adult.Learning.Disorders	Manic.Disorder	Depression..Bipolar	Manic	Depressive.Syndrome	Depression..Neurotic	Endogenous.depression	Themes
[truncated: 1,009 more rows]

[truncated: 1 more sheets: ThemeDensity_Index]
